# Supplementary material for: Escherichia coli mediated resistance of Entamoeba histolytica to oxidative stress is triggered by oxaloacetate
Source: PLoS Pathog. 2018 Oct 11;14(10):e1007295. doi: 10.1371/journal.ppat.1007295 (PMC6181410; doi:10.1371/journal.ppat.1007295)
Supplement: S2 Table — (XLSX) [file ppat.1007295.s002.xlsx]

## Sheet: 48935proteinGroups preseus
Intensity 11-2_T-B	Intensity 11-2_T-B-DTT	Intensity 11-2_T-deadB	Intensity 11-2_T-deadB-DTT	Intensity 17-3_T-B	Intensity 17-3_T-B-DTT	Intensity 17-3_T-deadB	Intensity 17-3_T-deadB-DTT	Intensity 25-2_T-B	Intensity 25-2_T-B-DTT	Intensity 25-2_T-deadB	Intensity 25-2_T-deadB-DTT	LFQ intensity 11-2_T-B	LFQ intensity 11-2_T-B-DTT	LFQ intensity 11-2_T-deadB	LFQ intensity 11-2_T-deadB-DTT	LFQ intensity 17-3_T-B	LFQ intensity 17-3_T-B-DTT	LFQ intensity 17-3_T-deadB	LFQ intensity 17-3_T-deadB-DTT	LFQ intensity 25-2_T-B	LFQ intensity 25-2_T-B-DTT	LFQ intensity 25-2_T-deadB	LFQ intensity 25-2_T-deadB-DTT	Q-value	Score	MS/MS Count	Razor + unique peptides 11-2_T-B	Razor + unique peptides 11-2_T-B-DTT	Razor + unique peptides 11-2_T-deadB	Razor + unique peptides 11-2_T-deadB-DTT	Razor + unique peptides 17-3_T	Razor + unique peptides 17-3_T-DTT	Razor + unique peptides 17-3_T-B	Razor + unique peptides 17-3_T-B-DTT	Razor + unique peptides 17-3_T-deadB	Razor + unique peptides 17-3_T-deadB-DTT	Razor + unique peptides 25-2_T	Razor + unique peptides 25-2_T-DTT	Razor + unique peptides 25-2_T-B	Razor + unique peptides 25-2_T-B-DTT	Razor + unique peptides 25-2_T-deadB	Razor + unique peptides 25-2_T-deadB-DTT	Mol. weight [kDa]	Sequence length	t-test p-valueTB vs TB_DTT	t-test DifferenceTB vs TB_DTT	t-test p-valueTBD vs TBD_DTT	t-test DifferenceTBD vs TBD_DTT	Protein IDs
18	26.753	25.495	30.2043	18	18	23.1375	26.4395	18	22.6423	25.139	26.2489	18	23.9714	23.3806	27.3207	18	18	22.2139	23.6654	18	21.9681	23.8111	24.3259	0	67.786	18	0	4	3	4	0	0	0	0	1	4	0	0	0	1	3	4	12.021	112	0.16319	-3.34882	0.109535	-3.04042	P0ADB1
18	25.6236	20.7491	25.7757	22.9851	25.9169	18	26.2655	23.3017	25.8879	23.4584	26.1561	18	23.1758	20.2119	22.6405	20.5568	23.4361	18	24.1322	21.1313	24.2126	21.9242	24.7219	0	24.604	25	0	4	1	4	1	4	2	2	0	6	2	5	2	5	3	4	43.652	383	0.0108136	-5.50279	0.0281054	-5.32992	C4LVI9
22.17	22.6665	20.6228	23.3402	23.0981	24.8041	22.8374	23.6988	22.0188	22.6702	23.0605	24.0228	21.7541	21.2153	19.7413	21.4479	21.259	21.5846	21.4941	20.5548	20.2129	20.287	19.9412	20.851	0	22.869	14	1	1	1	1	1	1	1	2	1	2	1	2	1	2	3	2	54.402	467	0.11478	-1.7052	0.132373	-1.51369	B1N2K6
27.3923	30.2572	26.4917	27.1147	26.865	29.3081	25.8741	27.2331	28.1849	29.784	25.706	26.5362	26.1432	27.8434	24.6556	24.3374	24.613	26.0186	24.6007	25.3186	26.0656	28.151	25.4313	25.313	0	279.14	151	18	31	13	12	20	38	17	27	9	16	11	12	23	32	11	11	98.781	901	0.0155841	-3.07972	0.0434594	-0.937393	C4LX69
18	28.3948	18	18	18	18	18	18	22.3087	25.4057	18	18	18	26.251	18	18	18	18	18	18	19.7509	22.5862	18	18	0	49.707	15	0	7	0	0	0	3	0	0	0	0	0	0	1	5	0	0	45.682	413	0.0962217	-4.80215	1	0	P19926
22.4924	26.5976	18	23.4441	22.1836	23.7077	18	21.9738	18	23.5627	18	18	21.3677	24.3541	18	20.7431	20.7958	20.2496	18	20.0077	18	21.0815	18	18	0	18.001	21	1	8	0	1	0	1	1	2	0	1	1	1	0	4	0	0	70.706	613	0.0187258	-4.6146	0.125719	-3.13929	C4MAT9;C4M1L7
18	26.051	18	23.3489	18	23.6546	18	23.542	18	24.7621	18	19.747	18	23.7929	18	20.6271	18	20.9478	18	20.9044	18	22.9333	18	19.2225	0	10.815	11	0	5	0	1	0	3	0	2	0	3	0	2	0	5	0	1	36.989	320	3.3736e-05	-7.26698	0.0269392	-4.21265	C4LVW5
28.344	31.5521	28.4256	29.595	28.8007	31.0875	27.9275	30.2262	28.7697	31.3893	26.1251	29.3099	27.4192	29.2369	26.7137	26.9361	26.6882	28.2117	26.7604	27.7102	26.9512	29.3542	26.3311	27.0302	0	323.31	355	22	31	20	17	26	32	24	30	17	27	16	22	22	30	10	22	49.257	448	0.0033434	-3.53941	0.0415831	-2.21763	C4LUA1
18	26.5469	18	24.7463	24.2642	26.1315	22.093	23.8335	22.5808	24.5976	18	19.9499	18	24.1931	18	22.0774	21.7462	23.1765	20.8738	21.9138	21.335	22.6694	18	20.7296	0	13.285	13	0	5	0	2	3	4	3	4	1	2	0	3	1	3	0	1	39.577	351	0.0230633	-5.02181	0.157878	-3.47892	C4LZZ7
26.1211	31.0746	27.7659	30.0259	27.5921	29.7667	26.6324	28.4229	27.44	30.2257	26.0602	28.847	25.4297	28.8881	26.0612	27.3762	25.4903	27.0081	25.4279	26.4945	25.7135	28.098	25.493	26.6348	0	192.07	131	7	13	10	13	10	12	10	13	9	11	10	12	11	13	8	12	29.287	273	0.00116081	-3.83599	0.030337	-2.2791	C4LZB2
21.1125	27.5035	18	24.4532	23.9182	26.7759	23.8803	25.9749	21.4113	26.2959	18	24.1661	20.9596	24.4714	18	22.5376	21.2637	23.8977	21.2643	22.7159	20.5809	24.7265	18	23.3087	0	45.756	34	1	7	0	2	2	7	2	4	2	4	0	4	1	7	0	2	22.312	206	0.00350087	-5.75724	0.0739081	-4.90462	C4MB76;B1N3S0;P14407;P0AC33
18	18	18	24.5368	18	18	18	21.9075	18	22.1661	18	21.1982	18	18	18	20.6161	18	18	18	20.2355	18	20.1502	18	19.8809	0	7.7993	6	0	0	0	3	1	1	0	0	0	1	0	1	0	2	0	1	39.302	337	0.166646	-3.08704	0.0110065	-4.54751	C4LXH7
18	26.3831	21.3115	24.2943	24.0544	25.9717	18	24.8305	21.6335	25.996	21.8867	23.9133	18	24.3031	20.9715	22.5751	21.7996	22.2822	18	21.7915	21.278	23.7676	21.236	22.6542	0	12.428	26	0	4	1	3	1	5	2	3	0	4	2	1	1	5	3	2	53.203	466	0.00884881	-5.66519	0.0334467	-3.94664	C4M4Z3
18	26.6228	23.4874	24.446	23.1566	26.4897	23.676	24.1796	23.2967	24.9107	20.8178	23.8114	18	23.9231	20.7993	21.3903	20.9317	23.5725	21.1155	22.5479	20.6775	22.8607	19.8263	23.4109	0	64.383	33	0	7	1	4	0	3	2	8	3	5	1	3	1	7	1	3	47.539	415	0.0130441	-5.43448	0.189628	-1.48528	C4M8M1
28.4162	34.3629	29.5531	32.6271	29.9252	32.1367	29.4999	30.7196	29.966	32.8828	29.0108	30.0909	27.1575	31.6917	27.6022	29.7327	27.6992	29.2041	27.9301	28.5804	27.9363	31.2336	28.1882	28.7741	0	305.27	431	7	15	7	9	9	14	9	10	9	11	9	8	9	15	7	9	22.06	190	0.00262076	-4.22503	0.0837453	-1.79131	P34107;C4LX20
18	26.9372	22.8277	26.5045	18	24.6784	18	23.1001	18	24.9231	21.745	25.0489	18	24.1796	22.167	23.2112	18	21.2314	18	21.3083	18	23.3923	21.4226	23.6629	0	15.13	19	0	5	1	5	0	1	0	3	0	2	3	2	0	4	2	4	35.746	316	5.89038e-06	-7.50946	0.0845207	-4.02694	C4M6E4
18	28.9001	18	22.7453	21.959	23.5414	18	22.788	19.4653	25.0871	18	18	18	26.7956	18	18.1628	18.0377	18.498	18	18.5515	17.6626	21.9233	18	18	0	107.98	19	0	14	0	1	0	1	1	1	0	1	0	0	1	6	0	0	33.42	302	0.00467799	-6.41266	0.116125	-3.17776	P37902
18	23.556	18	23.4461	23.2503	25.0957	21.9079	22.7083	22.7018	22.7019	21.797	22.0503	18	21.1588	18	21.6607	21.423	21.9564	21.4653	18	20.99	20.9506	18	18	0	6.3634	6	0	2	0	1	1	3	2	3	1	1	2	1	2	2	1	1	87.98	756	0.0561728	-3.76189	0.182843	-2.16659	C4LTS7
27.4963	32.2853	28.4622	31.5156	29.8289	31.0595	28.5486	30.1236	29.477	30.357	27.8771	29.3974	26.641	29.687	26.7383	28.8202	27.6696	28.0813	27.1488	27.4424	27.4566	28.2032	27.1865	27.0188	0	323.31	386	11	22	12	19	15	21	20	21	16	21	17	16	19	19	13	14	40.13	359	0.0172088	-3.31078	0.0354238	-2.04959	C4M2C4
23.8039	28.1826	26.8075	27.3414	26.9766	28.2833	25.9499	27.2011	27.6995	27.7629	27.0679	27.6928	22.8847	25.7081	25.149	24.8158	24.4695	25.377	24.3207	24.6315	25.3497	25.4026	26.1539	26.1	0	83.473	100	3	14	12	11	6	8	10	13	9	11	14	11	13	15	14	15	120.63	1087	0.134475	-3.83038	0.0944634	-0.803317	C4M2K1;C4M3X0
23.4745	25.7748	25.3732	25.1569	23.8049	26.4906	22.9312	26.5585	26.0009	26.6874	24.6875	25.1999	23.4371	23.7696	23.2917	22.7207	22.1282	23.6739	21.7002	23.5592	23.9167	24.5454	23.9757	23.6208	0	96.759	30	1	5	4	3	1	6	2	6	2	6	6	2	5	3	5	4	92.418	837	0.090246	-3.45639	0.203202	-1.30781	C4LYM5
18	25.3792	18	22.7725	18	22.1527	18	21.2204	18	20.6158	18	21.3115	18	22.738	18	20.1772	18	19.6181	18	19.5642	18	19.5705	18	20.2026	0	11.819	6	0	3	0	1	0	1	0	1	0	1	0	0	0	1	0	1	36.382	321	0.00438028	-5.4315	0.00169671	-3.76812	C4LTT9
18	28.0302	21.682	27.0534	22.5622	28.3152	18	26.038	21.9029	26.9952	18	26.5032	18	26.0797	20.7812	23.9813	20.621	25.7123	18	23.3443	21.284	25.1226	18	24.8124	0	126.04	35	0	12	1	8	0	5	2	12	0	6	2	6	1	10	0	10	61.932	538	0.00158105	-7.24689	0.00442738	-7.30423	C4LZ56;B1N421
18	26.9324	22.5048	26.2752	22.3281	25.1045	18	24.1244	18	24.6873	18	24.6451	18	24.5133	21.2406	22.6722	21.0088	21.0057	18	23.1019	18	23.1667	18	23.241	0	27.789	14	0	3	1	2	2	2	1	2	0	1	0	1	0	2	0	2	23.449	211	0.0056689	-5.97507	0.0280102	-5.51332	C4M0T6
18	22.5888	23.2567	25.2164	18	22.0696	22.398	23.5267	20.5117	22.1636	19.4175	22.7656	18	20.1981	21.1224	22.4801	18	20.9033	20.8091	21.3649	20.5159	20.3186	20.4498	20.9197	0	5.5044	12	0	1	1	1	2	2	0	2	1	2	1	2	1	2	1	2	26.392	236	0.00379146	-4.35162	0.192478	-2.14554	B1N461;C4LV13
18	26.9052	18	26.5831	18	25.0879	18	22.5592	22.7775	25.4371	21.0384	21.339	18	24.9082	18	21.9162	18	21.0522	18	20.2643	20.0828	24.0555	20.3783	20.4444	0	27.023	19	0	8	0	9	0	1	0	4	0	2	0	1	2	6	1	1	128.94	1150	0.00229173	-6.43754	0.0757388	-4.48096	C4M7N9
18	22.943	22.4587	25.5168	22.9341	24.5429	22.0957	25.4368	21.886	22.4246	21.3187	24.4809	18	21.2645	21.181	23.0232	21.3068	22.2498	21.1554	21.8749	20.8181	21.5081	21.1032	21.3699	0	11.238	5	0	1	1	2	2	1	1	2	1	3	1	2	1	1	1	3	18.805	167	0.0838112	-2.87044	0.0025292	-3.18713	C4M186
31.6268	33.7778	32.0714	33.2168	31.8629	32.6016	31.2598	31.9598	31.5498	32.5364	29.9636	31.6103	30.5149	31.3886	30.0822	30.4313	29.6888	29.6159	29.7772	29.6139	29.5119	30.4607	28.8657	29.4665	0	323.31	1039	37	47	39	40	38	39	39	42	39	46	41	41	38	50	36	44	53.215	478	0.0480959	-2.41562	0.211785	-1.16405	C4M295;B1N3T9
18	24.5624	18	23.9498	18	25.0878	18	22.9968	18	23.4793	18	20.9312	18	22.1964	18	20.8194	18	21.4208	18	21.5677	18	21.3761	18	20.3371	0	10.072	8	0	2	0	2	0	2	0	3	0	1	0	0	0	2	0	1	37.264	327	1.44286e-06	-6.3425	0.00655	-4.62591	C4LVT1
18	25.1892	21.687	23.6728	22.6253	25.232	18	22.6691	23.0185	24.4581	18	21.9067	18	22.3308	20.2449	21.443	20.9316	21.9984	18	21.1741	21.6398	22.0127	18	21.0681	0	12.988	18	0	4	1	1	0	2	1	2	1	1	1	0	1	4	0	1	46.64	443	0.0157708	-4.716	0.0572944	-3.52057	C4LSC0
18	25.2771	18	25.8179	18	24.4248	18	20.4269	18	23.7256	18	18	18	23.2315	18	22.4058	18	21.8122	18	19.9567	18	22.4015	18	18	0	10.647	15	0	4	0	4	0	1	0	2	0	1	0	0	0	2	0	0	18.096	157	9.34584e-07	-6.45144	0.213442	-3.41492	C4LVM2;C4LSE7
21.0332	27.608	22.4956	27.1447	25.7114	27.6128	25.2307	26.3991	24.6978	26.2217	23.7115	25.6398	21.3283	25.0161	21.8915	24.2025	23.1	24.3888	23.4362	24.2621	23.4835	24.423	23.4711	24.3335	0	28.309	50	1	7	2	7	4	5	6	8	6	6	3	5	3	7	4	6	50.339	433	0.0322205	-5.03278	0.0459006	-2.58196	C4M2W0;C4M4G9
22.7179	23.886	23.8177	27.0017	24.0476	25.2359	22.6276	26.1868	23.2904	25.2145	21.167	23.4918	22.7143	22.7422	22.8876	22.8366	22.8591	23.1224	21.545	24.1572	22.638	23.8684	22.0739	21.6997	0	31.009	8	1	1	1	3	2	1	1	1	1	3	2	3	1	2	1	2	15.157	136	0.118455	-1.54994	0.0820442	-3.02264	C4LSC4
33.6574	34.5201	34.5161	36.1864	34.7308	35.5201	33.9939	35.7752	33.8928	33.8367	33.1164	35.4856	32.032	31.8487	32.1045	33.1696	32.1272	32.4191	32.0772	33.2566	31.4499	31.9475	31.8621	33.6074	0	323.31	2311	30	33	37	39	32	36	31	34	27	35	32	41	33	35	30	41	36.013	334	0.193851	-1.30574	0.0131246	-1.94025	C4LVR9;P33898
18	22.3706	18	18	18	22.2737	18	18	18	18	18	18	18	20.2811	18	18	18	19.9379	18	18	18	18	18	18	0.00055157	3.762	2	0	1	0	0	0	0	0	1	0	0	0	0	0	0	0	0	30.947	264	0.0284527	-3.63311	1	0	C4M8H9
18	24.0703	18	18	18	18	18	18	18	18	18	18	18	21.3624	18	18	18	18	18	18	18	18	18	18	0	4.6258	3	0	2	0	0	0	0	0	0	0	0	0	0	0	0	0	0	76.64	690	0.139563	-2.68031	1	0	C4MAJ2
18	21.9206	18	18	18	18	18	18	18	18	18	18	18	20.4876	18	18	18	18	18	18	18	18	18	18	0	6.6065	2	0	1	0	0	0	0	0	0	0	0	0	0	0	0	0	0	40.438	352	0.139744	-2.26499	1	0	C4M8P7
18	25.5013	18	18	18	18	18	18	18	22.5834	18	18	18	23.061	18	18	18	18	18	18	18	21.2402	18	18	0.0055165	2.5528	2	0	2	0	0	0	0	0	0	0	0	0	0	0	2	0	0	60.293	535	0.152299	-3.02117	1	0	P23847
24.4522	28.5626	22.7883	25.7441	24.7798	28.9646	21.617	25.5746	27.2826	26.8264	20.9339	24.7172	22.7031	25.9887	19.8317	23.4628	22.6881	25.7959	21.8198	23.2562	25.4748	25.8733	21.8277	23.7985	0	115.94	102	6	16	2	6	7	16	6	16	1	10	14	9	13	11	1	6	95.919	859	0.0309144	-3.572	0.00474551	-3.5656	C4MBF6
18	18	18	26.1058	18	18	18	18	18	18	18	23.5552	18	18	18	23.0059	18	18	18	18	18	18	18	22.5897	0.0021254	3.2807	3	0	0	0	2	0	0	0	0	0	0	0	0	0	0	0	1	18.991	171	1	0	0.129793	-4.55366	P75818
18	20.5357	18	18	18	23.133	18	18	18	18	18	18	18	18.6007	18	18	18	19.2728	18	18	18	18	18	18	0	14.638	2	0	1	0	0	0	1	0	2	0	0	0	0	0	0	0	0	49.719	433	0.0392407	-2.88208	1	0	C4M9D5
27.1506	30.6348	28.8768	29.7161	30.0563	32.4014	29.1559	30.4819	29.0583	29.8691	27.8937	29.7639	26.5252	28.4267	26.8269	27.1088	27.7928	29.2222	27.4946	28.197	27.2185	28.1615	27.1915	28.0147	0	323.31	531	18	35	32	27	30	40	36	44	36	35	32	39	27	33	25	37	82.506	744	0.0603315	-2.5034	0.041957	-1.3452	C4LU42
29.7679	31.3926	31.551	32.0555	32.0755	33.4573	31.355	31.9481	31.5206	32.2284	29.8952	31.438	28.7783	29.163	29.4834	29.2711	29.7087	30.2582	29.6248	29.5388	29.4809	30.1523	28.9647	29.4531	0	323.31	762	20	25	27	26	29	30	29	29	26	30	28	27	25	29	23	31	46.027	406	0.0710468	-1.98896	0.188601	-0.880114	B1N2F9
26.5969	29.6232	27.4078	28.7284	28.3223	30.6827	27.3952	28.9453	27.8476	29.2516	25.9279	27.7215	25.7876	27.2511	26.0813	26.2473	26.355	27.7338	25.881	26.7589	26.0454	27.1872	24.4063	26.0659	0	227.91	244	12	23	16	17	24	28	21	27	20	23	19	20	20	27	18	21	73.655	651	0.00711717	-2.90824	0.0659939	-1.55478	B1N3P0;B1N3F3;B1N3F2
25.8798	26.6262	26.8736	27.0354	27.0779	28.0192	24.9362	26.9813	25.3588	26.9651	23.8938	27.4871	25.1049	24.8398	25.3196	25.2978	25.1595	25.5383	23.5324	24.6439	23.861	25.2958	23.2785	25.6616	0	102.36	76	6	7	8	5	8	9	10	9	5	9	8	7	4	7	6	6	56.533	503	0.0440519	-1.93272	0.0949449	-1.9334	C4MAW3
18	23.6611	24.1086	27.1089	25.9876	28.3263	24.7973	27.9382	24.3933	25.8179	21.1579	27.2351	18	21.91	22.6013	24.9188	23.9183	25.4661	23.5224	25.6739	22.9162	23.7057	20.9493	25.315	0	56.358	36	0	1	1	6	3	2	7	11	5	10	3	7	3	6	1	9	38.321	343	0.117505	-4.22042	0.0236904	-4.07279	C4LVP4
24.6342	29.0839	25.2049	27.8501	24.8775	29.0623	24.6471	26.4453	28.0923	28.5451	26.1373	26.9513	24.4516	26.5754	24.0672	25.2511	23.7098	26.2502	21.7144	24.7863	25.9986	26.4093	25.5552	25.7314	0	148.98	147	4	21	8	15	8	23	5	18	6	13	21	15	18	23	10	18	98.273	883	0.0276385	-3.89443	0.0428027	-1.75249	C4LTM7
18	22.3208	18	25.7416	18	26.9346	18	25.1014	22.7545	25.0377	18	25.4773	18	21.6225	18	22.4861	18	23.4153	18	23.1495	22.3554	22.8059	18	23.8998	0	10.817	13	0	1	0	4	0	1	0	7	0	4	1	4	1	4	0	5	40.824	360	0.138377	-3.88467	2.32119e-06	-7.44011	C4M2A1
21.0165	24.7494	24.5189	26.1	25.3722	26.8346	24.3667	26.0966	24.6081	26.53	23.5657	24.3974	21.7872	23.0196	23.1771	23.5784	23.6723	24.2847	23.2036	23.3932	23.1203	24.226	23.3518	23.0723	0	50.469	52	1	5	4	5	3	5	5	5	4	6	4	5	3	4	4	3	56.307	505	0.0530725	-3.53262	0.0969294	-1.38092	C4LX00
18	24.7162	18	25.6165	25.5741	26.9949	25.6262	27.2152	18	24.4569	24.5286	26.7637	18	22.693	18	23.2041	23.7422	23.6129	24.1985	24.9773	18	22.761	23.0209	24.5657	0	72.181	28	0	2	1	4	3	4	5	7	5	6	3	5	0	1	4	4	24.437	212	0.0442612	-5.11094	0.191271	-3.81353	C4LW15
18	26.2292	18	24.8424	22.024	25.3195	19.4343	23.1697	18	23.8526	18	18	18	23.8016	18	21.7977	19.8982	22.173	18.9964	21.0746	18	22.7571	18	18	0	19.866	14	0	2	0	2	2	2	1	2	1	1	0	1	0	2	0	0	45.039	398	0.00143444	-6.39849	0.170695	-3.52594	C4LX44
34.7342	36.185	35.343	35.7379	35.8291	37.0001	34.817	36.0163	35.6308	35.8174	34.9185	35.3679	33.1282	33.581	33.0206	32.7058	33.3788	33.8361	32.9545	33.7262	33.3371	33.943	33.8228	33.5621	0	323.31	6294	72	75	78	75	73	73	77	74	72	80	77	76	79	85	77	79	95.573	870	0.0725606	-1.99561	0.0512108	-0.681213	C4M230
18	25.8657	24.9031	28.4144	24.3977	28.402	23.5681	28.467	24.5151	25.2075	24.1803	28.0731	18	23.3745	22.1785	25.5004	22.5281	25.4979	22.2576	26.0219	21.6163	24.4591	22.02	26.3704	0	85.13	82	0	5	5	10	3	5	3	9	3	12	6	9	4	6	4	12	36.669	323	0.225507	-3.54684	0.000535801	-4.10101	C4M1Y9
23.0229	25.9725	26.0455	29.9273	26.6041	29.3697	26.0852	29.7535	25.724	27.0095	26.8875	29.3577	22.8367	23.8436	24.9054	26.9522	24.6208	26.4261	24.8081	27.2484	24.1472	25.5629	26.1493	27.6124	0	311.31	123	2	5	6	13	6	6	6	11	7	13	9	11	4	7	6	12	36.568	319	0.167692	-2.29358	0.000487275	-3.34011	C4M3T5
22.7809	24.934	24.756	25.5778	25.4832	27.1154	23.9923	27.297	24.8412	26.693	18	26.5537	23.7427	24.4879	22.5236	23.9565	22.5881	24.3456	22.3866	24.2916	22.8843	26.1708	18	23.2159	0	12.256	11	2	4	5	4	4	5	7	8	4	8	3	6	3	7	0	5	52.275	447	0.230583	-2.61088	0.126241	-4.22674	C4LVS3
18	26.8488	21.8079	23.7826	23.4646	25.1363	20.6069	23.9665	18	24.5284	21.3106	23.512	18	23.7108	21.4364	21.3448	21.1861	22.1883	21.15	22.1492	18	23.166	21.9057	22.3506	0	26.135	27	0	7	1	3	0	6	4	4	1	3	2	2	0	3	1	3	49.752	427	0.00548944	-5.85696	0.00252272	-2.51184	C4LY08
18	22.5974	18	23.8022	18	23.441	18	23.2018	18	18	18	23.718	18	20.6537	18	21.0242	18	20.7808	18	20.1358	18	18	18	22.2909	0	17.363	5	0	1	0	1	0	0	0	1	0	2	0	2	0	0	0	2	32.051	285	0.136234	-2.50961	7.65163e-06	-5.57401	C4M633
18	26.0012	19.8185	25.4802	23.0367	26.1596	18	23.8154	18	22.6836	18	18	18	22.8939	18.6048	22.4284	20.4337	22.2477	18	21.2258	18	20.6628	18	18	0	55.956	31	0	5	1	2	0	2	1	4	0	2	1	1	0	1	0	0	42.187	370	0.00795056	-6.30889	0.178438	-3.82568	C4M1J4;B1N4Z1
22.914	24.9186	24.0994	24.7188	24.669	26.3973	21.3779	24.2828	23.4584	24.2408	18	23.623	22.264	22.487	21.8702	22.3956	22.778	23.1098	21.7474	21.4692	21.8816	22.2924	18	22.0992	0	12.515	20	2	3	3	2	2	2	3	3	1	3	3	3	1	4	0	2	53.103	473	0.105447	-2.92262	0.164188	-3.0491	C4LTE2
26.5792	28.0494	27.7063	29.7586	28.6822	30.7097	28.2677	29.8412	28.0735	27.7242	26.4171	29.7229	25.3697	25.7776	25.6127	26.6682	26.3119	27.5787	26.6553	27.7509	25.9429	26.881	25.893	28.1796	0	120.66	298	9	12	14	15	13	15	16	18	15	17	14	18	14	11	10	15	39.986	349	0.155947	-1.44955	0.0135951	-2.31055	C4M111;B1N3Q9;B1N3Y5
18	24.3777	18	25.1448	22.6292	25.8654	22.671	23.9924	22.3815	23.9693	18	21.5753	18	21.2648	18	22.0673	21.1404	22.7658	20.749	22.3193	20.3015	21.2671	18	21.2176	0	12.65	10	0	3	0	3	2	3	1	4	2	3	2	5	2	3	0	1	43.496	397	0.029651	-4.0566	0.0995093	-4.01385	C4M1T0;B1N2N3
25.1647	27.3619	26.5441	29.3779	27.6701	29.8301	27.1327	28.9097	26.8588	27.3804	25.4285	28.7637	24.6816	24.8993	25.0393	26.3709	25.3317	26.6683	25.475	26.6284	25.1784	25.5872	24.683	27.0493	0	196.59	116	4	7	6	8	8	8	8	10	8	10	6	8	7	9	6	12	19.05	170	0.0807948	-1.92577	0.0076544	-2.64866	C4M051
25.8693	28.4716	27.7363	29.1766	28.8247	30.9646	28.3254	29.9609	27.526	28.6372	26.5961	29.0327	25.3628	26.3632	25.8156	26.3506	26.4271	27.8158	26.6475	27.4299	25.7865	27.0251	25.7727	27.253	0	181.5	251	6	20	13	18	16	21	20	28	21	29	15	23	14	21	12	25	85.102	754	0.0989748	-2.28197	0.0346029	-1.83747	C4M2K7;B1N583
18	27.472	18	24.9208	20.4983	25.8963	18	20.5439	22.7535	25.1896	18	18	18	25.8676	18	22.3898	19.75	22.3535	18	19.9128	21.2263	22.7122	18	18	0	26.201	23	0	7	0	2	2	7	1	5	0	1	0	0	2	5	0	0	66.705	570	0.00195866	-6.53208	0.19355	-3.15491	C4LZM9
27.2786	30.3469	27.5606	28.8243	26.5541	30.1044	27.1813	28.8176	27.7977	28.5637	24.5902	28.2676	24.9631	27.652	24.4777	26.5442	24.3418	27.5123	24.6644	26.7581	24.9033	26.8809	23.4924	26.8591	0	102.14	94	3	7	6	9	6	8	8	12	7	13	6	8	4	7	4	12	51.275	470	0.0084837	-3.55178	0.0825352	-2.19246	C4MAU7
24.674	30.5031	27.4595	29.2644	27.3961	29.7458	26.118	28.488	26.8706	28.5863	25.5437	27.4789	24.0618	27.8732	25.0785	26.1525	25.1994	26.92	24.6593	26.5635	25.1311	27.0056	24.683	26.3374	0	119.61	160	3	22	8	18	8	19	13	20	10	17	12	18	14	19	8	18	65.765	576	0.00626961	-4.35083	0.0568116	-2.0367	C4LSP0
18	23.9645	18	26.0265	22.5856	23.8392	18	24.4997	18	23.769	21.8049	24.8112	18	21.9264	18	22.7781	20.6422	21.0861	18	22.2268	18	22.1384	21.0393	23.0305	0.0041047	2.8565	4	0	1	0	2	1	1	1	1	0	1	1	1	0	1	1	1	121.46	1056	0.00602988	-4.76202	0.0123945	-5.84415	C4LV85
18	23.8183	18	25.9211	23.2683	26.8024	18	25.8167	21.3786	25.1355	21.2581	26.3552	18	21.9621	18	23.3962	21.6038	23.7719	18	23.6562	22.0414	23.2166	21.0787	24.9673	0	13.338	11	0	1	0	2	0	0	1	5	0	4	0	4	1	3	1	6	35.925	312	0.0302539	-3.78812	0.00320208	-6.94498	C4M6P9;B1N4R6
18	25.131	18	26.1446	23.6141	27.2886	23.2717	26.1451	18	25.5438	18	23.4117	18	23.3058	18	23.5174	22.6078	24.8583	22.5094	23.469	18	23.5933	18	22.8751	0	36.033	10	0	2	0	4	0	4	2	6	2	6	1	5	0	2	0	3	35.891	305	0.00521891	-6.38525	0.0504945	-5.47658	C4LXA2
18	24.7551	18	23.1433	18	25.0716	18	22.3035	22.2732	18	20.9479	21.5961	18	21.8839	18	21.0488	18	21.4255	18	21.028	21.0827	18	21.0763	21.066	0	14.907	10	0	4	0	2	0	3	0	4	0	1	2	1	1	0	1	1	52.804	466	0.0924265	-4.01093	0.0356357	-3.36497	C4LU30
20.7023	25.27	21.7652	25.7525	25.7025	27.2793	23.5531	27.717	23.8304	27.8226	24.3409	27.5411	20.3217	23.1105	22.0057	22.5937	24.194	25.8228	22.678	25.8227	22.2018	25.196	22.786	26.1891	0	72.508	33	1	5	1	6	5	2	8	9	4	10	4	6	3	6	4	9	41.713	359	0.0786566	-4.04967	0.0185707	-3.7838	C4M015
18	23.8127	23.0008	26.5912	20.6885	26.1314	21.2779	25.487	21.0064	23.295	18	24.1217	18	21.1975	22.466	23.131	19.6882	23.3303	20.4646	23.4381	20.0695	21.1711	18	21.4663	0	20.961	20	0	2	1	5	1	1	1	4	2	6	0	2	1	3	0	4	22.961	201	0.00351939	-4.83608	0.046652	-4.64041	C4LT93
20.6276	23.722	23.4425	24.6691	23.7622	24.9471	21.1809	23.8836	22.6801	24.8438	22.156	24.3357	20.9861	21.3715	21.6493	21.7553	21.0136	21.7193	21.2591	20.4432	21.3257	21.0401	21.473	23.874	0	27.088	30	1	3	2	2	1	3	3	3	1	2	3	2	2	3	2	1	40.239	348	0.0369106	-3.61035	0.0425179	-2.03632	C4M6X1
18	25.7335	18	25.7561	23.2121	26.3065	23.6311	25.504	24.3246	25.4816	21.7437	21.7798	18	23.6281	18	22.5659	22.7754	23.3354	21.9506	23.0302	21.4754	23.8778	20.9601	21.6232	0.0021425	3.3455	11	0	2	0	2	1	2	1	2	1	2	2	2	2	2	1	1	31.583	271	0.0210104	-4.76771	0.198985	-3.2217	C4M407
18	27.4946	23.3034	26.3975	25.5144	27.1108	24.0667	26.4577	22.7013	25.8769	24.5811	25.1179	18	24.6382	21.6547	23.8048	22.3775	23.7731	22.6103	24.0141	22.0025	23.63	24.3011	24.9048	0	41.427	48	0	10	4	6	2	5	6	9	2	5	4	6	2	6	4	4	45.244	396	0.0251389	-5.61187	0.0248649	-2.0073	C4LU25
23.0604	26.2503	25.558	26.7424	25.6348	28.1226	24.92	28.6044	24.703	25.6406	24.1756	27.3396	23.4043	24.0801	24.2022	24.2194	24.0325	25.4407	24.1946	26.1407	23.7112	24.5441	24.3051	25.4129	0	67.805	53	1	6	6	7	6	7	6	9	7	9	1	8	4	7	3	7	38.79	340	0.0953821	-3.56083	0.0168998	-2.67761	B1N4A4;C4M5L3
26.2234	28.4065	27.3621	28.7957	26.5693	27.6284	25.6751	26.6119	27.5978	27.85	24.614	26.8048	24.8571	25.6202	25.2457	25.8485	24.6968	25.242	24.3156	25.1462	25.5104	26.1757	23.9819	25.6204	0	28.4	77	5	6	6	5	5	7	4	5	5	5	4	8	6	7	3	7	46.004	413	0.0476757	-2.17519	0.225441	-1.52037	C4LWW4
18	24.6014	18	27.2012	21.673	26.8958	18	24.2571	18	23.2726	18	24.8136	18	22.3192	18	24.1768	18	23.9663	18	22.7464	18	22.1217	18	22.9021	0	8.7801	11	0	2	0	4	0	1	1	3	0	2	1	3	0	2	0	4	37.537	341	0.0876987	-4.2742	0.00119322	-7.42395	C4LYM6
18	23.2394	18	25.009	18	24.0406	18	24.038	18	24.739	18	24.0237	18	20.4193	18	21.3734	18	20.9482	18	22.195	18	22.7103	18	22.7285	0	14.007	11	0	1	0	2	1	1	0	2	0	1	1	1	0	2	0	1	13.598	125	1.87657e-06	-6.15754	4.08242e-05	-6.35691	C4LZ69;C4M8P0
21.7964	25.1452	18	24.8288	23.5038	26.1449	24.2395	25.1338	24.3547	25.0955	21.8566	23.0925	21.3937	22.7816	18	22.1595	20.9756	22.5337	21.5856	22.8294	22.0058	23.5838	21.9564	23.1209	0	42.637	26	1	3	0	2	2	3	3	4	4	3	2	2	3	3	1	1	28.49	259	0.00956905	-2.97571	0.195915	-2.98634	C4LUR5
22.8288	25.6281	26.4518	26.3653	27.0779	28.1517	25.1991	26.8404	26.4366	26.7132	24.8708	26.5252	22.1586	23.3422	23.7628	23.5926	23.9907	24.8195	23.5703	24.7099	24.3398	24.9795	24.4634	25.3739	0	36.992	81	3	5	6	8	6	8	7	8	7	7	7	10	7	9	4	7	46.562	429	0.172897	-1.8225	0.0998604	-1.06975	C4LUI9
23.6756	26.0617	25.6667	27.8967	26.796	29.2794	26.21	28.5344	25.1605	25.8304	24.8965	27.5425	23.3793	23.8179	23.9666	25.0037	24.0194	25.9978	24.116	26.1239	24.0024	24.4638	24.4979	25.9584	0	71.599	81	2	6	5	7	7	4	7	12	7	10	7	8	4	7	4	10	51.18	459	0.178533	-1.79216	0.00743328	-2.40017	C4LUJ0
18	28.0228	18	26.907	18	25.7898	18	24.2969	18	26.1257	18	25.7449	18	25.3799	18	24.0408	18	23.2641	18	23.2942	18	24.6681	18	24.8389	0	23.81	28	0	5	0	4	0	5	0	3	0	3	0	3	0	6	0	4	61.541	534	4.18343e-06	-8.93007	0.000534123	-7.6496	C4M400
22.4449	24.7862	18	24.1648	20.2315	26.3063	18	25.8437	18	24.3028	18	23.6041	21.6755	22.6031	18	22.6603	21.5218	23.2744	18	23.2798	18	22.7708	18	22.8057	0	6.9509	7	1	2	0	1	0	2	1	2	0	3	1	2	0	3	0	2	57.326	494	0.00303492	-5.49351	0.000628173	-6.53756	C4M708
21.8574	22.6279	22.926	27.1606	23.346	25.5774	21.8172	25.6003	21.9071	23.4102	18	23.6062	21.3741	21.0812	21.7926	24.092	20.9895	22.8463	20.9722	22.3965	20.3913	21.8272	18	21.7759	0	8.6757	17	1	1	1	3	2	0	2	3	1	4	0	2	1	1	0	3	38.177	337	0.0708826	-2.98525	0.0663363	-4.54133	C4M2T2
27.0095	28.9432	27.6871	27.75	28.3551	31.8048	27.23	29.0322	27.1503	29.7802	26.8053	28.2994	25.8115	26.7318	25.917	26.2059	26.2875	28.6107	25.9149	26.8777	25.6491	27.8188	26.3812	26.6451	0	323.31	308	15	24	20	15	23	42	23	42	19	27	15	23	13	30	18	21	90.364	787	0.0582965	-2.5466	0.0677355	-1.11972	C4LY07
22.3579	27.4071	22.2762	27.4932	18	25.4014	18	24.3916	18	24.7225	18	18	24.7959	24.1931	21.0724	24.394	18	22.6516	18	22.4626	18	23.1053	18	18	0	38.971	29	1	10	2	9	0	3	0	5	0	3	0	5	0	4	0	0	62.485	550	0.00375885	-6.00159	0.284947	-3.86955	C4MAP2
18	18	18	24.7324	18	22.9364	18	24.1	18	19.1669	18	22.1146	18	18	18	22.0693	18	20.5946	18	21.3083	18	19.1975	18	21.2609	0	46.772	4	0	0	0	2	0	0	0	1	0	2	0	1	0	1	0	1	80.039	687	0.0781772	-2.92354	0.00201033	-5.64899	C4LT95
21.4979	29.1012	24.1166	28.3552	24.6629	28.0372	22.3064	26.4016	24.1446	27.2671	23.5074	22.2107	20.7583	26.8157	22.0907	25.2965	23.057	24.9924	21.1089	23.3473	22.9546	25.9176	22.5982	22.0325	0	105.76	51	1	8	3	9	1	9	3	7	1	5	1	3	2	5	2	1	35.931	333	0.00737314	-6.32347	0.282145	-2.34571	C4M7W7
18	24.5332	18	22.4336	18	18	18	18	22.2873	22.8962	18	19.1405	18	22.7574	18	19.6553	18	18	18	18	20.1253	20.8621	18	18.4566	0	4.1086	4	1	1	0	1	1	1	0	0	0	0	1	0	1	1	0	1	32.338	279	0.127523	-3.21016	0.234698	-1.85801	B1N2G1
26.9942	28.035	26.9273	28.5717	27.6141	29.2574	27.0912	28.5934	26.7375	26.4381	24.6516	27.3744	25.9414	25.5028	25.2633	25.5901	25.3611	26.1474	25.5666	25.8306	24.996	25.1107	24.7528	25.4344	0	258.86	132	10	13	8	13	10	11	11	16	9	16	10	14	10	10	4	11	58.188	538	0.217613	-1.47782	0.0913888	-1.95649	C4M419;B1N453
25.1624	32.5039	27.5213	31.6136	27.9811	31.9664	27.9275	30.9098	26.5286	30.0202	26.1511	30.3763	23.8333	29.9764	25.4452	28.9057	25.3483	29.0077	25.9957	28.4161	24.7163	28.367	25.5482	28.8158	0	323.31	422	4	28	10	24	11	27	14	24	14	27	12	20	8	23	8	25	45.08	389	0.00165406	-5.38205	0.00430798	-3.76659	C4M296
18	23.9039	18	22.2669	18	21.1023	18	20.9458	18	18	18	18	18	21.5012	18	19.9855	18	19.3404	18	19.1925	18	18	18	18	0	4.223	4	0	2	0	1	0	0	0	1	0	1	0	2	0	0	0	0	59.078	507	0.0467263	-4.14076	0.129287	-2.40424	B1N349
18	18	18	18	18	24.0995	18	20.3439	18	22.4479	18	18.6308	18	18	18	18	18	20.7787	18	20.067	18	20.4343	18	19.5905	0	4.322	4	0	0	0	0	0	0	0	2	0	1	0	1	0	1	0	1	49.619	418	0.0303907	-3.65062	0.229711	-0.991554	C4M458
18	29.0791	24.5696	28.6979	24.9647	30.3828	24.3827	28.8356	21.9481	28.0015	21.9277	27.8361	18	26.4073	21.7646	24.7932	21.4225	27.2385	20.9956	26.2765	17.9333	26.1106	18.5124	26.2436	0	114.27	160	0	17	5	11	7	22	6	20	4	22	3	10	2	17	3	13	59.061	504	0.00438776	-7.6687	0.00598124	-4.82986	C4LU87
18	26.6074	18	26.3939	18	18	18	21.1785	18	25.0805	18	24.7556	18	23.813	18	23.0805	18	18	18	19.8989	18	23.128	18	24.2361	0	35.948	9	0	3	0	3	0	0	0	0	0	1	0	1	0	3	0	1	21.804	194	0.0270584	-5.51465	0.0165726	-6.10932	C4LZ82
27.8953	31.0806	27.6722	30.515	28.6204	32.0938	28.5997	31.0381	27.7468	30.0878	27.7888	30.1	26.2595	28.6984	26.0007	27.6919	26.676	29.1299	27.0902	28.9389	26.17	28.4917	27.2473	28.5817	0	323.31	466	8	28	11	20	14	26	19	28	21	30	18	23	13	30	18	29	60.486	532	0.00421777	-4.1369	0.00314744	-2.53077	C4LZX1
18	18	22.8752	28.5498	23.649	26.3084	24.546	25.9468	18	21.5512	18	24.196	18	18	21.0092	25.6454	21.8073	22.8394	22.2254	23.4004	18	19.9844	18	21.2941	0	59.96	65	0	0	2	10	0	0	2	5	4	9	1	2	0	1	1	5	21.118	212	0.179143	-4.25534	0.131154	-4.4238	C4M6Y3
26.4688	29.7422	27.616	28.3864	28.4911	29.7387	27.4842	28.2535	27.6688	28.7309	26.7662	27.775	25.4594	27.1714	25.5654	25.645	25.9495	26.4685	25.6778	26.0216	25.6439	26.9653	25.3226	26.2332	0	114.76	213	11	25	16	16	15	17	21	21	16	20	12	18	15	21	18	20	59.913	540	0.0377138	-2.57034	0.0580816	-0.849483	C4LVW6;C4LUW1
18	22.4091	18	26.5466	21.5604	25.4757	21.0765	25.0772	18	23.3433	18	24.3138	18	20.4834	18	23.0477	21.8461	22.1782	21.9099	22.5209	18	22.3014	18	23.3152	0	17.601	18	0	1	0	3	1	0	1	5	1	5	1	2	0	1	0	2	47.751	434	0.00454912	-4.83312	0.00666943	-6.28703	C4LU55
26.422	31.6727	27.0345	31.8602	27.6976	31.0469	26.7242	32.4279	27.3417	31.6281	26.5628	30.6824	25.655	29.7974	25.7774	29.6105	25.9237	28.4244	26.0946	28.0477	25.8495	29.2972	26.8061	28.1543	0	257.95	209	5	11	6	10	7	9	7	9	6	9	4	7	7	10	5	7	11.632	103	0.000349387	-4.8829	0.000784468	-4.88298	C4LYR0
24.6775	26.6363	27.3018	28.6529	27.7575	29.7517	27.3148	29.0953	27.7332	27.0272	27.4558	28.7739	24.5222	24.7497	25.5404	25.9277	25.739	27	26.058	26.8884	25.8836	25.122	26.5527	26.6297	0	96.38	140	5	9	12	10	8	9	14	14	12	16	14	13	13	10	12	12	53.723	478	0.176211	-2.08598	0.000460488	-1.48323	C4M9M6
18	18	18	22.4552	18	25.5388	18	24.5271	18	23.4569	18	23.7688	18	18	18	21.0695	18	22.2008	18	22.2752	18	21.7056	18	22.2691	0	4.403	6	0	0	0	1	0	0	0	3	0	3	0	0	0	2	0	2	44.6	392	0.0286394	-4.63425	0.000767109	-5.58369	C4M352
33.4592	36.1029	34.0856	34.4115	34.4382	36.2138	33.62	34.8563	34.6415	36.1676	33.1593	34.0596	32.026	33.5416	31.9543	31.3926	32.1131	33.1244	31.8815	32.3644	32.4848	34.1314	32.0431	31.9989	0	323.31	4090	80	110	92	82	88	104	90	97	81	93	89	92	99	121	90	92	127.63	1162	0.026256	-2.57496	0.0806867	-0.820844	C4LTX6;REV__C4M411
18	24.6856	18	26.0151	18	23.3868	18	23.6186	18	23.1806	18	18	18	22.5289	18	23.0358	18	20.861	18	20.9022	18	21.7833	18	18	0	13.107	16	0	4	0	4	0	4	0	1	0	3	0	1	0	3	0	0	52.926	466	1.02583e-05	-5.51441	0.128259	-4.54458	C4LYG2
18	26.9039	23.4396	28.4725	24.4819	28.7605	23.5613	27.202	23.1564	25.4388	21.8606	24.9978	18	24.1774	21.2596	25.1274	21.8805	25.307	21.881	24.2062	20.801	23.5635	20.6022	23.4653	0	86.38	61	0	6	4	8	4	3	3	12	3	5	4	3	2	3	2	3	51.56	470	0.0149705	-6.18494	0.0269457	-3.93698	C4LUK9
21.4517	26.4954	18	23.3167	18	23.6076	18	22.5993	21.893	23.2634	18	18	20.4127	23.9704	18	20.6439	18	20.776	18	20.6577	20.1857	21.1738	18	18	0	10.577	14	1	3	0	1	0	2	0	1	0	1	0	0	1	3	0	0	60.091	522	0.0113077	-5.36873	0.118194	-3.30535	C4M3C6
18	28.138	18	26.8999	18	25.8233	21.3141	25.4595	22.0777	25.6213	18	24.9329	18	26.465	18	24.5805	18	23.8819	21.8569	24.0708	22.0905	24.7479	18	24.2845	0	81.842	47	0	12	0	8	0	5	0	5	1	5	0	4	1	6	0	6	48.357	414	0.00102481	-8.26872	0.00599917	-6.6594	B1N4K0
18	26.0737	22.2114	27.643	24.6207	27.2713	23.9118	26.8232	22.745	25.6852	21.3327	25.6974	18	23.3805	21.8224	24.8923	22.7655	24.0824	22.8733	24.6725	18	23.7096	19.6583	23.8957	0	41.558	38	0	5	1	7	3	4	3	7	3	7	1	4	1	6	2	6	56.893	490	0.0226543	-4.44257	0.0109289	-4.2359	C4M300
22.5928	24.8299	27.3598	28.7191	26.8536	28.769	25.6365	27.8205	24.5716	23.5247	23.4812	26.5332	22.1154	22.4629	25.1457	25.9604	24.6209	25.8517	23.5201	25.4978	22.6753	22.0144	21.5389	24.3697	0	105.38	55	2	4	9	10	8	4	9	10	7	11	2	6	5	4	2	9	34.844	320	0.255065	-2.03714	0.163255	-2.19844	C4MAV9
27.1246	28.7601	28.9409	29.9593	27.9005	29.0506	26.1785	28.7307	28.3081	29.2677	26.3929	29.2264	26.2336	26.6664	26.9527	27.2136	25.7053	26.1637	24.8935	26.3788	26.2859	27.526	25.8848	27.4885	0	87.47	135	8	14	16	14	13	8	11	13	7	15	11	14	10	15	9	17	34.99	305	0.074246	-1.58299	0.0893879	-2.13471	C4M8C2;C4M7W2;B1N503;B1N5J0
18	21.0063	18	22.1587	18	24.6973	18	19.8607	18	19.2957	18	18	18	19.1496	18	19.6087	18	21.4596	18	18.5666	18	18.5985	18	18	0.0021008	3.1121	3	0	1	0	1	0	2	0	2	0	1	1	1	0	1	0	0	87.961	752	0.107221	-2.74983	0.170587	-2.00648	C4LYI4
24.0299	27.4945	26.2817	28.8875	26.8013	29.3491	26.0837	28.8493	25.4657	27.0121	24.2375	28.4432	23.2923	25.0087	24.3326	25.6988	24.5141	25.8166	24.1917	26.3394	23.9624	25.7871	24.0155	26.6846	0	272.73	112	3	12	8	15	7	7	11	17	9	17	7	9	5	10	4	15	50.259	455	0.0151327	-3.01454	0.00870173	-3.19239	C4M2N0
26.4361	28.8891	27.6285	29.4083	28.6236	29.5766	27.3777	28.2601	28.5989	28.4279	27.3247	28.0267	25.4212	26.3993	25.8212	26.3717	26.1526	26.7193	25.8575	26.4679	26.6393	26.9533	26.108	26.3932	0	156.41	248	9	16	13	17	13	17	16	17	11	13	15	15	16	16	13	17	53.934	471	0.0622106	-1.76259	0.0622898	-1.1214	C4M0S1
26.9015	27.7701	27.9884	29.2989	27.1917	28.3313	25.7928	27.8744	25.7887	26.8686	25.7831	26.7183	25.7935	25.3391	25.6656	26.4553	24.5579	25.0172	24.1299	25.3533	23.8639	25.2129	24.6999	25.2778	0	167.3	46	5	5	6	7	5	4	6	5	4	6	4	4	4	4	3	5	19.445	171	0.102683	-1.85998	0.240139	-1.44243	C4M472
18	24.4702	18	25.0772	21.0985	28.0038	21.6339	25.1201	21.9958	25.6036	22.5782	24.6233	18	22.0309	18	21.8005	19.8	25.5674	21.7259	23.0066	20.7699	23.6409	22.0319	23.1511	0	43.322	34	0	2	0	3	0	14	1	12	1	6	0	4	1	10	1	6	134.78	1207	0.00420117	-5.91001	0.04025	-4.20284	C4M7A1
18	18	18	21.5685	18	21.4439	18	24.3477	18	23.0589	18	24.5192	18	18	18	21.4033	18	21.2364	18	21.9776	18	20.6915	18	22.9193	0	19.056	6	0	0	0	2	0	1	0	1	0	2	0	1	0	1	0	1	32.622	300	0.145404	-2.1257	0.0045958	-5.47846	C4LZV8
18	27.0596	19.6374	25.5093	24.9665	27.5701	23.465	25.9508	23.118	26.4557	24.2764	26.1054	18	24.695	18.6977	21.9986	22.1502	24.3916	21.1555	22.4468	20.5373	25.0936	22.2777	25.0138	0	42.81	35	0	8	1	4	1	9	3	6	2	8	4	5	2	8	5	9	85.153	757	0.0161478	-5.96188	0.0780404	-3.39557	B1N399
18	23.5189	18	24.8644	18	24.6628	18	24.1715	18	22.7818	18	23.8644	18	21.8763	18	22.3171	18	22.3438	18	22.1096	18	21.9497	18	23.166	0	11.017	11	0	1	0	2	0	1	0	1	0	2	0	2	0	1	0	1	28.502	262	0.000509547	-5.55972	2.872e-05	-6.30011	C4M9R9
28.7669	33.2572	28.8874	32.7171	29.4324	31.1994	28.4919	29.9894	29.0863	30.9148	25.5874	27.6883	27.6984	30.7764	26.8	29.9449	27.2711	28.5163	26.9429	27.5702	27.3817	29.109	25.881	25.7419	0	200.33	413	13	23	13	19	14	19	16	18	13	18	14	16	14	23	6	13	25.721	230	0.00644435	-3.69287	0.238212	-2.47603	C4MA09
18	27.9882	18	26.4811	23.688	24.2138	22.3734	22.2659	18	24.7183	21.3059	22.1787	18	26.0383	18	23.7423	20.9359	20.8271	20.3873	19.9573	18	23.4854	19.8664	20.4956	0	73.026	20	0	6	0	3	1	2	1	1	1	1	1	1	0	2	2	1	23.689	213	0.00799061	-6.67029	0.186636	-3.08214	B1N403
31.3428	31.8395	32.0356	33.2425	32.3599	33.5012	31.5392	32.7121	32.2115	31.7199	30.8662	32.0697	30.0414	29.5642	29.956	30.3778	29.9799	30.5589	29.8292	30.197	30.1034	29.9348	29.7152	30.2481	0	323.31	1294	38	40	43	43	43	40	40	43	39	46	42	39	41	44	39	43	93.4	841	0.222376	-1.05644	0.067355	-1.19443	C4M4N3;B1N306;B1N3D6
18	18	18	18	23.3022	26.0648	18	21.5703	18	23.7309	18	21.4451	18	18	18	18	21.4127	22.0152	18	21.185	18	21.8145	18	21.5026	0	6.5358	4	0	0	0	0	0	1	1	3	0	1	0	1	0	2	0	1	65.407	581	0.157444	-3.49196	0.116243	-2.33845	C4M0D6
29.5405	32.2343	29.63	31.9394	29.9034	31.5277	29.2178	30.0383	29.8539	30.1893	28.2322	28.9307	28.1963	29.7346	27.6412	29.0188	27.4933	28.372	27.6095	27.7445	27.783	28.2876	27.2176	27.4586	0	323.31	452	18	25	17	23	19	21	20	22	15	20	17	19	18	18	13	15	46.614	419	0.0355923	-2.61655	0.259251	-1.27618	C4M7F5
18	25.8653	18	26.3193	20.8985	24.0446	18	23.1109	22.2917	25.3071	21.4617	25.4108	18	23.9308	18	23.939	19.813	20.9831	18	21.6213	21.0942	23.6043	21.218	23.1099	0	9.8301	9	0	3	0	3	1	2	1	2	0	1	1	2	1	2	1	2	17.044	149	0.00561865	-4.9723	0.0180239	-5.79309	C4LWN9
18	24.621	18	25.3655	18	24.1257	18	22.689	18	22.6651	18	22.5811	18	22.8223	18	22.6327	18	21.0917	18	21.647	18	18	18	22.616	0	7.6736	7	0	3	0	4	0	0	0	3	0	2	0	0	0	1	0	1	32.598	291	6.29069e-05	-6.28841	0.00367793	-5.5452	C4M2Y0
18	24.157	22.3689	25.2662	22.5555	25.7006	21.78	24.8101	24.2603	22.0769	18	23.3604	18	21.3662	22.0156	22.0436	21.9488	22.7057	21.8393	21.9331	21.875	20.849	18	21.5623	0	11.08	9	0	2	1	2	0	1	1	2	1	3	2	0	2	1	0	2	29.302	265	0.0879138	-3.68778	0.0643432	-3.7626	C4LZA9
26.544	29.7699	28.9469	30.7126	29.5717	31.1111	29.2029	29.9952	28.7216	29.0605	28.9685	30.0639	25.7408	27.2767	26.7521	27.7347	27.1236	27.9525	27.3946	27.8494	26.6181	27.4027	27.8809	28.3117	0	228.05	393	11	22	23	26	16	19	22	26	21	24	24	24	21	24	23	29	56.511	495	0.116204	-2.38668	0.00740678	-1.2178	C4M2E3;B1N502;C4LZ15
18	29.818	24.0033	29.3904	24.3533	29.2106	18	26.4327	23.245	28.3715	23.5418	27.3214	18	27.2162	21.874	26.4315	21.7453	25.8577	18	24.173	21.5406	26.8451	22.5366	25.4181	0	84.804	68	0	4	2	4	0	4	2	5	0	3	2	4	1	5	2	5	23.485	212	0.0026535	-7.42213	0.0503735	-5.86644	C4LWG9
22.5156	29.7567	23.9758	28.993	24.452	29.165	23.8055	27.3295	25.3257	26.8178	23.4078	25.7143	19.1605	27.3583	20.428	25.5416	22.6925	26.2785	22.4658	24.711	22.4801	25.1184	21.0893	24.2956	0	100.27	140	2	18	3	15	2	17	3	17	3	10	5	8	5	14	2	9	45.72	394	0.011957	-6.68019	0.0197541	-3.61587	C4LUU9;B1N302
25.3597	26.7813	25.1096	26.7157	24.538	25.9799	24.3189	24.4349	25.161	26.0264	24.3672	25.303	24.1607	24.4777	21.293	23.9745	21.5575	23.2627	23.4259	23.245	22.6978	24.6111	23.0997	24.2933	0	79.43	26	1	5	2	5	1	4	3	4	1	2	4	3	5	4	3	3	36.86	329	0.00569473	-1.46317	0.281435	-0.885952	C4LYE6
21.6109	23.2208	24.2493	24.9318	25.051	27.4717	24.0995	26.4865	25.782	26.4821	22.1947	26.0134	22.8182	22.4594	23.4662	23.3799	23.9808	25.2325	23.4749	24.6796	23.6794	23.2364	22.8711	24.5482	0	43.383	44	1	3	3	4	5	7	6	8	4	7	7	6	7	6	2	6	58.661	511	0.243956	-1.75412	0.0463963	-2.29602	C4LW39
18	23.2904	18	24.7983	22.1535	24.4591	18	22.2137	22.3578	21.6871	18	19.8855	18	21.3046	18	21.1777	20.7508	21.206	18	20.4391	21.0104	20.446	18	20.0962	0	6.0286	5	0	2	0	2	0	2	1	2	0	2	1	2	1	2	0	1	24.593	220	0.0646593	-3.06021	0.038779	-4.29917	C4LSZ9
24.5922	27.3292	25.9992	28.7746	27.4348	28.4401	26.2453	27.8821	26.3034	26.3701	26.0528	26.8236	23.0645	24.7929	23.8014	25.7337	24.9	25.3615	24.3506	25.1169	24.1115	24.704	24.3398	24.9102	0	122.01	102	1	8	4	8	5	5	8	8	8	8	4	7	5	6	7	6	41.091	355	0.0844069	-1.99457	0.038505	-1.72766	C4MAL8
26.5713	29.1001	28.3123	31.0441	27.932	28.9332	26.6637	29.0254	27.7905	29.7535	26.275	29.9078	25.4933	26.3793	25.9223	27.9818	25.4026	26.1387	25.3117	26.5785	25.8218	27.5726	26.118	28.2347	0	190.48	154	5	10	8	9	7	8	7	7	7	9	8	11	7	10	5	11	19.892	174	0.127573	-2.04587	0.0272457	-2.90877	C4LXL1
23.1382	24.4329	20.6038	24.6359	24.4158	26.1118	22.3437	25.4708	18	22.9881	18	23.583	21.1584	21.8132	20.7297	21.1677	21.286	22.5865	21.1913	22.783	18	23.057	18	23.6507	0	35.273	22	1	3	1	3	3	4	3	4	1	4	1	1	0	1	0	1	30.615	268	0.06726	-4.2937	0.0366295	-4.24743	C4LZU7
18	25.1059	23.7032	26.8081	22.9798	23.8933	18	24.7715	23.2396	25.674	22.5315	26.1409	18	22.2393	21.7693	22.8585	21.2419	21.3383	18	22.2076	21.4998	22.9653	21.6433	23.2724	0.0021231	3.2727	2	0	1	2	1	2	1	2	1	0	1	2	1	1	1	1	1	55.556	491	0.0269994	-4.43806	0.0709143	-4.49526	C4M1U4
22.3645	28.3238	23.7875	28.2307	24.651	27.6205	23.0012	26.3148	24.0575	28.0302	23.5718	27.071	20.6134	25.8141	20.8881	25.6663	21.9737	24.3714	20.4972	23.4273	21.7982	25.9873	22.4778	25.7906	0	32.826	53	1	10	2	8	1	4	4	8	2	6	6	8	3	7	3	6	55.918	504	0.0323039	-4.84426	0.00342842	-3.75198	C4LXL8
20.5496	24.9795	18	24.0646	22.4431	24.338	18	23.3403	18	23.4207	18	22.8286	20.2946	22.7386	18	21.5872	20.8635	21.3037	18	21.2117	18	21.6703	18	21.7598	0.0010965	3.6772	3	1	2	0	1	0	2	1	2	0	2	0	2	0	2	0	1	47.308	436	0.00754596	-4.45433	0.000112357	-5.41119	C4M1H6
18	23.6043	18	25.1636	18	24.0205	18	22.555	18	18	18	21.38	18	21.7924	18	21.4793	18	21.619	18	20.5593	18	18	18	20.5992	0	7.2581	6	0	1	0	2	1	1	0	1	0	1	0	0	0	0	0	1	13.844	119	0.0250259	-4.58054	0.0108108	-5.03285	C4LW93
28.3483	29.6417	28.9489	30.1999	29.9276	31.1311	28.8971	29.9251	29.721	28.3101	28.4995	29.0593	27.182	27.1074	27.0418	27.2069	27.5083	28.0245	27.2867	27.6193	27.9958	26.9278	27.5463	27.5563	0	223.41	374	19	22	21	22	29	22	30	32	24	31	29	29	30	24	24	25	66.65	594	0.286375	-1.07072	0.0636547	-0.946246	C4M3Z6
18	24.8012	18	21.8245	21.8203	24.0341	18	24.6458	18	21.4738	18	24.7349	18	23.8235	18	20.52	20.7859	21.6726	18	22.2345	18	21.0184	18	21.3681	0	6.9189	5	0	4	0	1	0	1	1	2	0	3	1	2	0	1	0	2	42.953	369	0.00949775	-4.4673	0.00387947	-5.73504	C4M8C3
21.1855	29.5109	18	29.2915	23.786	28.8555	22.665	27.116	18	28.7259	20.9046	28.1674	21.4045	27.5504	18	26.3543	22.069	25.7129	21.8141	24.8023	18	26.6432	19.4827	26.9889	0	168.2	130	1	19	0	17	1	11	1	17	1	13	2	16	0	18	1	18	49.338	418	0.00256141	-8.00164	0.00689301	-7.66841	C4M8S6
18	25.5567	23.3991	28.8212	24.189	26.846	23.6558	25.6826	24.0111	24.1774	18	25.193	18	23.1545	21.3632	25.8608	21.8813	23.786	21.9547	23.6571	22.0165	22.8432	18	23.7162	0	37.817	28	0	2	2	4	1	1	2	3	2	2	2	2	2	2	0	3	18.496	158	0.0460738	-4.64075	0.0873403	-4.88062	C4M0Y3
18	24.7962	21.3711	25.12	21.349	26.926	21.6379	23.8255	18	22.3735	18	22.4856	18	20.5106	18.2111	20.3589	17.9794	22.2491	18.6545	19.9697	18	19.3565	18	19.551	0	4.7762	11	0	1	1	2	1	2	1	2	1	1	1	1	0	2	0	1	74.054	619	0.0045747	-6.7494	0.0675931	-3.47406	C4M5M1
31.951	33.5262	33.2572	34.1486	33.2664	34.1398	32.4608	33.6824	33.1143	33.3672	31.6239	33.1685	30.3968	30.9814	30.9694	31.1504	30.8227	31.1028	30.5935	31.0898	30.8042	31.264	30.2133	31.0016	0	323.31	2232	36	38	39	42	39	41	41	39	39	44	40	42	38	43	36	38	48.421	442	0.0765785	-1.51769	0.09092	-1.21924	C4MAC9
19.3034	25.1053	19.9142	24.5881	23.2016	25.7901	20.0996	20.6917	20.9461	24.9317	22.3962	24.9315	20.1035	22.1721	19.9967	21.374	21.2477	23.1766	20.3791	21.3679	20.7918	22.8351	22.1338	23.3476	0	17.022	12	1	4	1	3	0	2	2	4	1	1	1	3	1	4	1	4	86.614	767	0.00820593	-4.58612	0.174426	-2.60045	C4LYZ1
18	25.5732	18	24.5482	18	25.3402	18	23.6676	18	21.9963	18	21.2721	18	22.8926	18	21.2852	18	22.1757	18	21.4274	18	21.424	18	20.6801	0	8.8006	14	0	3	0	2	0	1	0	3	0	3	0	1	0	1	0	1	40.539	353	0.000330406	-6.72023	0.00619489	-5.16264	C4LSW8
24.6409	26.6756	25.1773	27.4506	24.4228	26.7603	22.9524	24.9269	24.3141	25.6594	22.0824	23.7332	22.7869	23.9712	22.7678	24.506	22.4863	23.9595	21.4918	23.1981	22.0438	23.8503	21.247	22.9784	0	16.279	37	4	6	4	6	4	3	4	5	3	4	3	4	4	5	2	3	52.732	477	0.110342	-3.14265	0.241602	-1.96627	C4LUW9
18	23.3406	22.084	26.5675	22.3197	24.9109	22.7906	24.5799	21.2644	22.1291	22.2921	22.4143	18	21.7234	20.9006	23.4922	20.9839	22.0788	21.202	22.0718	20.1752	21.6049	18	22.0374	0	6.093	12	0	1	1	3	2	2	1	2	2	3	1	1	1	1	1	1	14.638	125	0.023542	-4.03833	0.154862	-2.13163	C4LZH6
18	23.0691	18	25.5351	18	23.9588	21.353	22.288	18	21.8067	18	21.3558	18	20.0421	18	22.3882	18	21.466	20.8642	20.8877	18	20.365	18	21.0394	0	4.4411	4	0	2	0	2	1	0	1	1	1	1	0	1	0	1	0	1	42.139	362	3.70033e-05	-4.86058	0.0799433	-3.94193	C4M0F6
18	23.4321	18	23.7945	21.6104	22.9197	18	21.9968	18	20.5995	18	20.7313	18	21.0977	18	20.9963	19.2664	19.9958	18	19.9334	18	19.149	18	19.4281	0	5.8793	8	0	1	0	1	1	1	1	1	0	2	0	1	0	1	0	1	17.726	160	0.017892	-3.56358	0.00932937	-4.17422	C4LXA6
18	22.7662	20.3666	24.5741	23.3439	25.5421	18	23.7206	18	18	18	22.5783	18	20.4994	18	21.6132	20.6675	22.4767	18	21.5497	18	18	18	21.6562	0	23.34	6	0	1	1	2	2	1	2	2	0	1	1	2	0	0	0	1	30.007	267	0.15066	-3.74071	0.00779402	-4.83546	C4M6M9
18	26.7674	18	26.9046	18	25.5804	18	22.036	21.8387	24.5407	18	22.801	18	25.5439	18	22.9929	18	22.2679	18	20.9259	20.8855	22.4848	18	21.6886	1	-2	4	0	1	1	1	0	1	0	1	0	1	2	1	2	1	0	1	36.36	314	0.000745977	-6.69122	0.0173595	-5.91386	C4M6Q9
18	27.7889	18	28.9517	18	26.6651	18	23.8802	18	25.0581	18	24.9738	18	25.703	18	25.571	18	23.186	18	21.1595	18	23.9066	18	22.5761	0	42.997	43	0	6	0	7	0	5	0	5	0	4	1	4	0	5	0	5	28.658	262	1.96513e-05	-8.13004	0.006746	-7.93523	C4LXY2
29.0482	29.8534	30.6731	31.1595	30.8571	32.652	30.1248	31.3525	30.0143	29.8047	28.6414	30.4994	27.9883	27.6024	28.592	28.2185	28.4711	29.4205	28.4056	28.9637	28.0124	27.9959	27.5342	29.0236	0	313.49	532	23	26	32	30	31	31	35	36	31	39	29	35	28	32	27	37	61.879	555	0.213833	-1.39946	0.145336	-1.19068	C4LTW4;B1N573
18	25.7618	18	24.9998	22.9157	25.8903	18	24.4417	18	22.5745	18	22.9084	18	18	18	21.7781	18	22.6933	18	22.296	18	18	18	22.0008	0	6.4532	4	0	1	0	2	1	1	1	3	0	3	0	2	0	1	0	2	74.054	652	0.00825626	-5.62366	0.000611843	-6.11665	C4M5E7
18	24.964	22.5439	25.3423	22.9531	26.8864	21.5643	25.0826	22.6789	25.4453	23.1683	25.3662	18	22.8396	20.6488	22.7541	20.901	23.8834	20.1234	23.0954	20.8002	23.3433	22.4263	24.0518	0	44.006	22	0	1	1	1	1	3	1	3	1	2	1	2	1	3	1	2	142.58	1270	0.0166874	-4.94997	0.0039587	-2.83825	B1N559
18	25.7081	23.6861	28.4413	25.8878	27.9804	24.3037	26.285	24.1612	23.0714	21.4392	24.6857	18	22.7144	22.5395	25.36	23.3689	24.5097	22.8555	23.5786	21.6963	21.5077	20.3411	22.8017	0	35.039	33	0	4	2	6	3	2	5	6	3	4	2	3	3	2	2	3	22.09	202	0.213559	-2.81225	0.0753136	-3.32766	C4MAJ4
18	27.5067	18	26.1615	22.5361	27.8263	21.6856	27.2816	18	26.0995	18	26.565	18	25.034	18	23.4578	21.5081	24.8813	20.0321	24.7196	18	24.2523	18	24.852	0	200.57	64	0	13	0	6	0	12	1	11	1	12	0	9	0	8	0	8	57.945	495	0.000628487	-8.56352	0.00425337	-7.44083	C4M611
18	18	21.5851	26.4049	18	23.3564	18	23.7772	18	18	18	23.5745	18	18	21.2849	23.6734	18	21.3811	18	21.8311	18	18	18	21.8807	0	6.5246	9	0	0	1	2	0	0	0	1	0	1	0	2	0	0	0	2	15.05	128	0.134243	-2.60285	0.0230353	-5.39047	C4LV34
18	26.6235	23.9552	28.6556	23.9578	26.3646	22.5092	26.3857	23.2667	25.877	22.0305	25.7763	18	24.1193	22.6951	25.998	22.0421	23.8688	21.7336	23.6147	21.8117	24.1238	20.2952	23.8225	0	52.898	39	0	6	2	6	2	2	3	5	1	5	2	4	2	5	1	4	16.989	150	0.0176079	-5.32358	0.0173544	-4.10758	C4M1S2
26.9703	30.4322	28.5208	30.3589	29.2148	32.7146	28.2483	31.2007	27.7216	28.8431	26.1388	27.5551	25.8794	28.0553	26.4355	27.4288	26.7405	29.6478	26.5375	28.7305	25.7781	27.0136	25.6594	25.9124	0	323.31	240	9	12	9	12	11	13	12	12	11	13	9	10	10	13	8	11	33.741	314	0.0511066	-2.65484	0.196019	-2.0689	C4LW95;B1N4N8
18	25.4963	18	24.4557	18	24.1299	18	23.0891	18	23.9734	18	18	18	23.2162	18	21.4751	18	21.0989	18	20.9486	18	22.3483	18	18	0	8.9722	5	0	1	0	1	0	1	0	1	0	1	0	0	0	2	0	0	25.715	230	2.44405e-06	-6.72055	0.12166	-3.84827	C4M938
18	30.0779	24.9216	30.5955	24.4462	28.7816	23.7403	27.5144	27.1602	28.9461	26.0802	28.7115	18	27.7174	23.3048	27.9394	22.5245	25.9591	22.6664	25.2558	25.2205	27.1748	25.3323	27.0974	0	323.31	160	0	17	4	18	2	13	3	12	3	11	7	13	8	18	8	15	23.829	209	0.0353545	-6.62949	0.0230374	-4.02644	C4M3L8
21.8327	27.9914	24.936	28.2657	23.8702	27.1582	22.3285	26.0093	25.6536	27.0548	24.7385	26.4526	20.9519	25.5891	22.2694	25.1502	21.9337	24.276	21.0095	23.851	23.0318	25.7314	23.1098	25.0653	0	40.479	50	1	10	5	10	1	6	3	7	1	6	3	7	5	7	4	6	34.017	304	0.0137673	-3.82205	0.0553234	-2.90815	C4M7X1
18	26.1975	24.6539	26.234	18	24.32	18	24.4847	18	24.1812	18	24.7029	18	24.0461	23.4033	23.2805	18	21.5405	18	22.0875	18	22.3457	18	21.7833	0	21.34	14	0	4	1	4	0	0	0	2	0	2	0	2	0	2	0	3	37.444	326	2.83887e-05	-7.35883	0.0975317	-4.9226	C4LTV9;B1N3W1
28.4444	34.1748	29.9101	33.6481	30.7225	34.8154	30.096	33.4965	28.6715	32.3348	27.5999	31.8947	27.3493	31.7143	28.1644	30.8956	28.487	31.8536	28.712	31.0635	26.9489	30.6618	27.2611	30.2457	0	323.31	904	19	37	21	30	24	36	25	36	23	36	22	30	19	33	18	32	41.725	368	0.000935714	-5.00425	0.0176703	-3.81111	C4MB38
18	23.1844	18	22.2434	18	26.0895	22.2607	24.2345	19.2416	23.956	18	23.6806	18	20.1582	18	18.9875	18	23.2244	19.958	21.8297	19.9422	22.5642	18	22.4361	1	-2	6	0	1	0	1	0	1	0	1	1	2	0	1	1	1	0	1	149.1	1295	0.0418531	-4.49708	0.0615431	-3.96594	C4M7Z0
22.3533	27.7577	24.6886	26.6883	25.3562	27.3033	24.7586	26.3946	24.6728	26.4351	24.2038	25.128	21.7367	25.2525	22.8056	23.6619	23.196	24.0478	23.0935	23.5168	22.8048	24.8739	22.9755	23.4238	0	57.719	38	1	5	2	5	3	5	3	5	3	5	2	1	2	4	3	3	11.928	112	0.0380583	-4.46878	0.0406115	-1.51999	C4M2N2
21.5248	23.7705	22.906	27.5268	24.462	27.7396	23.2458	26.6217	24.5779	23.554	22.4963	25.8748	22.0075	22.4452	22.6356	24.3598	22.4101	24.4316	22.7309	23.8139	23.2081	22.1981	22.2035	23.5514	0	20.893	46	1	2	1	6	2	2	3	6	2	6	3	5	2	2	2	6	26.569	226	0.138029	-3.15697	0.00194166	-3.79173	C4LUS2
21.7742	26.1755	24.0939	26.3265	24.9025	25.721	23.1279	26.2452	24.0115	24.2431	18	24.0068	22.2028	23.448	22.0175	23.1121	22.0829	22.6532	21.8623	24.5502	21.9684	22.874	18	22.1041	0	28.977	19	1	5	3	5	4	4	3	3	3	4	1	1	3	3	0	3	34.674	304	0.0761264	-3.44729	0.136796	-3.78556	C4M6M6
23.5985	25.4609	25.4698	26.13	27.3357	29.0498	26.2972	27.68	26.0064	26.278	24.5069	27.0613	23.4794	23.3402	23.7325	23.8395	25.0667	25.752	24.7543	25.5281	24.1218	24.6947	23.2222	25.0436	0	62.481	72	3	6	4	5	9	3	12	15	7	14	8	10	8	10	7	14	60.23	524	0.255674	-1.74769	0.0892101	-1.53243	C4LWS1
18	25.2772	18	25.4634	21.7145	27.7174	18	26.0052	18	25.6066	23.1402	25.6121	18	22.787	18	23.2478	21.2149	24.1773	18	23.5744	18	23.8093	21.9664	23.6543	0	72.087	27	0	3	0	2	1	5	1	7	0	5	1	3	0	6	2	7	31.626	271	0.000665949	-7.05447	0.0254724	-5.98014	C4M5G9
22.7482	25.7106	18	26.9064	25.5578	25.4642	24.5815	24.4656	21.5859	21.6977	18	20.5315	21.6317	23.3131	18	24.2235	21.9694	21.2098	22.8048	21.1138	20.5839	19.7098	18	18.8364	0	6.2766	14	2	2	0	3	3	2	3	3	3	3	1	2	1	1	0	1	19.779	177	0.162274	-3.24751	0.259427	-3.77405	C4M0M6
28.2342	29.5583	28.8899	31.2801	28.6938	29.0793	28.072	28.6233	27.8471	28.6948	25.266	28.049	27.0498	27.0033	26.8637	28.105	26.3624	25.9934	26.3818	26.3422	26.0343	27.2737	25.1612	26.9122	0	176.98	189	8	11	11	14	11	9	11	10	11	14	10	15	8	14	7	13	22.314	197	0.0795864	-1.71496	0.2672	-1.90812	C4LVZ9
18	27.9326	18	28.3828	18	26.9318	18	26.0925	18	27.5505	18	27.1606	18	25.5828	18	24.8947	18	24.1241	18	23.6491	18	25.9781	18	25.7949	0	110.81	40	0	5	0	6	0	4	0	4	0	5	0	4	0	4	0	5	19.35	177	1.86489e-07	-9.1942	0.00015433	-9.21196	C4LSM1
18	23.7442	23.5479	25.9442	23.8029	26.4128	22.8319	27.049	18	24.3408	24.1648	25.0531	18	21.7736	21.9847	22.9184	21.8795	23.3863	22.2447	23.7527	18	23.3566	22.7135	23.9576	0	85.195	28	0	2	2	3	3	2	2	3	1	4	0	2	1	1	2	2	50.34	455	0.0117438	-5.65802	0.0226888	-2.50054	C4LYU0
18	30.1251	18	30.945	18	29.1945	18	26.9083	22.5383	28.5854	18	27.6516	18	27.7852	18	28.1276	18	26.0808	18	24.828	19.8066	26.8289	18	26.3036	0	25.718	79	0	8	0	8	0	7	0	7	0	5	1	7	1	8	0	7	28.336	245	0.000442668	-9.47733	0.00106662	-10.5016	C4M083
18	25.9557	24.1451	26.3455	25.0622	26.4593	24.4145	25.6671	22.5397	24.9832	22.3589	24.7647	18	23.361	21.9692	24.1147	22.1635	23.02	22.206	23.0796	21.8397	23.022	22.5377	23.4478	0	10.999	27	0	4	2	3	3	4	2	3	2	5	1	2	1	3	1	2	16.666	148	0.0274849	-5.24938	0.0690193	-1.95296	C4M1A7
20.9782	23.3732	18	26.1974	23.8683	24.5831	22.4606	23.1488	21.6964	20.812	18	20.453	20.3286	20.8728	18	23.3789	20.8557	21.0546	21.1716	21.5774	20.3232	20.0129	18	19.8437	0.0021436	3.3548	6	1	1	0	2	1	2	2	2	1	2	1	2	1	1	0	1	22.063	205	0.179689	-2.3608	0.165057	-3.77954	C4M6J5
18	25.3966	23.0638	25.1098	18	25.4318	21.693	24.5662	18	23.563	18	22.5354	18	22.8641	20.9217	22.1158	18	22.4899	21.4822	22.1767	18	21.928	18	21.0613	0	6.9312	10	0	3	2	2	1	2	0	2	1	3	1	0	0	2	0	2	34.459	304	5.40337e-06	-6.94663	0.137907	-3.15154	C4M2N9
18	26.5034	23.679	27.9847	24.5087	27.2325	24.1278	26.3069	23.1254	18	23.521	25.2116	18	23.8619	22.4426	24.4304	23.1547	25.0448	22.734	23.9117	21.8682	18	22.7953	23.6882	0	5.8249	5	0	1	2	2	2	2	3	2	1	1	3	1	1	0	1	1	28.655	262	0.284887	-3.16052	0.0300248	-2.72519	C4LSX4
18	27.668	24.1413	27.844	25.6518	29.6368	21.0301	28.2461	26.7365	28.3944	26.7589	27.9397	18	25.4145	21.6005	24.9839	23.633	26.4893	21.4202	25.57	24.9057	27.3528	25.6452	26.3649	0	203.84	128	0	18	3	14	0	21	8	22	1	23	13	17	11	21	15	20	99.946	903	0.0512058	-5.97662	0.0720369	-4.03321	C4M2H3
21.7315	25.1096	23.2628	25.4882	24.4748	27.3926	23.7117	25.1975	23.8981	23.4307	18	23.871	21.478	22.4461	22.0616	22.6206	22.7554	24.2709	22.6416	22.7891	22.3538	21.8953	18	21.8214	0	7.7076	15	1	2	1	3	1	2	1	3	1	3	1	2	1	2	0	3	19.804	184	0.100941	-2.17068	0.168045	-3.19406	C4M1U6
20.2246	25.9618	23.8587	27.4795	24.7912	27.0535	22.7032	25.9845	24.2636	25.1954	18	24.8869	20.4608	23.3418	22.0134	24.7844	22.5609	24.1464	21.7259	23.3683	22.4411	23.8243	18	23.7554	0	11.072	21	1	4	2	5	1	2	3	5	1	4	2	3	2	3	0	3	25.145	219	0.12197	-3.38991	0.0771706	-4.59634	C4M0U2
18	27.2513	21.9926	26.1419	23.541	26.0428	22.4732	24.3752	24.3964	25.4743	24.0253	24.7965	18	24.9175	21.365	23.2959	21.9845	22.9286	21.5003	22.3893	22.9769	23.3149	22.6161	22.694	0	27.186	22	0	6	1	4	3	5	2	4	2	4	3	3	3	6	4	5	40.765	349	0.0218354	-5.48195	0.0488499	-2.2742	C4M7E3;C4LTN3;C4M6K4
23.1407	27.5472	26.8723	30.0174	26.9583	29.1693	26.2131	28.5483	26.276	26.7364	22.7883	27.489	23.0117	25.0803	24.7968	26.6563	24.2342	26.1887	24.1083	26.2917	24.2074	25.493	21.7248	26.4851	0	82.584	38	1	3	2	3	2	2	3	3	2	3	2	3	2	3	1	3	17.361	152	0.046251	-2.82818	0.0811374	-3.3937	C4M310
18	24.8994	21.0192	23.9163	23.4857	25.2332	18	24.2236	21.6829	24.2081	23.1493	23.3907	18	22.1837	20.2956	20.2855	20.4504	22.2474	18	22.1931	20.9183	22.16	22.3437	21.6736	0	10.07	18	0	2	1	2	1	3	2	2	0	2	1	1	1	2	2	2	133.17	1191	0.0157483	-4.67457	0.108214	-3.12075	C4M0B9;C4M275;C4M5X8;B1N4M7;C4M3L3;C4LVZ5
28.2567	32.8191	28.8009	31.6933	29.7515	31.8674	28.9948	30.4737	29.1359	30.7901	27.9362	29.3333	26.9914	30.0088	26.9165	28.6815	27.3481	28.6803	27.2582	28.2073	27.0913	28.9662	26.7017	27.6758	0	241.46	440	9	19	8	16	11	16	11	17	9	13	12	11	12	13	9	12	27.133	245	0.0135058	-3.96051	0.0635445	-1.92283	B1N5A6
24.3366	30.0913	26.3439	30.0396	27.7773	31.3753	27.7789	30.4721	24.9756	28.8499	25.3615	28.8801	23.7842	27.7146	24.9038	27.1388	25.9094	28.4255	26.0012	28.1353	23.8012	27.1094	24.6264	27.1355	0	277.3	251	3	19	7	18	12	18	10	20	16	19	5	15	4	15	10	15	42.973	379	0.00247022	-4.87352	0.017603	-3.30247	C4M067
18	28.6065	18	29.1334	23.0072	27.7291	18	26.038	22.6404	26.7897	18	26.1677	18	26.5986	18	26.2056	20.8448	24.7995	18	24.0528	21.4751	25.1673	18	24.2567	0	54.608	44	0	8	0	9	0	4	2	7	0	5	2	7	1	6	0	5	25.437	222	0.00499878	-6.71554	0.000838527	-9.11304	C4M487
18	28.6723	25.1035	28.0405	26.3683	28.7129	24.0267	27.5861	26.2021	28.6518	27.2775	28.4674	18	26.7329	23.9364	25.2827	23.9608	26.097	23.661	25.1469	24.9509	26.9407	25.7061	26.7327	0	191.12	97	0	13	6	12	4	13	11	15	4	13	14	13	8	17	12	19	54.893	489	0.0520341	-5.95262	0.0607021	-2.56215	C4M1J0
21.5829	26.0077	24.5917	28.0554	25.1255	28.557	22.6911	27.019	23.1566	26.7907	21.5196	26.533	21.6351	23.2898	22.982	25.7527	23.7794	25.8695	22.4949	24.8048	22.1879	23.3503	20.2164	23.7606	0	96.284	62	2	7	5	9	3	3	4	11	2	11	5	9	2	9	2	11	28.119	249	0.0176123	-4.03288	0.0130291	-4.26834	C4M363
18	18	23.2349	23.6511	18	25.8483	18	24.9444	23.6737	22.9503	21.7931	22.3376	18	18	22.1301	18	18	22.8377	18	21.8802	18	21.8844	18	18	0	8.2035	5	0	0	1	1	0	1	0	3	0	4	2	3	3	2	1	1	88.408	794	0.258991	-2.70504	0.203039	-2.63502	C4LTC5
23.479	30.1762	25.7953	30.1437	25.5464	29.6531	24.3843	27.7152	26.4421	29.5264	25.0738	29.0654	20.5047	27.7872	22.7473	27.1292	23.2912	26.5845	21.3274	25.7479	23.8146	27.7017	24.3997	27.8837	0	197.96	112	2	14	6	14	2	11	6	13	3	10	8	11	6	14	6	14	64.06	554	0.013561	-4.4142	0.00870792	-3.89028	C4LYT1;B1N312
18	21.9679	18	18	18	21.9141	18	22.7427	18	23.0776	18	22.2108	18	19.6061	18	18	18	20.1034	18	20.804	18	21.7519	18	20.4555	0	6.7653	5	0	1	0	0	0	2	1	1	0	1	0	1	0	2	0	1	82.451	700	0.0269239	-3.23992	0.117518	-2.98449	C4LY09
18	25.6383	27.5791	30.6369	27.9909	29.316	27.1727	28.4017	25.4445	24.9178	25.45	27.1359	18	23.2414	25.585	27.7614	25.5998	26.1863	25.5005	26.0419	23.7023	23.6503	24.5244	25.7798	0	188.91	119	0	3	5	12	3	2	6	5	5	9	3	4	3	3	4	5	20.937	210	0.183741	-3.83698	0.176314	-1.99086	C4M6Z9
18	25.3783	24.1403	26.2413	23.9272	25.4205	22.4861	24.5678	24.5115	25.4155	23.5355	24.717	18	23.2128	21.9542	23.6048	21.4272	22.237	21.7118	22.7656	22.2926	23.8361	22.3263	23.2093	0	4.5812	10	0	2	2	2	2	1	2	2	1	2	2	2	2	2	2	2	20.697	183	0.0683508	-4.03359	0.0681424	-1.78804	C4M081
18	20.7684	18	23.7733	23.7406	25.2948	18	23.0671	21.7354	22.0971	18	21.0261	18	20.577	18	21.1713	21.2959	21.6227	18	20.4837	20.606	21.1181	18	21.8903	0	8.1741	10	0	1	0	3	0	2	2	3	0	2	0	1	1	1	0	1	24.027	218	0.164826	-2.80581	0.00495481	-4.62218	C4M2I8
28.7415	31.0905	30.2344	31.4371	30.8	31.8738	29.8442	31.3909	28.8392	30.7656	27.3799	30.7165	27.8193	28.9394	28.3839	28.762	28.5612	29.1944	28.4265	29.0988	27.2106	28.5091	26.2251	28.3985	0	323.31	473	17	21	22	20	22	21	21	22	21	22	20	24	15	24	15	23	43.432	389	0.0828826	-2.43047	0.0929808	-2.02866	C4LYJ7
22.2802	28.3621	26.0539	28.8904	23.8467	28.3364	21.9058	26.481	27.0202	27.8936	25.352	27.7599	22.3893	26.2043	24.009	26.1019	22.9158	25.2231	21.5862	24.2378	24.8819	26.016	24.2116	26.4841	0	74.903	55	1	7	4	6	1	4	1	5	1	3	6	5	5	4	4	5	27.054	236	0.0673042	-4.57989	0.0882242	-3.27318	C4M3L7
18	24.1136	18	24.0966	18	18	18	22.111	18	23.1826	18	23.3966	18	21.9643	18	21.4835	18	18	18	20.217	18	21.9172	18	21.9218	0	7.1719	6	0	1	0	1	0	0	0	0	0	1	1	1	0	1	0	1	35.634	315	0.0286806	-4.71722	0.00086366	-5.20141	C4LSB2
18	28.2719	18	28.7263	22.3999	28.521	18	26.8085	23.2818	28.046	22.1385	27.9252	18	25.4567	18	24.6929	21.9079	25.1722	18	24.9493	22.4011	26.7249	21.4837	26.951	0	143.59	48	0	7	0	7	1	8	1	7	0	7	2	7	2	8	2	9	44.602	410	0.00345887	-7.22266	0.00475786	-8.44049	C4LYD0
18	25.1507	24.634	28.0362	25.6333	26.5207	25.0093	25.6417	23.2305	23.4112	25.0608	25.5868	18	22.9662	22.5907	24.8358	23.189	23.514	23.3649	23.6561	21.469	23.3008	23.95	24.5367	0	42.735	49	0	4	5	8	6	5	5	5	5	5	6	4	3	1	5	5	22.765	200	0.0976792	-3.97899	0.136861	-1.52021	C4LXF0
22.7089	26.1828	22.5703	27.8335	24.8989	28.5547	23.7711	25.6429	21.5323	26.419	23.2274	25.6164	22.2213	24.5424	22.2868	24.6258	23.582	25.2344	23.0434	23.9752	21.0661	23.8427	21.4967	22.175	0	51.15	73	2	8	2	9	2	6	5	9	3	7	2	4	3	4	1	4	27.619	239	0.00393055	-4.57227	0.0174379	-3.17462	B1N5I9
26.4844	29.4628	29.1992	30.8066	29.7324	31.3784	28.8993	30.1701	28.638	29.4847	27.341	29.3048	26.0783	27.1372	27.4044	27.8756	27.3536	28.3458	27.3791	27.8956	26.6246	27.5985	26.4647	27.5221	0	268.33	325	7	13	15	17	11	15	19	19	15	20	11	19	13	15	8	17	27.338	239	0.0435741	-2.16209	0.0890371	-1.61397	C4M323
18	27.721	18	27.1832	22.8868	26.5932	23.7997	25.3637	18	24.9844	18	24.2241	18	25.4869	18	24.1724	21.3471	23.6278	22.3632	23.2389	18	23.2744	18	22.7222	0	43.429	31	0	9	0	6	1	4	1	6	1	4	0	4	0	4	0	4	47.46	407	0.00158576	-7.40496	0.0556464	-5.65708	C4M512
24.3152	25.9049	25.0412	26.3964	26.3196	27.7324	24.7748	26.6163	25.5297	25.5031	23.7964	25.8921	23.3764	24.1743	23.2761	23.8046	23.447	24.4174	23.6399	24.0517	23.0252	23.1694	22.1436	23.1037	0	16.934	53	4	4	5	5	5	4	5	8	4	7	5	5	6	5	5	6	61.177	535	0.199165	-2.02584	0.0153961	-1.76413	C4M3L9;B1N4B3
18	23.8352	18	23.4696	18	19.7734	18	21.6194	20.6687	23.2787	18	23.1924	18	20.809	18	20.1597	18	18	18	20.7278	20.3105	21.5234	18	20.6846	0	8.1037	4	0	2	0	2	0	1	0	1	0	1	1	1	1	2	0	3	97.498	870	0.0146419	-3.9795	0.00117029	-4.76046	C4M6I5
18	21.5372	18	26.8676	23.5093	26.1453	21.8208	25.0871	22.4234	23.7159	21.6291	24.5908	18	20.7932	18	24.2463	21.5456	23.3535	20.7377	22.0355	20.9675	22.3092	21.1181	22.9876	0	18.921	16	0	2	0	3	0	1	1	3	1	3	0	3	1	2	1	2	20.717	178	0.0839597	-3.64089	0.0240526	-5.03188	C4LX88
25.6397	27.5966	25.4397	28.6258	26.7284	28.3273	24.2431	27.24	27.3482	26.291	24.6748	27.1928	24.2675	25.0724	23.6556	25.539	24.073	25.4386	23.6188	24.9304	25.0188	24.5172	24.0726	25.5194	0	79.925	87	5	9	5	10	8	5	7	9	3	8	7	9	7	7	6	8	44.946	423	0.103556	-2.02275	0.00776089	-2.90033	B1N2N4;C4LVZ3;B1N610
18	28.3526	24.5865	27.9893	25.4358	27.8943	22.1087	26.0582	24.5072	27.6267	25.2661	28.0798	18	25.8641	22.4141	25.0089	23.9469	24.9979	20.7207	24.0929	21.9429	26.4812	23.9202	27.2195	0	262.84	65	0	11	3	9	2	7	3	8	2	6	4	8	4	9	5	10	54.072	480	0.0379167	-5.72733	0.0436391	-3.3887	C4LU03;C4M7N4
21.5657	24.4941	22.8751	25.0449	23.9418	24.4567	22.6076	24.3995	22.245	22.2695	21.7845	23.0183	20.4942	21.985	20.6263	22.0566	21.4567	21.3256	20.7817	22.4868	20.4349	20.9697	20.9414	21.8657	0	15.521	35	1	2	2	3	3	2	2	2	2	2	2	1	1	1	1	1	18.34	163	0.170712	-2.12484	0.0640039	-1.73181	C4LZZ9
18	21.6709	18	23.0825	18	18	18	19.9118	18	21.9243	18	20.0902	18	18.4963	18	20.5053	18	18	18	18.5302	18	21.1944	18	18.9994	0	6.6902	4	0	2	0	1	0	0	0	0	0	1	0	1	0	1	0	1	25.208	212	0.134331	-1.8988	0.0422046	-3.02815	B1N570
22.5092	29.4874	23.9419	29.3395	25.5593	28.2395	24.8648	28.0881	24.4661	27.1875	24.173	25.6125	22.273	27.0349	22.885	26.3443	23.6312	25.213	23.4392	25.4015	23.156	25.1712	23.9381	24.0304	0	115.9	60	1	9	2	6	4	7	3	6	4	7	2	2	2	6	2	5	12.195	106	0.0164151	-5.72192	0.0411977	-3.35351	C4M1Q5
21.2334	24.5415	21.5877	23.9325	22.119	25.8608	20.2763	24.721	25.0211	25.7626	18	26.0134	20.6798	21.5363	21.0135	20.8321	20.0192	22.6997	20.5201	22.027	22.89	23.7011	18	24.4366	0	16.93	22	1	4	1	3	2	3	2	6	1	5	3	6	7	8	0	8	83.159	725	0.0914691	-3.19715	0.0151635	-4.93432	B1N3D5;REV__C4M7F4
25.4202	29.5589	26.9824	30.0454	27.5605	28.8593	25.7439	27.3111	28.4098	29.2211	28.0731	28.411	24.7562	27.1687	25.1912	27.0478	25.2187	25.8144	24.3592	25.278	26.3727	27.267	26.7156	26.7249	0	158.13	115	4	9	5	9	6	8	7	8	5	7	9	8	8	9	10	9	25.078	223	0.221942	-3.45959	0.186851	-1.65606	C4LTS5
25.7746	29.6834	26.6316	29.367	26.7341	31.2064	24.1272	28.6852	28.3354	30.235	27.8753	29.9299	24.4681	27.3551	24.9406	26.6644	24.8438	28.1299	23.382	26.2834	26.2668	28.5355	26.9575	28.2832	0	323.31	246	8	24	11	25	4	24	12	31	5	21	21	24	21	31	17	29	99.295	904	0.0114503	-3.78729	0.0548013	-3.11603	C4M342
23.9678	25.2971	25.4367	27.9532	26.7553	28.6596	26.1265	27.2492	25.9208	24.8585	24.9704	26.6978	22.7581	22.9876	23.7966	25.0498	24.1707	25.271	24.38	25.1932	23.9923	23.8565	24.3516	25.2652	0	69.624	68	1	4	4	10	5	5	9	12	8	8	4	6	5	4	4	8	61.421	543	0.298536	-1.40493	0.0224403	-1.78884	C4LXT6
23.5554	30.9686	25.5793	30.1591	26.1002	29.6068	24.8301	27.7025	26.2136	28.523	22.9879	26.9645	21.8619	28.5511	23.9864	27.1624	23.4347	26.6185	23.4526	25.5892	23.7962	26.8179	22.1192	26.0808	0	67.865	153	3	15	6	12	5	12	5	12	4	11	5	8	6	13	2	8	21.746	194	0.00268317	-4.8888	0.036766	-3.80958	C4M023
30.4452	31.5588	32.05	33.9082	32.4136	34.3268	31.6702	32.9175	32.5271	31.4816	31.018	32.4697	29.3378	29.2648	29.9879	30.7896	30.0725	31.1468	29.9821	30.5867	30.4539	29.822	29.757	30.7764	0	323.31	1089	24	22	28	30	27	23	27	28	26	29	26	32	29	29	27	31	42.518	384	0.225202	-1.3549	0.0434374	-1.51905	C4LWS2;B1N3M8
26.4395	29.6209	27.1687	31.7127	26.7208	29.6559	26.2801	28.0642	27.0317	26.6012	24.3894	26.7754	24.7065	26.2216	24.6964	27.9869	24.0529	25.8873	24.4669	25.8422	24.2905	24.801	22.807	24.9838	0	89.564	210	4	8	5	10	3	4	4	7	4	7	4	6	4	5	4	7	13.298	117	0.0649876	-3.31914	0.160877	-2.9047	C4LWJ6
18	27.0423	22.515	27.7663	22.215	25.737	18	23.6727	22.8306	24.5606	22.13	22.8559	18	24.3721	20.1127	24.6144	19.3942	22.4407	18	22.0521	20.4947	23.1861	20.9176	21.8414	0	22.339	48	0	6	2	6	1	3	1	3	0	2	2	2	2	3	2	2	36.657	318	0.0059406	-5.69948	0.137647	-3.8833	C4M698
21.9315	31.445	25.4508	31.6621	23.9499	29.7789	23.2324	27.623	26.8963	29.7423	25.9411	29.4566	19.7503	29.0581	22.8991	29.0574	21.1906	26.4191	19.5483	24.9186	24.3544	28.1882	24.9342	27.7152	0	323.31	194	1	28	7	27	3	17	2	20	4	17	13	18	10	21	9	23	57.953	503	0.00306652	-6.32325	0.030488	-4.70578	C4LWX8
26.0051	30.8258	28.5353	30.4321	28.8782	31.0739	28.0165	30.3181	26.7913	29.0238	26.6907	28.8358	24.2621	28.653	26.6283	27.9085	26.5874	27.7856	26.3308	28.013	24.4762	27.4867	26.0418	27.2045	0	205.85	255	6	22	17	20	13	20	17	20	15	22	12	14	7	19	12	20	40.112	339	0.0204468	-4.66623	0.0482905	-2.11446	C4M1M6
22.7693	25.147	22.8983	26.864	23.733	25.8929	22.7912	24.5593	23.2974	23.8211	21.5012	23.3586	21.8271	22.4277	21.4109	23.5062	22.1158	22.5376	21.5559	22.2085	21.3599	22.1382	21.1618	21.8172	0	5.9882	5	1	2	1	2	2	1	1	2	1	2	0	1	2	2	1	2	19.659	173	0.0733235	-3.0318	0.0871719	-2.53042	C4LZI4
26.3377	27.7484	27.9379	29.7221	27.7814	30.2642	27.1013	29.7577	26.7553	28.3309	25.0373	28.8344	25.0458	25.7647	25.7638	26.9099	25.8809	27.3573	25.6528	27.2767	25.1663	26.475	24.5327	27.1017	0	255.15	142	6	10	10	12	10	10	9	14	9	15	8	14	9	12	6	12	34.754	318	0.0400756	-2.20228	0.0396882	-2.74594	C4M7M1
22.0906	31.0083	25.024	30.634	25.3885	30.443	23.4099	28.0786	26.2799	30.8436	27.223	30.0812	20.8194	28.7018	22.9069	27.6981	23.7302	27.6962	21.9198	26.1229	24.9445	28.852	25.9734	28.4317	0	323.31	218	2	25	6	23	4	25	8	23	3	20	16	20	10	29	17	31	75.528	669	0.0118119	-7.14088	0.031595	-4.37897	C4LV53
27.2022	30.4618	25.0403	27.9479	25.4737	28.4919	24.8018	26.2371	27.949	28.3504	24.5932	25.5794	25.7029	27.7301	23.6505	25.1019	23.6543	25.1706	23.5094	24.0031	25.7306	26.6183	24.2999	23.827	0	56.402	132	8	10	6	7	7	10	6	9	6	7	6	5	9	9	3	6	21.243	189	0.102796	-3.47668	0.0685475	-1.77637	C4M030
18	24.0513	18	18	18	26.8258	18	23.0174	18	25.057	18	24.337	18	22.1202	18	18	18	23.5806	18	21.4747	18	23.049	18	22.9385	0	26.728	11	0	2	0	0	0	2	0	4	0	1	0	4	0	3	0	2	71.881	627	0.0287096	-5.48352	0.121461	-3.78481	C4LV58
25.1744	31.1588	27.1319	31.1472	27.3452	33.2742	26.7058	31.5378	28.6125	31.4099	28.4812	31.1727	23.6873	28.8379	25.3637	28.3979	25.7969	30.3833	25.1911	29.2122	26.9586	29.8209	27.5672	29.4666	0	323.31	521	6	30	14	29	7	35	13	36	11	37	21	28	19	33	20	33	100.72	904	0.0376676	-6.08113	0.00219673	-3.84626	C4M1X3
18	28.2203	22.413	28.0538	18	27.8409	18	24.3693	18	25.6196	18	24.4808	18	25.6599	21.4215	25.1969	18	24.8203	18	22.2366	18	24.2738	18	22.8885	0	53.702	30	0	7	1	4	0	3	0	4	0	3	0	3	0	4	0	4	23.561	211	3.75263e-06	-9.20028	0.0317965	-6.1636	C4LWV6
23.677	24.8795	25.1345	26.7217	24.9272	27.7634	24.3404	25.2324	25.3076	23.652	23.1101	25.5079	21.7712	23.21	22.5069	23.2816	22.7969	24.0014	22.955	23.867	22.9846	23.0332	22.8237	24.3939	0	11.397	24	2	1	3	3	2	2	2	4	2	2	2	2	2	1	1	2	48.685	435	0.194399	-1.62533	0.0947479	-1.62563	C4M049
18	23.4143	18	25.2506	23.2457	25.3736	18	23.8471	24.0712	24.0213	18	21.7526	18	21.316	18	23.2031	20.9566	21.9465	18	20.9038	22.4294	21.4875	18	21.0007	0.0036176	2.9084	8	1	1	0	1	1	1	1	2	0	2	0	2	1	2	0	1	35.411	309	0.0795471	-3.58047	0.00523672	-5.61677	C4M4K6
25.875	29.6622	27.1746	29.9555	28.0081	29.0438	26.287	28.5133	27.869	28.2531	26.0912	27.4375	24.8033	27.0798	25.1999	26.8948	25.6152	25.9028	25.0654	25.9319	25.8441	26.8127	24.9874	26.2626	0	135.97	182	10	18	12	18	13	13	15	17	9	19	14	11	14	14	11	12	50.001	446	0.0683703	-3.00428	0.0575369	-2.11781	C4M3C4;Q761X1
18	24.3122	24.6406	27.2358	24.9396	26.6542	23.7234	25.7445	25.0879	23.9248	22.7078	24.7709	18	21.6173	22.5568	24.2767	22.6269	23.5631	22.451	23.8357	22.6809	23.1062	21.8185	23.2079	0	29.576	22	0	3	4	5	4	2	4	4	4	4	4	4	4	3	3	4	31.363	276	0.156579	-2.95854	0.0703834	-2.2265	C4LTP3
30.4048	30.5022	29.8668	31.7764	30.6449	32.4468	29.8672	31.6546	31.5291	31.0771	28.3635	31.278	29.1232	28.127	27.8917	29.0695	28.3744	29.5134	28.2744	29.2497	29.4156	28.8105	27.5709	28.8395	0	323.31	564	21	22	20	23	21	21	21	23	21	25	20	20	22	21	16	23	39.215	366	0.19174	-1.20259	0.0135557	-2.2038	C4LUM3
18	28.4556	18	28.9607	18	29.1042	22.8945	27.701	18	26.7667	18	25.7387	18	26.1496	18	26.0073	18	26.228	21.1422	25.5954	18	24.1492	18	23.6402	0	106.87	93	0	7	0	8	0	9	0	9	2	7	1	6	0	7	0	5	28.846	244	0.000165051	-9.60173	0.0140993	-7.8353	C4LUL8;C4LU31
18	21.8693	18	22.7264	18	22.4139	18	21.1331	18	21.5742	18	20.8401	18	19.6585	18	19.8552	18	19.636	18	19.4259	18	19.9529	18	19.6595	0	4.8961	3	0	1	0	1	0	0	0	1	0	1	0	1	0	2	0	1	36.842	313	1.29527e-05	-4.22831	0.00368657	-3.56653	C4LZ63
20.9209	26.7811	23.4881	27.3258	25.4756	28.3716	24.3147	26.6139	23.6326	25.1485	23.1115	25.1499	20.5361	24.469	21.4684	24.0645	22.8675	25.342	23.3892	24.5879	22.5094	24.426	22.2588	23.1829	0	79.06	56	1	8	3	8	5	7	9	13	5	11	4	6	4	5	3	8	52.81	451	0.0308504	-4.97327	0.0204697	-2.72503	C4LUA0
27.0231	29.4823	28.8942	31.7499	28.7046	30.8253	27.7599	29.8652	30.0682	28.4134	28.3496	30.1071	26.0696	27.0385	27.1611	28.7964	26.3457	27.7772	26.1839	27.4882	28.1454	26.9892	27.3324	28.084	0	262.91	262	9	15	13	18	11	13	12	16	12	17	14	16	16	16	11	18	42.573	382	0.194015	-1.67583	0.0296561	-2.23955	C4M6R1;B1N4T4
22.8013	28.2668	24.9306	28.4025	21.9926	28.2155	23.9485	25.0134	23.2414	25.9867	22.9198	25.4277	22.4987	26.2297	21.9227	25.4126	20.499	24.8762	23.5071	22.3746	21.3174	24.7604	22.0844	23.5605	0	63.031	58	1	12	3	11	1	11	2	12	1	7	5	7	2	8	2	7	65.517	572	0.000423702	-4.54474	0.125426	-2.34824	C4M3I8
18	26.1244	18	26.5198	18	24.8983	18	24.6573	18	18	18	18	18	23.8261	18	23.7361	18	22.3034	18	22.6314	18	18	18	18	0	67.927	18	0	2	0	2	0	1	0	1	0	2	0	0	0	0	0	0	19.585	163	0.02619	-6.00547	0.122072	-5.05903	C4M242
18	26.7455	23.3392	25.5456	24.0427	27.2783	21.2086	26.1692	18	26.4632	22.6333	26.5085	18	24.1718	21.8788	23.5031	21.6884	24.3409	20.8457	23.5582	18	24.7442	21.912	25.02	0	44.399	34	0	5	2	4	2	5	3	5	1	6	0	7	0	6	2	6	67.705	601	0.00527014	-6.82374	0.00585923	-3.68075	C4LZ19
22.1875	26.9012	26.5063	28.0476	26.8893	29.1034	26.2306	27.538	24.6281	25.8319	26.1708	26.8417	22.3868	24.6591	24.5543	25.1331	24.3949	26.0243	24.7258	25.3016	23.1916	24.3754	24.9405	25.3007	0	146.35	133	2	10	11	14	5	11	13	20	11	16	14	10	5	9	11	14	67.831	586	0.0645964	-4.59852	0.0323061	-1.17317	C4LW32
25.8198	27.4845	27.344	28.3735	27.8229	28.238	26.4977	27.9647	25.5902	27.0861	25.7616	27.1729	24.6395	25.0885	25.362	25.5702	25.4047	25.2406	25.0594	25.6415	23.8262	25.2969	23.9952	25.1873	0	156.63	122	7	10	8	10	8	9	10	10	7	10	8	8	6	9	6	9	44.338	396	0.0975738	-1.81522	0.0870022	-1.30257	C4LSZ7;P0ABU2
18	26.548	18	25.6004	18	25.3545	18	22.1477	18	24.5295	18	18	18	23.8583	18	22.2591	18	22.2712	18	20.984	18	23.0753	18	18	0	40.759	11	0	5	0	3	1	2	0	2	0	1	0	1	0	2	0	0	33.686	311	3.21281e-05	-7.00055	0.149272	-3.91603	C4LTT0
18	24.385	24.057	27.7208	25.6144	28.1123	24.6214	26.8826	23.4625	25.4566	22.9515	26.6429	18	22.0438	21.9493	24.8209	23.1578	25.1521	22.884	24.9279	21.3446	24.2345	21.4146	25.0565	0	46.163	44	0	4	3	9	3	3	6	10	3	7	2	7	1	7	4	10	27.623	240	0.0530181	-5.11616	0.00554543	-3.20549	C4M6I7
18	25.7266	18	23.9474	18	24.5616	18	23.7942	18	21.8555	18	18	18	23.2697	18	21.8536	18	21.4138	18	21.4426	18	21.3575	18	18	0	21.196	10	0	4	0	1	0	0	0	2	0	2	0	1	0	2	0	0	45.174	389	0.000635843	-6.68222	0.116184	-3.91386	C4M0P5
26.5242	31.0136	27.6209	29.9356	28.9563	31.3965	28.1647	30.3114	28.2676	30.098	27.1191	29.4937	25.5842	28.4872	25.8102	27.1917	26.8003	28.3285	26.606	28.0245	26.36	28.2702	26.2639	27.6969	0	323.31	371	12	32	15	23	17	26	22	28	17	28	21	24	20	30	18	27	52.309	446	0.0179018	-3.17826	0.00401937	-2.27869	C4M3P6
23.5053	30.4591	24.5881	30.8328	23.3872	28.7485	20.5058	25.9691	24.8961	29.0309	25.1018	28.3185	21.2559	27.9055	21.803	27.7652	20.3526	25.6227	20.1534	23.7641	22.3941	26.8125	24.4382	26.2563	0	291.77	130	3	16	3	15	1	9	2	12	1	6	6	9	4	15	3	10	68.804	595	0.0065431	-6.57724	0.0696072	-4.97492	C4LYI8
22.8653	28.5593	23.5354	28.3411	25.0208	27.221	24.6913	26.5106	25.3191	27.928	22.9224	26.7244	22.2961	26.1874	22.4434	25.5574	23.4726	24.5022	23.1834	23.8333	23.8111	25.6695	22.4105	24.6235	0	125.95	72	2	13	2	12	3	10	4	9	5	6	5	5	5	8	2	7	39.118	344	0.0177902	-4.17304	0.0110199	-3.47568	C4LWV1
18	23.9157	24.6774	27.444	24.8906	26.9336	23.4029	25.8191	23.4535	23.1741	23.2207	25.1929	18	22.0032	22.4753	24.5311	22.4547	23.5256	22.2287	23.5111	22.4811	22.0642	23.3471	23.8938	0	30.155	27	0	3	4	7	2	4	4	6	2	6	3	3	2	3	1	5	33.619	287	0.257774	-2.22108	0.0425638	-2.38498	C4M8V3
21.4639	25.7766	24.8017	27.9352	27.4432	28.8177	26.0724	27.5339	25.3293	25.2189	25.007	26.6838	21.2845	23.7881	23.3601	24.9433	24.9688	25.6078	24.2928	25.4674	23.6237	24.0213	24.0326	25.1085	0	60.869	78	1	5	4	11	6	6	12	13	7	11	9	10	5	5	5	10	70.759	628	0.140956	-3.81974	0.017931	-2.09059	C4M8Z0
27.7607	28.6547	28.7275	30.4393	29.3092	30.1092	28.1096	29.2299	28.2985	28.5776	28.091	28.94	26.3291	26.2247	26.7871	27.8257	26.96	27.321	26.7165	27.0276	26.0194	26.5819	27.0583	27.1908	0	57.261	127	8	9	8	9	9	9	9	9	8	8	9	6	9	7	9	9	22.158	201	0.254328	-1.31242	0.0718285	-1.22699	C4M5Q7
18	29.5678	25.0939	29.5877	23.3573	25.7036	23.891	25.8927	22.4212	26.4898	24.2049	24.073	18	27.2754	22.7167	26.8902	21.2496	21.7779	21.927	23.6498	20.0516	20.0714	21.8889	22.9243	0	323.31	82	0	13	2	11	1	6	1	5	2	3	0	1	1	2	3	2	20.711	180	0.00577884	-6.63005	0.270885	-2.1212	C4M2S1
22.9419	27.9368	22.4147	27.2658	23.5562	28.8841	23.2068	26.6854	22.9508	26.9973	24.4699	26.2509	21.2721	25.4962	20.6067	24.7864	22.0082	25.9707	21.0987	24.4164	19.6984	25.7115	21.9858	24.9121	0	137.66	55	1	9	1	8	1	9	2	9	2	7	3	6	2	7	4	7	71.563	643	0.00445588	-4.17458	0.00720824	-3.37023	C4M7M4
18	22.1598	18	24.8007	21.7941	24.9952	18	23.9688	20.2534	18.7727	18	20.0687	18	19.6148	18	22.8683	19.4192	20.7407	18	20.7169	18.6021	17.946	18	18.9082	0	19.636	2	0	1	0	1	0	1	1	2	0	2	0	0	1	1	0	1	13.81	126	0.13102	-2.82261	0.0275049	-4.94603	C4LZZ4
18	25.5011	22.988	26.0066	24.7412	26.0139	22.2905	24.8457	23.6104	24.25	21.0923	23.6017	18	22.7861	21.3456	23.5553	22.0861	23.2797	21.813	22.206	21.802	22.1915	22.2475	22.3784	0	14.286	11	0	4	2	3	2	2	4	3	1	4	2	2	2	3	1	3	52.493	461	0.0528366	-4.48076	0.0386213	-2.6944	C4M5W5
21.4095	25.6287	24.2871	27.6628	24.4595	26.9047	23.5129	25.7865	24.2676	24.9891	23.7107	24.8578	21.4424	22.7842	21.8386	25.0176	22.2835	24.0374	21.8296	23.9389	22.3785	22.7806	21.6253	23.1174	0	51.934	25	1	4	3	6	2	2	2	5	2	3	2	4	3	2	3	3	23.065	201	0.0969021	-2.44605	0.0573766	-2.2655	C4LSD9
18	24.8505	18	24.6979	18	18	18	18	21.4829	26.0036	18	25.007	18	22.4351	18	22.2174	18	18	18	18	21.0354	23.5284	18	24.4006	0.0083538	2.3965	2	0	2	0	1	0	0	0	0	0	0	0	0	1	2	0	1	58.066	512	0.0702005	-4.38024	0.116319	-4.56831	P11349;P19318
23.2069	24.6045	24.7953	26.6517	25.7659	26.8582	24.9006	25.2734	23.3645	24.8454	23.2711	24.6682	22.4398	22.5615	22.7798	23.4302	23.6417	23.582	23.3487	22.7819	22.6172	23.0237	22.5439	23.0119	0	14.452	38	3	3	5	5	5	3	4	6	5	5	4	4	2	5	3	5	83.317	724	0.178295	-2.63183	0.200041	-1.20873	C4M3B1
18	24.5211	18	24.6637	21.6201	25.1408	18	18	18	24.2721	18	23.1982	18	21.402	18	21.7217	21.4305	21.8971	18	18	18	22.1399	18	22.897	0	11.093	9	0	3	0	3	0	0	1	4	0	0	0	2	0	4	0	3	53.075	466	0.0755231	-4.07847	0.122153	-3.95397	C4M2I4
18	27.7224	24.1754	27.1029	18	25.5826	18	22.528	18	26.4454	18	26.1587	18	25.1538	22.6331	24.6293	18	22.8032	18	22.5144	18	24.6354	18	24.3304	0	69.714	20	0	3	2	2	0	2	0	2	0	1	0	1	0	2	0	3	23.074	206	0.00153705	-7.32268	0.104436	-5.20475	C4M8N5
21.4499	23.8033	23.373	25.1583	23.876	26.9076	18	26.5919	22.8031	26.5999	18	24.7205	22.201	23.5565	20.0223	21.3084	22.3834	23.9595	18	24.4658	20.1361	23.9585	18	23.7393	0	4.2041	6	1	1	2	2	2	2	2	2	0	2	2	1	2	1	0	1	33.674	306	0.0315152	-4.08661	0.0386053	-5.69923	C4M4T0
18	25.9612	23.2284	25.9136	25.2912	26.6607	23.8594	24.4887	23.9312	24.1326	21.353	23.6433	18	21.9544	21.9987	21.8164	22.6714	23.6972	22.4278	22.0244	22.2973	22.9359	22.5315	22.4569	0	15.063	32	0	5	2	3	3	4	4	6	4	5	3	1	3	4	1	2	82.99	724	0.104393	-3.39204	0.135882	-1.86825	C4M2Q5
25.4541	26.6171	26.8943	28.2049	27.6566	29.1906	26.8582	28.4173	27.6557	26.5554	25.9241	28.5145	24.8177	24.5165	25.3265	25.8215	25.3211	26.4073	25.6121	25.9349	25.6919	24.9609	25.7555	26.1693	0	154.02	162	6	9	12	11	11	6	15	16	12	19	13	15	15	13	11	15	52.008	451	0.287388	-1.17684	0.0053013	-1.82001	C4LWW8
18	24.1156	18	23.8723	23.9148	24.9722	18	23.0687	22.7632	21.9149	21.5817	22.4496	18	21.6974	18	20.9904	21.4179	21.4239	18	21.6486	21.4233	21.1148	20.5411	21.5695	0	12.156	13	0	1	1	1	0	1	1	3	0	1	1	1	1	1	1	1	50.413	440	0.111761	-3.15621	0.0356363	-3.93632	C4LSY7
18	26.1519	18	25.3351	18	18	18	18	18	23.5187	18	22.1292	18	23.5506	18	22.4942	18	18	18	18	18	21.6129	18	21.2322	0	6.2814	9	0	3	0	2	1	0	0	0	0	0	0	1	0	2	0	1	40.232	354	0.0306304	-5.58499	0.146241	-3.82144	C4M7R2
18	25.3651	23.8066	26.3548	24.0756	25.1881	18	23.8515	23.1579	25.5017	24.0985	25.2234	18	22.9301	22.8737	23.4059	21.9608	23.0873	18	21.4051	21.7291	24.1725	22.7703	23.9839	0	38.338	28	0	4	2	5	0	3	3	3	0	3	3	4	2	4	4	7	30.133	264	0.0722058	-3.85856	0.207505	-3.17488	C4M1Y3
18	27.2913	18	26.1831	18	22.6683	18	18	18	26.0444	21.2078	25.8534	18	25.1227	18	23.0225	18	21.4001	18	18	18	24.963	18.7279	23.6135	0	46.104	25	0	8	0	4	0	0	0	1	0	0	0	5	0	5	2	5	22.389	194	0.0381327	-5.501	0.211806	-4.27622	B1N4G5
22.0523	30.6818	21.9533	30.6613	22.8199	30.4055	18	29.2991	23.6379	29.189	18	28.8065	20.0301	28.6144	19.2844	28.3339	19.7918	26.6429	18	27.4661	19.6498	26.6044	18	26.6002	0	183.01	119	1	12	1	10	2	10	1	10	0	12	1	10	2	12	0	10	24.049	215	0.000832916	-8.17509	0.00198877	-10.2712	C4MAZ9
25.9363	30.829	27.0823	32.2566	27.5266	30.062	27.2136	28.9532	25.441	27.7499	24.0294	27.7398	24.8956	28.2369	25.8185	29.2122	25.7533	27.8769	26.1421	27.0748	24.0739	26.1899	23.0442	26.0647	0	152.12	172	4	8	4	8	5	8	4	7	4	7	4	6	3	7	3	7	14.478	127	0.00928178	-4.50894	0.106222	-3.54146	C4M5V0
25.128	30.4813	27.8266	30.0129	28.4598	32.3059	26.641	31.0116	28.7509	31.5355	28.6042	31.1718	24.2176	28.3341	25.8996	27.6707	26.5999	29.4621	25.8481	28.9012	27.0645	29.7672	27.5787	29.5533	0	323.31	333	6	21	12	15	11	23	14	27	11	28	17	24	17	27	19	25	97.82	895	0.0366033	-4.66871	0.0108407	-3.04149	C4LUR3
20.879	23.5545	18	28.3297	24.2817	28.5964	22.2377	26.4784	22.8019	23.1771	18	25.7042	18	18	18	25.8245	21.5617	24.8844	18	23.8524	18	21.1863	18	24.5463	0	59.462	56	1	1	0	12	0	1	4	13	1	10	1	4	1	2	0	5	37.855	334	0.0725027	-4.16241	0.0100086	-7.42486	C4M9E1
18	25.4387	18	25.8317	21.1989	24.5513	18	23.6791	18	23.345	18	21.7171	18	23.2103	18	22.7588	18.593	20.7459	18	20.937	18	21.8048	18	19.8854	0	7.9276	9	0	2	0	3	1	1	1	2	0	1	0	1	0	2	0	1	18.416	153	0.00116676	-6.22257	0.00844292	-5.74261	C4LT06
18	26.8309	23.5124	27.4642	22.9258	25.7262	18	24.3463	22.6633	24.5169	18	22.6403	18	24.2765	21.3794	24.8075	21.3744	22.9744	18	22.4934	20.8487	23.2716	18	20.5361	0	11.771	23	0	4	2	3	2	3	1	2	0	2	1	1	2	2	0	2	16.075	146	0.0120289	-5.20853	0.0981338	-4.97945	C4MB22
25.7452	25.6371	26.2084	28.8039	27.4756	28.5801	26.4379	27.5043	26.5999	27.5362	25.6148	27.4495	24.4123	24.7543	24.7066	25.907	25.085	25.3584	24.5401	24.865	24.8443	26.2252	24.7154	25.9153	0	18.291	51	4	3	6	5	6	7	6	7	7	5	4	4	4	4	4	5	24.04	216	0.211316	-1.29603	0.022338	-1.83224	C4M3R0
23.8131	25.7899	24.2568	26.7351	22.3368	24.7603	23.8405	24.719	23.2376	24.1911	18	23.1364	23.1657	23.329	22.9593	23.4762	18	22.2829	22.8981	22.542	22.2987	21.6311	18	18	0	9.2387	9	1	3	1	4	2	1	1	2	1	4	2	3	1	2	0	1	22.103	195	0.0561274	-3.23321	0.280818	-2.83105	C4LYZ9
18	28.7825	22.5991	28.5892	25.2906	28.4754	23.3164	26.5475	21.7085	27.1033	21.5351	26.3127	18	26.4137	20.7426	25.6818	23.2368	25.5684	22.6532	24.2754	19.5436	25.5771	19.8921	24.8725	0	125.45	75	0	14	2	12	3	9	5	12	2	7	3	9	1	9	2	8	64.5	567	0.0100437	-6.86916	0.00630215	-4.66622	C4LTV0
18	27.9653	18	26.7206	18	24.5531	18	18	24.4368	26.2649	22.2014	24.5602	18	25.241	18	23.9708	18	22.2132	18	18	22.2448	25.0194	21.9121	23.1136	0	41.381	29	0	8	0	5	0	6	0	3	0	0	1	5	3	7	1	4	58.702	517	0.141409	-4.58662	0.281951	-3.69317	C4M2D1
18	18	18	24.1197	18	24.3909	18	23.1091	18	22.2787	18	18	18	18	18	21.0859	18	20.514	18	21.3652	18	18	18	18	0	5.8065	3	0	0	0	2	0	0	0	3	0	2	0	0	0	1	0	0	42.282	366	0.146376	-2.6674	0.119328	-3.74293	C4LSK6
18	25.7947	23.6008	27.4732	24.8155	27.3206	24.1665	26.8404	22.3296	25.7559	22.8145	25.0023	18	23.4803	21.7126	24.6459	22.6113	24.3677	22.3134	24.4688	21.0928	23.6727	22.3261	22.9699	0	22.659	34	0	3	3	4	2	3	4	4	2	5	1	2	2	4	1	3	29.179	259	0.0186128	-5.52155	0.02552	-2.91138	C4M5W1
29.0038	30.2254	30.0951	31.0202	30.1288	31.0042	29.1811	30.8597	30.4614	30.3158	29.2925	30.0885	26.9678	27.51	27.9718	27.7356	27.4514	28.0482	27.4093	28.5642	28.0664	28.4615	28.1759	28.4657	0	77.173	173	3	3	3	3	3	3	3	3	3	3	3	3	3	3	3	3	48.417	442	0.154027	-1.19475	0.0495645	-1.13326	C4M7D4
28.5804	30.3372	29.7605	31.1932	30.3764	32.0849	29.6857	31.125	29.4897	30.5447	28.5467	30.5543	27.4294	27.8616	27.7618	28.4009	28.0485	29.1901	27.9431	28.6066	27.4816	28.8221	27.304	28.4629	0	323.31	501	18	21	19	19	20	22	22	22	20	26	20	25	20	26	18	25	56.919	516	0.0742835	-2.34418	0.0211919	-1.62652	C4M4H1
24.7508	26.8599	25.4961	28.3527	26.2939	27.8035	25.1176	26.5792	24.3153	25.1526	21.2934	25.0637	22.2458	24.4312	23.873	25.3442	24.6026	24.9418	24.2152	24.1305	21.1876	23.451	23.1494	23.6316	0	61.679	73	3	9	6	13	6	7	8	11	6	10	6	10	3	7	1	8	46.167	413	0.0443722	-2.11373	0.176492	-2.69616	B1N3W3;C4LZF9;C4LZF8;C4M6V0
24.6546	27.9445	28.0685	30.8056	28.3749	30.0355	28.0791	29.1353	26.5946	28.199	26.3933	27.9944	24.1139	25.7719	26.1574	27.6816	26.2787	26.9904	26.2733	26.8482	25.1231	26.7124	25.4141	26.1353	0	189.28	241	3	10	12	15	8	7	13	15	13	15	12	14	8	14	11	15	24.771	228	0.0334466	-3.25813	0.143498	-1.79814	C4M332
18	29.3351	20.6611	29.0269	21.1816	28.7718	18	27.0809	23.8409	29.3737	18	29.1938	18	27.0703	18.3087	26.5542	18.509	25.8794	18	24.3108	21.9809	27.929	18	27.1233	0	234.62	132	0	17	1	14	1	9	1	14	0	9	3	13	3	15	0	16	58.087	502	0.00146271	-8.37669	0.00102726	-9.54683	C4LSR0;B1N3E9
20.8166	26.5324	23.5932	27.521	23.1679	27.6551	22.8377	26.7301	22.9016	25.068	22.6307	26.4522	20.3641	24.7265	21.4905	25.4556	21.5443	24.8319	22.0429	23.5716	21.5881	22.6821	22.1542	23.2153	0	89.587	54	1	4	3	4	1	4	2	5	3	7	4	6	1	4	2	6	36.292	327	0.00741403	-5.1843	0.000862667	-3.88056	C4LY44
18	24.9616	18	25.2468	18	18	18	18	18	22.2138	18	21.6944	18	21.8784	18	22.1821	18	18	18	18	18	21.3735	18	21.1254	0	9.5115	5	0	3	0	3	0	1	0	0	0	0	0	0	0	1	0	1	27.802	248	0.152962	-2.79386	0.156244	-3.64706	C4MAJ8
18	18	21.8432	24.0455	18	24.2233	20.7882	23.0878	21.8799	21.0982	18	22.088	18	18	18	18	18	21.2379	18	18	18	18	18	18	0.00056625	4.0808	0	0	0	1	1	1	1	0	2	1	2	1	1	1	1	0	2	42.825	377	0.152179	-2.91363	0.0885963	-2.86335	C4M2K5
18	23.6385	18	18	18	22.1057	18	22.2218	18	22.021	18	21.5421	18	20.9701	18	18	18	18	18	18	18	20.7871	18	20.6213	0.0064968	2.526	1	0	2	0	0	0	0	0	1	0	1	0	1	0	1	0	1	56.79	500	0.0290317	-3.44132	0.119156	-2.58797	C4M206
18	27.7601	22.5806	28.4968	24.4556	28.951	22.6229	27.4087	24.7588	28.3434	24.4491	27.7781	18	25.287	20.9538	25.4379	22.8149	25.9142	22.0188	25.3066	23.0977	26.6733	23.2805	26.45	0	82.814	103	0	7	1	9	2	9	3	9	2	7	6	5	3	9	4	9	33.91	288	0.0156038	-6.59888	0.00252404	-4.67699	B1N2L3
18	26.7661	18	25.7871	18	24.0512	18	22.4279	21.8807	23.5226	18	23.7988	18	24.2911	18	22.1068	18	21.7907	18	21.2822	20.995	23.056	18	22.6116	0	13.06	18	0	6	0	5	0	1	0	1	0	1	0	1	1	2	0	2	41.156	361	0.00265515	-5.96794	0.00352987	-6.00458	C4LV74
18	27.7089	22.7929	26.3109	20.6719	23.8559	20.1372	25.1472	21.9199	24.0833	20.909	22.1321	18	24.9245	20.1137	22.6894	18.5504	21.2768	18.6219	23.5709	20.46	22.7382	19.9945	21.316	0	33.441	24	0	7	2	5	1	4	1	2	1	1	3	1	1	2	1	1	21.439	192	0.00753647	-5.31727	0.0921109	-3.25043	C4MAX9
26.2654	27.0042	26.679	28.2546	26.7497	27.7033	26.4204	26.5309	26.5147	28.2215	23.1618	27.9337	25.5949	24.0906	25.6975	25.1684	25.4726	24.6929	25.6775	24.7752	24.5972	24.5521	24.0464	24.7842	0	27.503	60	4	3	7	7	5	6	6	7	6	6	4	5	5	4	3	5	36.445	319	0.0583495	-1.59739	0.159996	-2.15263	C4M0W8;B1N457
18	25.6846	23.1892	27.8512	24.8106	27.5127	23.9426	25.3294	22.6215	24.7472	20.0485	25.0471	18	23.9436	21.9782	24.3746	22.7815	24.588	22.8012	23.5417	21.4927	23.4078	20.0087	23.1706	0	38.368	41	0	4	1	5	1	3	2	6	2	3	3	6	1	4	1	4	18.043	159	0.0275464	-4.51	0.0686935	-3.68248	C4LVN5
22.4745	27.4315	27.1167	30.4674	28.265	28.8648	27.3866	27.7499	26.3317	26.673	26.6823	27.5592	22.0221	24.9036	24.8972	27.4099	25.7239	25.6812	25.3325	25.3278	24.2753	24.8078	25.5784	25.7094	0	139.17	178	2	8	5	8	4	6	7	7	8	7	8	5	4	6	7	6	21.474	190	0.12988	-2.73774	0.186653	-1.53029	C4M4L8;B1N4P1
25.594	28.5325	27.9494	30.9815	29.3969	31.6023	28.3869	29.7697	27.4084	26.7718	26.6415	28.3243	25.1946	26.0042	25.9181	27.9797	26.7874	28.3728	26.6197	27.2981	25.6413	25.5057	25.7785	26.601	0	118.17	207	5	12	11	17	11	13	17	18	14	17	12	13	11	7	10	15	40.564	370	0.208456	-1.91717	0.0941466	-2.03257	C4LV07
18	23.0341	21.5559	25.2115	23.9414	25.5036	20.5094	21.7551	22.9915	21.3451	22.8333	23.6584	18	21.1203	19.9834	22.3131	21.6558	22.7234	20.0319	20.6969	21.4651	20.3152	20.848	21.1845	0	6.37	16	0	1	1	2	0	1	2	2	1	1	3	2	1	1	3	3	59.773	529	0.189617	-2.67441	0.188171	-1.9088	C4M4G8
18	23.7479	18	24.3451	18	25.501	18	24.4509	18	22.8795	18	18	18	21.572	18	21.0966	18	21.6251	18	22.059	18	21.5798	18	18	0	7.9248	2	0	1	0	2	0	2	0	2	0	1	0	1	0	1	0	0	24.365	214	0.0302796	-4.5321	0.116144	-4.26532	C4M7D9;C4LY28;B1N563;B1N543;B1N515;B1N3Y2;B1N3A3
18	29.2247	23.0443	28.5583	24.8544	27.2388	23.0304	25.7999	23.1573	26.4382	21.8268	24.2714	18	26.8798	21.2979	25.7154	22.2053	24.102	21.9308	23.8498	21.4014	24.3012	21.0911	23.0063	0	32.756	46	0	11	1	9	3	10	5	8	4	6	2	3	2	9	2	2	24.184	209	0.0115915	-6.67667	0.0533227	-3.57602	C4M817
23.9129	29.3296	25.995	30.9664	26.2595	29.9521	26.3819	28.9989	25.5495	27.8382	24.332	27.335	22.9416	27.0593	23.7745	28.1746	23.8796	26.9362	24.7063	27.1192	23.6676	26.5223	23.5204	26.0549	0	44.679	98	2	4	4	4	4	4	3	4	3	3	4	3	3	3	3	3	13.333	119	0.00612292	-5.24937	0.0447604	-3.53046	C4M7K9
21.4527	25.8061	24.4715	26.4045	25.3841	27.6816	24.4663	26.6982	25.1126	25.1795	23.0028	26.0535	21.0119	23.3843	22.9685	24.065	23.3453	23.9902	22.9729	24.1816	23.2956	23.1057	22.8623	24.2686	0	20.865	32	1	5	3	4	3	3	3	7	4	7	3	5	4	4	2	6	55.579	493	0.0652101	-2.47062	0.0100423	-2.40518	C4M7M0
18	26.4802	18	24.3766	18	18	18	21.7072	18	24.6916	18	21.7655	18	24.0199	18	21.4717	18	18	18	20.2571	18	23.2438	18	20.9119	0	19.459	13	0	4	0	2	1	4	0	0	0	1	0	0	0	4	0	1	16.775	151	0.0257427	-5.70445	0.00632122	-4.61644	C4MBG5
23.8942	25.7076	25.6587	28.9826	26.6781	27.4576	24.9729	26.6339	25.3368	25.0306	24.1625	25.1644	23.313	23.5104	23.4216	26.0694	24.2431	24.5937	23.9822	24.6416	23.4705	23.3669	22.7473	23.9158	0	42.395	65	2	3	3	3	3	3	3	3	3	3	3	2	3	3	3	3	11.123	102	0.165144	-2.31872	0.169694	-1.99562	C4LX40
26.7312	27.0393	27.8102	29.0275	28.39	30.2696	27.1631	28.4028	26.8423	27.684	25.2371	27.7528	25.7982	25.2024	25.7471	26.2253	25.8621	26.9744	26.1698	25.9845	25.0392	25.983	23.5922	25.8585	0	60.443	162	10	9	16	15	13	15	18	22	13	18	17	17	10	14	8	15	86.354	757	0.212975	-1.55585	0.124873	-1.65753	C4M8K8
26.9583	32.9959	27.68	32.8567	28.1531	31.7545	27.1888	30.4494	28.2045	30.4155	25.8138	29.9012	25.902	30.4274	25.858	29.8759	26.0079	28.7772	26.0012	27.9437	26.3052	27.9518	25.0557	27.482	0	323.31	459	12	21	11	21	10	20	13	18	11	19	14	16	14	16	11	18	24.341	219	0.00245611	-5.03871	0.0172866	-4.17494	C4M758
22.0764	25.3266	24.6587	28.4883	25.1763	27.244	24.4291	26.2666	23.5816	24.1431	22.8045	25.2069	21.8201	23.1463	22.8354	25.4246	23.0503	24.441	23.0419	23.844	21.8885	22.1037	21.3772	23.6021	0	26.251	36	1	3	3	5	2	3	3	4	2	6	3	3	3	3	2	3	25.862	225	0.0677483	-2.3788	0.0758373	-2.68986	C4M3J8
23.0131	30.1311	26.721	31.0673	27.0902	31.2223	25.9419	28.8611	27.0391	29.5041	26.6333	29.519	22.4474	27.9471	25.1281	28.0682	25.1686	28.0436	24.5075	26.9498	25.1695	28.0873	25.4461	28.1164	0	229.06	220	1	14	6	14	6	13	7	15	7	12	9	11	8	14	8	12	33.594	288	0.0270222	-6.35798	0.0083869	-3.3837	C4LXZ9
21.9021	25.877	22.8277	26.3662	18	22.5797	18	23.2474	23.507	24.4317	22.3969	23.5565	20.856	22.7353	20.5824	22.2842	18	21.2584	18	20.6811	21.4965	23.3736	21.5117	23.1717	0	12.315	12	1	3	2	2	1	2	0	1	0	2	2	2	2	2	1	1	30.442	276	0.0933501	-3.32712	0.144944	-3.31517	C4M4S8
18	29.8598	25.4158	30.257	22.6462	28.2682	22.9601	25.6125	26.3531	28.4505	24.7705	28.1893	18	27.252	23.7668	27.2502	21.4634	25.2995	21.3709	23.3104	24.3487	26.9146	23.6585	26.6139	0	69.326	60	0	8	3	7	1	5	1	5	1	4	4	7	5	7	4	7	36.638	330	0.0138142	-6.11972	0.0763805	-3.63743	C4M0J5
24.3689	28.4925	27.5407	30.4346	27.6795	29.3211	26.3149	27.8037	25.5318	25.7414	25.0615	27.5234	24.3273	25.9219	26.0309	27.507	25.2615	26.2322	24.7908	25.5392	24.438	23.7656	24.243	25.759	0	85.553	150	6	12	11	14	9	11	11	14	10	11	10	9	7	5	4	12	31.416	276	0.0656458	-2.52959	0.123259	-2.28155	C4M096;B1N371
18	23.1879	23.2185	23.048	23.9404	26.6988	22.9332	26.5443	23.7734	25.4803	22.8515	26.3986	18	21.8743	21.3328	20.7351	21.3146	22.9743	21.319	24.3014	21.7153	24.0733	21.9291	25.1379	0	14.614	23	0	1	2	1	1	2	3	4	2	4	1	4	2	3	2	3	54.015	482	0.0882992	-3.81941	0.112192	-2.32923	C4LYE4;B1N4D5;B1N5S4
18	23.5234	18	22.6648	18	23.7466	18	18	18	23.7227	18	21.5492	18	21.6922	18	18	18	21.326	18	18	18	21.3892	18	20.7493	0	17.24	5	0	1	0	1	0	1	0	1	0	0	0	0	0	2	0	1	22.15	195	0.0240662	-4.24816	0.123402	-2.73801	C4M9J5
20.8336	29.2422	24.3363	29.6626	25.3581	28.5704	23.9764	26.1791	25.5395	28.519	24.3986	27.8167	21.0828	26.7542	22.8595	26.6804	23.5573	25.6428	22.3884	23.5761	23.5784	27.07	23.1617	26.2803	0	231.18	198	1	20	4	18	5	19	7	21	5	13	10	16	8	20	6	20	120.39	1105	0.026852	-5.69366	0.02284	-3.64903	C4M6L0
23.1774	26.8917	25.0549	26.627	26.7229	28.4051	25.8935	27.7092	25.2355	26.2701	24.2935	26.7786	23.1681	24.0455	23.5579	23.7342	24.6224	25.4412	23.7948	25.2955	23.9888	24.7514	24.523	24.9913	0	42.603	70	2	8	4	6	5	6	8	9	8	12	7	9	4	7	4	9	45.552	393	0.0396178	-2.79028	0.0268188	-1.95761	C4M3G8
18	24.8148	18	26.4281	23.1034	26.1613	22.0349	23.0871	18	22.1594	18	22.8105	18	21.3128	18	23.0945	20.8641	22.9165	20.0667	22.0027	18	21.1088	18	20.8363	0	14.279	13	0	4	0	4	0	2	2	3	1	2	1	1	0	1	0	3	21.226	189	0.0432247	-4.34497	0.0552508	-4.76364	C4M803
28.8202	31.0557	29.7055	31.926	29.5186	30.5134	28.5807	29.2294	29.3518	29.7611	28.1652	29.074	27.4875	28.7095	27.5379	29.0376	27.208	27.5527	27.0033	27.0122	27.2713	27.9602	26.9338	27.3651	0	48.403	221	9	10	10	10	10	10	10	10	9	9	10	10	9	9	9	9	21.584	195	0.0788706	-1.80102	0.290146	-1.2593	C4M8K6;C4M5Z7;C4M468
18	27.4567	23.4138	26.1989	18	26.3764	23.7558	24.7028	22.3013	25.765	23.1762	25.0412	18	24.142	22.7137	23.0768	18	23.5557	22.6632	22.8768	18	23.4894	22.451	23.6986	0	32.31	15	0	6	1	4	1	4	0	3	2	2	0	3	1	3	2	4	58.355	503	0.000873518	-7.15559	0.0181267	-1.86571	C4LXF6;B1N2N0
21.0002	28.4729	23.6877	27.3908	22.0283	23.3719	22.3099	25.5251	22.8561	25.8517	23.8203	26.0516	19.5918	25.9168	21.6315	24.3569	18.9489	19.5844	19.7654	23.2787	20.8699	24.398	22.259	24.9199	0	50.664	62	1	10	4	7	3	6	2	1	1	6	3	5	2	7	5	6	49.124	423	0.0135926	-5.25373	0.0143269	-3.0499	C4LYH0;B1N2H8
18	27.8815	23.511	27.3954	22.7133	25.1874	22.6549	25.0141	23.926	24.5864	22.5969	25.0499	18	25.3626	21.3713	24.5541	20.6678	22.0116	20.8852	22.8368	22.2767	23.5088	20.9864	23.9507	0	25.769	35	0	11	2	9	1	3	1	3	2	5	4	5	4	4	2	4	47.995	423	0.0183467	-5.7767	0.0261726	-2.89889	C4M7V5
25.5894	24.6912	22.3494	26.3246	24.7692	28.1869	23.81	27.8844	26.3592	27.0472	22.3006	27.7452	22.0603	23.9794	21.4231	24.4964	23.2594	25.6058	22.8287	25.6885	23.2741	24.8621	22.1505	26.0119	0	170.57	62	2	3	2	6	5	4	5	9	4	8	4	8	5	7	3	9	43.937	393	0.158206	-2.51189	0.00305664	-4.49803	C4LSX5
21.7886	29.154	24.2147	28.8911	25.961	29.4042	23.9984	27.2586	26.3737	28.478	25.1479	27.9306	20.8028	26.5836	21.9144	25.6666	23.8335	26.3508	22.2818	25.553	24.4128	26.9639	24.3608	26.6807	0	109.19	141	1	17	4	14	2	11	7	13	4	10	9	14	9	15	9	12	86.873	765	0.0325107	-5.58876	0.00376559	-3.5731	C4M8X0
23.6722	28.327	25.2486	28.5956	24.2628	27.5925	24.2153	26.2458	23.4343	25.5346	23.2513	25.1295	22.9834	25.6936	23.2584	25.393	22.273	24.4257	23.0445	23.8173	22.5472	24.2435	22.7589	23.8005	0	67.922	51	2	7	5	8	5	6	3	8	3	6	4	3	2	5	3	4	16.341	144	0.0198545	-4.98289	0.108225	-2.41857	C4M658
18	27.0383	18	28.6813	18	26.9618	21.7193	25.1031	18	23.1657	18	24.9965	18	24.5568	18	25.7729	18	23.9575	21.2887	23.0992	18	22.4595	18	23.5347	0	33.437	46	0	7	0	8	0	5	0	6	1	5	1	5	0	3	0	6	14.848	126	0.000186093	-8.15767	0.0154618	-7.02052	B1N3X3
18	18	18	18	21.717	25.4651	18	23.1012	18	18	20.7806	23.7219	18	18	18	18	20.0708	21.9237	18	21.258	18	18	20.3511	21.1412	0	20.873	6	0	0	0	0	0	0	1	2	0	1	1	2	0	0	1	2	66.689	588	0.294192	-2.55964	0.258294	-2.68085	C4M8G6
18	27.3469	22.0367	28.2691	22.2446	27.7511	21.243	26.7903	18	25.1279	18	25.3268	18	24.7664	20.6824	24.972	20.8593	24.5835	20.7252	24.3306	18	23.5504	18	23.4853	0	26.769	72	0	6	2	8	2	7	2	7	1	7	1	4	0	5	0	5	17.637	150	0.000679623	-7.7576	0.0131617	-6.36884	C4M0E3
18	24.1627	22.1342	26.3753	24.7505	26.2796	22.2469	24.082	19.9764	21.7216	18	21.5466	18	21.4652	20.8637	23.3856	22.5921	23.447	21.4186	21.4952	18.947	20.3881	18	20.0811	0	20.444	23	0	4	1	3	1	2	3	4	2	4	2	2	1	2	0	2	52.477	493	0.0619609	-4.38253	0.179517	-3.20759	C4M9T5
18	26.8703	18	27.0267	18	26.481	22.2493	24.7289	18	25.3122	18	24.8002	18	24.4079	18	24.222	18	23.2565	21.5828	22.6922	18	23.9669	18	23.4623	0	19.733	36	0	5	0	7	0	5	0	6	1	3	0	2	0	4	0	4	28.221	252	7.30667e-07	-8.03441	0.0190624	-6.1022	C4LWY9
18	24.6105	18	23.5482	21.0504	24.7642	20.5811	23.5762	22.3471	23.1	20.9198	22.9406	18	21.5187	18	21.4111	19.0604	21.1042	20.0789	20.9264	19.5362	21.6073	20.0714	22.1995	0	8.7993	17	0	3	0	1	1	2	1	3	1	3	1	1	2	2	1	1	43.428	382	0.201142	-2.76928	0.0203671	-3.52133	C4LZW1
23.4082	27.7036	25.2517	29.1815	25.8738	28.2897	24.4571	26.7356	18	26.1867	23.0303	27.0592	22.9195	25.3781	23.2982	27.0654	23.5619	25.7709	23.059	24.9384	18	24.9136	21.8384	24.7177	0	127	38	2	4	3	4	3	3	4	4	2	4	2	3	0	2	1	3	16.831	148	0.0234036	-6.13608	0.0274236	-3.41236	C4M5T2
18	21.7538	18	18	18	24.589	18	22.0461	18	18	18	21.1025	18	18	18	18	18	21.5191	18	20.093	18	18	18	20.0013	0.0021299	3.2974	1	0	1	0	0	0	0	0	2	0	1	0	1	0	0	0	1	44.902	403	0.0376737	-3.61157	0.123001	-2.38285	C4LV46
22.275	27.1589	25.288	29.04	25.2397	27.7572	23.8486	26.311	24.9251	26.684	24.3913	26.9212	22.0869	23.9887	23.2222	25.6787	22.7245	24.3817	22.7665	24.2144	22.9404	24.8468	23.6223	24.8042	0	85.943	60	1	6	3	11	0	5	4	6	1	8	4	5	2	8	4	9	23.824	212	0.00462543	-3.67528	0.0347417	-2.91476	C4M2S0
18	23.8829	18	23.8167	20.2388	18	18	21.9191	18	22.0345	18	18	18	21.7608	18	21.2375	18.7775	18	18	20.7007	18	21.2738	18	18	0	16.228	10	0	2	0	3	0	0	1	0	0	1	0	0	0	1	0	0	37.623	323	0.0716498	-3.94948	0.131003	-3.24529	B1N443
24.2981	30.5095	25.0373	31.1512	23.6703	29.5855	24.1353	27.5518	24.5783	28.0964	20.4541	27.2379	22.2867	28.0652	22.1615	28.2144	20.9104	26.4992	21.1898	25.3224	22.6112	26.5407	19.3265	25.7894	0	268.53	134	2	11	3	13	1	9	2	11	1	8	3	8	4	9	1	8	27.808	251	0.00666584	-6.64857	0.0445673	-5.43805	C4M4D1
22.3554	27.2316	24.533	27.4978	25.587	26.3216	23.5526	24.4081	25.5493	26.0128	24.0453	25.0422	22.3898	24.497	22.9614	24.4034	23.7346	23.4037	22.2965	22.7434	23.4991	24.5091	23.3953	24.1518	0	143.61	40	1	4	2	4	2	4	3	3	2	3	3	4	4	3	2	2	24.441	219	0.091898	-3.62918	0.177967	-1.6057	C4LWE5
25.074	30.5719	27.7374	31.1561	28.7112	32.7791	27.9552	31.1072	28.1409	30.7811	28.1827	30.7096	24.3253	28.3224	26.3996	28.4953	26.8149	29.9538	26.9083	28.7023	26.5116	28.9218	27.191	28.7353	0	323.31	472	5	33	15	31	15	42	22	45	18	39	23	31	17	35	18	36	144.33	1286	0.0615144	-5.88098	9.21999e-05	-3.03256	C4LTM0
23.4992	25.4314	25.1667	26.2061	25.4588	27.5129	24.2553	26.9417	25.0874	26.5364	23.0921	26.3101	23.0189	23.3906	23.0999	23.8496	23.3488	24.473	23.1419	24.2131	23.1356	24.4993	21.8745	24.1322	0	35.923	56	1	2	5	3	2	4	4	7	2	7	3	5	4	6	3	6	61.291	525	0.0364885	-2.65527	0.0227448	-2.31464	C4LWV7
25.0277	24.2266	25.5541	26.3342	26.7719	28.3728	25.8979	27.1946	25.0431	25.9511	24.4742	26.7913	23.1497	22.5124	23.4649	24.0815	23.9534	24.9277	24.0728	24.6737	23.0473	23.8874	23.8854	25.3007	0	41.392	44	5	3	5	6	9	10	12	14	8	11	6	8	5	10	7	10	73.983	645	0.268692	-1.58792	0.041783	-1.46461	C4LUC2
18	26.2318	23.1978	26.6127	24.9825	26.7753	23.1023	25.288	23.4606	24.7726	23.1203	23.6937	18	24.5749	21.7608	23.4013	22.084	23.1032	22.9684	23.4464	22.0459	22.8558	22.5345	23.0774	0	6.1518	15	0	2	2	3	2	3	3	3	1	2	2	3	2	3	2	2	18.024	160	0.0370672	-5.02547	0.0714094	-2.05802	B1N2V2
29.426	31.5322	30.4452	33.4822	31.4959	33.7841	30.5471	32.5271	31.2557	30.6896	29.6945	31.861	28.3711	29.2062	28.4548	30.5326	29.1578	30.735	28.7209	30.1284	29.2617	29.0658	28.4871	30.0512	0	323.31	817	19	23	24	27	25	25	24	27	23	31	25	29	24	25	24	27	42.143	383	0.0849489	-1.97969	0.011519	-2.39449	C4LVY0
18	18	18	24.3988	21.1395	24.4013	20.6873	22.0431	18	18	18	20.1288	18	18	18	20.9845	20.0662	21.6073	20.1856	20.3405	18	18	18	20.0273	0	5.228	5	0	0	0	2	1	1	1	2	1	2	1	0	0	0	0	1	54.33	460	0.271022	-2.46735	0.0969362	-3.29446	C4LZP4
20.7355	31.629	24.9112	32.0909	26.8048	31.2839	26.5356	29.6931	26.006	28.7653	23.7711	28.8694	19.1541	29.0961	22.1543	29.2507	24.5336	28.2385	24.8811	27.4618	23.7173	27.2861	22.6238	27.1708	0	323.31	225	1	17	4	18	8	16	6	17	9	16	5	11	4	13	4	13	35.083	315	0.00535856	-6.93931	0.0148876	-5.14521	C4M307
24.5134	25.8219	26.2019	28.0035	27.5206	28.9284	25.5405	27.7893	25.5238	26.1894	24.2356	27.2806	24.0613	23.5063	24.3948	25.1362	24.8921	25.5229	24.184	25.6048	23.8475	24.4447	24.345	26.0094	0	86.436	94	2	7	8	10	4	8	10	14	6	11	7	10	5	8	4	11	61.131	536	0.123118	-2.4948	0.0184835	-2.36511	C4M2G9
20.407	28.4161	25.5939	28.4318	25.8487	28.6324	22.628	27.0203	27.5399	27.2256	26.2142	26.6141	21.192	26.1453	23.8401	25.7006	23.809	25.5319	21.8009	24.677	25.4439	25.7992	24.6529	25.0876	0	177.9	90	1	12	5	11	3	10	5	11	1	10	10	10	12	10	10	9	56.447	497	0.0821593	-4.78273	0.108754	-2.54335	C4M5S0
18	24.7964	22.3634	24.7278	19.808	24.2748	18	25.2468	21.3697	26.5467	20.9926	25.4052	18	22.9341	22.3087	22.8169	22.4059	22.5169	18	21.8568	22.4928	23.8126	18	23.0907	0	69.891	11	0	5	2	3	0	2	1	4	0	4	1	4	1	2	1	2	78.926	679	0.000733924	-6.10365	0.023092	-4.6746	B1N2Z1
22.5826	24.9252	21.7492	27.2463	26.377	27.9319	24.9115	25.7015	23.7834	23.3919	19.9552	23.3526	22.2077	22.8692	20.9528	24.056	23.555	25.1237	23.0135	23.6663	21.7331	21.9056	19.549	21.2908	0	76.622	47	1	3	2	6	4	6	7	9	7	6	4	2	3	3	2	5	34.809	298	0.196751	-2.3644	0.153976	-3.22815	B1N537;C4MB73;C4MB61;C4MB11;C4M9Z5;C4MAT2;C4M5W9;C4MB96;C4MB60;C4M288;C4MB74;C4MB95
25.4996	28.1321	26.835	31.0705	26.8454	28.332	26.2593	27.6357	25.4081	25.9203	24.1264	25.8244	24.7097	25.858	24.9704	27.9633	24.8015	25.2951	24.6717	25.4522	23.6007	24.1848	23.8317	24.3033	0	59.657	80	3	7	4	8	6	6	5	9	4	8	4	8	5	6	3	7	13.382	127	0.0410681	-2.71445	0.235132	-2.43664	C4LXT9
26.6569	31.0475	28.0762	31.2718	28.8644	29.9979	27.435	28.3695	27.8439	28.7421	27.104	27.7851	25.0024	28.6458	26.1433	28.5434	26.5509	27.044	25.7404	25.8171	25.502	27.0517	26.154	26.5388	0	169.73	189	8	12	8	9	8	8	10	8	8	9	9	10	7	11	8	8	22.832	207	0.0683841	-3.71674	0.223806	-1.60373	C4LWP4
18	23.4703	24.2615	26.1094	23.3342	26.025	24.0085	24.7201	24.4699	23.5138	23.9633	24.8347	18	21.497	21.8845	23.9106	21.7213	22.8397	22.1488	22.0185	22.3034	21.6653	23.2193	22.574	0	9.3981	28	0	1	4	3	1	3	2	3	2	4	2	4	3	2	3	4	33.212	298	0.126561	-3.23812	0.0657556	-1.14357	C4M1W9
26.9807	30.7897	28.8503	30.8483	28.6632	30.2071	27.2695	28.6279	28.254	29.7412	27.1939	28.9529	25.4211	28.1907	26.3902	27.7071	26.0124	26.9625	25.352	26.3501	26.1557	27.5659	26.0375	27.7294	0	116.57	174	9	21	18	22	12	20	15	20	8	16	16	17	14	20	15	18	64.371	565	0.0253983	-2.88887	0.124085	-1.70514	C4M7C8
24.494	30.9395	27.1967	31.4094	27.4164	32.0475	26.8137	30.1563	27.3486	30.5963	27.3978	30.2654	23.313	28.3088	25.4621	28.3607	25.3607	28.8281	25.4187	27.8551	25.8204	28.926	26.6919	28.8149	0	323.31	376	5	19	12	18	11	20	13	21	13	19	12	18	10	20	12	19	31.582	270	0.0132128	-6.08364	0.00134202	-3.47431	C4LT47
18	30.5184	24.4632	30.4673	24.8252	30.4141	23.144	28.7559	24.2245	30.078	23.4145	29.3191	18	28.3012	20.9602	28.0539	21.7964	27.6251	19.729	25.6797	21.9698	28.4479	21.5588	27.5619	0	323.31	131	0	18	3	16	1	15	4	19	3	16	4	15	2	20	4	19	48.814	420	0.004053	-8.69594	0.0008222	-5.8402	C4MA90
18	24.3695	21.1446	23.252	18	23.2164	19.3731	22.145	18	22.0702	18	21.6332	18	22.2044	19.9025	20.7588	18	19.4711	18.9378	18.955	18	20.793	18	19.2604	0.003612	2.8991	4	0	2	1	1	0	2	0	2	1	2	0	0	0	1	0	2	59.356	512	6.62253e-05	-5.53649	0.0508301	-2.8375	C4LUS9
18	26.9715	24.294	28.9341	26.5176	28.9359	25.8372	27.9258	24.2163	26.0889	23.0837	26.7748	18	24.675	22.258	26.1048	23.908	26.0243	23.9615	25.466	22.3147	24.4988	22.0868	25.5939	0	49.165	81	0	10	3	13	6	7	7	13	8	12	2	6	4	8	2	10	23.7	211	0.0526796	-4.60141	0.0264804	-3.47324	C4LZ47
19.3151	25.2601	18	25.9888	18	24.3303	21.0147	25.6453	21.9046	24.1609	18	24.3502	22.8819	24.4528	18	24.3152	18	23.6101	23.5174	23.0192	23.3865	24.2651	18	23.1981	0	7.6722	6	1	3	0	3	0	3	0	2	1	3	0	3	1	2	0	3	44.947	401	0.00136587	-5.54552	0.0048774	-6.32322	C4M2F1
27.5045	29.1516	28.5875	30.4481	28.1559	29.1559	27.3118	28.2642	29.2415	29.5239	28.1506	29.2521	26.3613	26.7379	26.508	27.5686	25.818	26.1516	25.6755	26.2707	27.3823	27.9954	27.2524	27.1465	0	191.64	221	11	13	13	13	10	12	12	13	10	13	13	15	15	15	13	14	20.536	184	0.168038	-1.96133	0.150092	-1.3048	C4M8B0
23.6099	27.7671	24.3782	27.4522	18	26.3215	18	25.718	18	25.0583	22.1042	25.4639	22.529	25.385	22.5411	24.3827	18	23.0745	18	23.2251	18	23.5792	21.5405	23.8774	0	48.941	39	1	7	1	6	0	5	0	4	0	6	2	6	0	5	1	6	24.46	210	0.0100511	-5.70947	0.0746121	-4.71725	C4LXS4
29.0849	30.9478	30.3471	33.14	30.2598	32.3001	29.4566	31.226	30.3784	30.4297	28.0844	30.7284	28.0197	28.4754	28.3718	30.1981	27.9259	29.2967	27.8737	28.9051	28.242	28.7639	27.5953	28.6668	0	198.46	547	21	26	23	28	24	24	25	29	22	29	23	23	24	28	17	27	26.934	244	0.0684284	-2.18134	0.0716258	-2.40211	C4LT02
25.43	26.9178	26.0827	26.904	26.1703	27.6914	24.7134	26.7218	26.1661	26.3119	23.26	26.0587	23.0081	25.1193	23.1888	24.3333	23.3945	24.5808	21.9118	24.8308	23.5025	24.9711	22.1268	24.8387	0	28.931	49	2	8	3	6	3	9	2	10	3	8	5	3	7	7	2	7	131.29	1179	0.195864	-1.53648	0.0931084	-1.87614	C4M7I1
22.2697	26.3636	23.594	28.0933	24.3355	27.1007	22.9008	25.8361	23.3159	23.8522	21.2787	24.5084	20.3324	24.006	20.8592	25.2995	21.9317	24.0281	20.5193	23.6886	20.6096	23.6228	21.0793	23.0283	0	15.767	22	2	2	2	2	2	2	2	2	2	2	2	2	2	1	1	2	16.989	155	0.0445659	-3.96399	0.0468198	-3.55479	C4LSM2
18	27.6564	22.5146	26.3983	24.8346	27.5057	22.8089	26.1579	25.0429	26.4344	22.8996	24.8427	18	24.9731	22.117	24.6086	20.9454	24.2706	20.4653	23.1884	21.153	24.3031	21.6319	23.0419	0	79.078	43	0	15	1	7	3	9	3	12	2	10	5	4	4	9	1	6	124.18	1088	0.04575	-5.23163	0.0035434	-3.05862	C4M4I1
25.9125	28.775	27.01	27.3904	27.6621	29.0436	27.0026	27.9471	27.0938	28.236	25.9265	27.7886	25.0102	26.2759	25.0784	24.5658	25.1859	25.9721	24.9463	25.705	25.296	26.8446	24.9898	26.1956	0	56.198	122	6	15	10	8	11	13	13	15	12	13	9	12	10	13	9	12	58.949	538	0.0971901	-2.60988	0.0551523	-1.06235	C4M3N2;B1N510
23.7021	23.9802	24.825	27.3114	25.7639	28.3701	24.4189	25.9615	24.0614	23.6549	22.5834	25.433	22.7417	22.5665	23.2279	24.4786	23.5543	25.0877	23.1559	23.8845	22.674	22.1228	21.7265	22.9792	0	17.263	40	2	2	3	6	4	4	5	6	3	5	3	4	2	3	3	5	40.518	351	0.291655	-1.4735	0.06117	-2.29283	C4M989
18	25.8275	18	26.4849	20.8532	27.1553	18	25.3596	18	24.2637	18	25.0039	18	23.638	18	23.4707	20.9144	24.17	18	22.9344	18	23.0799	18	23.4216	0	29.765	23	0	5	0	6	0	6	1	5	0	5	0	2	0	3	0	4	30.789	257	0.000274259	-7.02119	6.91829e-05	-7.61614	B1N2V4
18	25.5202	22.996	27.2365	22.6222	27.8666	19.7465	26.45	23.2777	25.1374	18	25.2912	18	22.9756	21.1392	23.798	20.6537	24.9611	18.7442	24.6607	21.3737	23.3667	18	23.7504	0	75.347	36	0	5	2	8	3	4	2	9	2	6	2	5	2	5	0	6	32.815	288	0.00813019	-5.29572	0.017934	-6.0784	C4LSR8
25.4506	30.1428	26.0686	31.9813	27.5028	30.8903	26.0953	29.3192	25.9862	28.4203	24.1038	27.7943	24.2358	27.5081	24.3497	28.9642	25.1755	27.683	24.4085	27.1948	24.3524	26.8797	23.695	26.6013	0	125.26	207	4	11	5	13	6	9	7	11	5	11	5	9	5	9	4	8	17.132	157	0.0106772	-4.75026	0.0370634	-4.27569	C4LVN8
24.5555	27.0634	26.0792	28.7233	26.343	27.7989	25.7223	26.7922	26.1867	25.1622	24.497	25.8949	23.8336	24.5142	23.865	25.8104	23.9919	24.8607	23.8949	24.5724	24.0523	23.7561	23.4909	24.4654	0	44.295	73	4	8	7	8	7	6	7	7	7	7	6	6	7	6	5	7	26.968	250	0.136454	-2.49902	0.151304	-1.70394	C4LYY8
23.5537	26.5962	24.5593	29.1693	25.2598	27.1735	25.1932	26.6695	23.8892	23.7935	22.6023	24.0197	22.8354	24.4524	23.4107	26.13	23.4603	24.213	23.6533	24.1186	22.7843	21.8129	23.413	22.686	0	29.532	36	3	4	2	6	3	5	3	5	4	6	2	3	3	4	2	4	18.616	165	0.144371	-2.97816	0.210509	-2.50123	C4M2Y3
20.6427	29.5125	24.1025	29.6267	24.6809	28.0508	23.022	26.1305	25.3525	28.0437	24.0859	26.3848	20.6123	27.0453	22.9113	26.8497	23.0454	25.0537	21.777	23.3683	23.7756	26.5585	23.5452	25.3673	0	98.084	83	1	12	2	12	1	8	3	8	1	5	5	7	4	11	4	8	22.031	195	0.0133219	-4.23292	0.0367203	-3.64387	C4LZY7
23.6318	27.1293	25.3577	28.2178	26.6033	28.5264	25.7892	26.9997	23.3578	24.992	23.0674	25.458	22.7657	24.9319	22.6602	25.5079	24.0681	25.3311	24.0899	24.6805	21.4049	23.8397	22.2481	24.316	0	46.914	46	2	8	5	9	4	8	7	11	6	8	5	6	2	5	2	5	22.741	200	0.0548572	-2.97968	0.137512	-2.15375	B1N354
26.4606	31.8043	28.9383	32.375	29.8781	33.6755	28.9573	31.8456	29.2465	31.8762	29.2193	31.6959	25.4001	29.5219	27.5139	29.6154	27.7336	30.7151	27.7364	29.5778	27.6703	29.9686	28.1935	29.8692	0	323.31	873	14	54	30	58	30	75	48	75	34	70	39	57	32	68	33	67	145.09	1291	0.0425962	-4.8778	0.000199865	-2.93388	C4M8N3
18	18	18	23.8144	21.7123	25.0191	21.2292	23.9548	18	22.569	18	23.3867	18	18	18	20.5941	19.3307	22.1893	21.0179	20.7646	18	20.7915	18	21.7564	0	34.626	23	0	0	0	3	0	2	2	5	1	3	0	3	0	1	0	1	62.124	542	0.129834	-3.64025	0.0130593	-4.64224	C4M8U4
25.9753	28.791	27.6451	30.1288	28.9654	30.4159	27.2628	29.02	27.5239	27.7895	25.8025	27.4911	25.2583	26.352	25.7851	27.5333	26.7312	27.5163	25.7648	26.5358	25.3829	24.8608	23.5103	24.9826	0	135.47	226	7	13	11	14	12	12	12	12	11	14	12	9	11	11	7	10	32.824	301	0.096461	-2.30399	0.105609	-1.97646	C4LU80
24.0612	27.1217	26.5996	29.4436	26.9549	29.6303	26.0394	28.338	25.7268	26.8353	25.1341	27.3488	23.0515	25.0654	24.6657	26.334	24.8834	26.5966	24.5276	25.8668	24.1096	25.2367	24.7264	25.543	0	135.61	109	4	6	8	15	7	10	9	15	8	15	8	13	6	10	6	13	31.581	282	0.0336268	-2.94978	0.0296012	-2.45246	C4M9X3
24.2596	29.1095	26.1317	28.7749	25.6066	27.1204	24.9451	26.7462	27.1946	28.1291	26.9577	27.8069	23.1753	26.2135	23.9759	25.5249	23.2694	23.9192	23.2274	24.0038	24.6683	25.9033	24.652	25.6278	0	29.495	70	2	2	2	2	2	2	2	2	2	2	2	2	2	2	2	2	18.121	177	0.0771682	-4.37538	0.0998725	-1.76453	C4M343
23.5834	27.9338	25.3023	27.2685	23.8164	26.4842	23.5695	26.1049	25.3888	24.549	24.1668	25.658	21.0391	25.2453	22.3329	24.4824	21.6582	24.2447	22.4608	23.7417	21.7431	23.8097	22.5363	24.5288	0	39.637	41	2	10	3	6	3	4	3	4	3	5	4	5	2	5	2	4	47.296	420	0.0713317	-3.89026	0.0460398	-1.99758	C4M5J7
18	25.6596	18	26.6335	18	18	18	18	18	22.934	18	22.3945	18	22.9156	18	23.3123	18	18	18	18	18	21.6426	18	21.2504	0	32.239	20	0	4	0	5	0	0	0	0	0	0	0	0	0	1	0	1	35.236	302	0.0357966	-5.45827	0.156408	-4.34267	C4LY32
18	24.0225	22.3293	18	21.4117	21.9866	21.0232	22.0684	22.7265	22.6147	22.8996	18	18	20.2896	20.0924	18	20.2955	20.252	20.4069	20.7232	19.5915	21.3027	21.9332	18	0	5.9363	3	0	3	2	0	1	0	1	1	1	1	1	0	2	1	1	0	71.518	633	0.0558363	-3.0732	0.136164	2.72792	C4LU78
18	24.7074	22.2201	23.0465	24.6435	23.1762	18	18	23.1997	22.5524	18	18	18	22.0333	21.7051	21.7086	21.6507	20.6196	18	18	20.4513	21.186	18	18	0	6.9119	11	1	1	1	1	2	1	2	1	0	0	1	1	2	1	0	0	18.032	159	0.173134	-2.80678	0.906087	-0.275481	C4M1C7
18	24.1735	18	18	18	22.0845	18	18	18	22.9767	21.9548	18	18	21.661	18	18	18	20.1425	18	18	18	21.1557	20.0509	18	0.0045708	2.7237	2	0	2	0	0	0	0	0	1	0	0	0	0	0	1	2	0	97.665	842	0.000472223	-4.5681	0.373901	1.31826	C4M3R6
18	18	20.4199	23.4964	23.4475	18	18	23.2751	18	18	18	21.4927	18	18	19.2686	20.9147	20.805	18	18	21.1132	18	18	18	20.4318	0.0083744	2.4275	4	0	0	1	1	2	1	2	0	0	1	1	1	0	0	0	1	21.812	187	0.355918	1.36186	0.0183401	-3.94812	C4LY18
18	18	22.4119	18	18	18	18	22.3997	22.2978	18	21.322	23.6268	18	18	20.5988	18	18	18	18	19.5973	20.5415	18	20.5544	21.8131	0.0021379	3.3302	3	0	0	1	0	0	0	0	0	0	2	1	1	1	0	1	2	84.127	747	0.355918	1.07445	0.741687	-0.764207	C4M9K8
22.1352	18	23.6679	18	22.9603	23.1457	18	24.5374	18	18	21.3808	24.9004	20.9869	18	21.9511	18	21.0094	19.7829	18	21.7219	18	18	21.1256	22.8473	0	68.089	9	2	0	2	0	1	1	2	1	1	3	1	2	0	0	1	3	47.86	439	0.435474	1.43039	0.626716	-1.46306	C4M2G5
18	21.6872	18	22.5173	18	23.2781	18	18	22.2606	21.4839	21.6281	18	18	19.6544	18	19.8986	18	20.6999	18	18	19.3814	20.2174	20.8649	18	0.0064356	2.4796	3	0	1	0	1	0	0	0	1	0	0	0	0	2	1	1	0	76.545	685	0.434197	-1.29825	0.885462	-0.296385	B1N3C2
18	24.2413	24.3223	22.6407	18	23.6831	18	22.8529	23.2713	22.9645	21.2327	18	18	20.9987	21.7099	20.3926	18	21.0037	18	21.0239	21.1985	21.5069	20.6768	18	0.00056054	3.933	4	0	2	1	1	1	1	0	1	0	1	1	0	1	1	1	0	70.363	622	0.0199825	-4.23072	0.993652	0.0204525	C4M5P8;C4LS82
25.904	27.0466	25.9667	24.1	27.0081	27.1561	25.8693	25.7187	26.2917	26.5318	24.7705	24.7699	24.9609	24.4812	23.6648	22.0998	24.1865	24.1387	23.804	22.4856	24.3175	24.4969	23.5373	23.6149	0	35.47	46	4	10	8	3	8	9	13	10	8	10	7	3	9	12	7	6	116	1016	0.151656	-1.28886	0.329484	0.672597	B1N462
24.2843	18	25.3465	22.6046	24.377	18	22.4667	21.8593	24.5284	18	24.2442	18	22.6542	18	23.3629	20.8114	21.9425	18	21.4204	20.8036	22.3763	18	22.5018	18	0	41.5	16	4	0	6	1	8	2	4	0	2	1	7	1	4	0	4	0	46.348	401	0.0240542	4.79742	0.125548	3.1978	C4M4E1;B1N5K7
18	21.6011	24.2253	18	22.4148	24.9733	18	18	25.6339	18	23.9347	21.9002	18	21.7189	21.7058	18	20.9004	21.5715	18	18	22.4071	18	22.3476	21.5802	0	9.5413	8	0	1	2	0	2	0	1	3	0	0	1	0	3	0	3	1	122.35	1068	0.807079	-0.598009	0.316887	2.75326	C4LUG5
18	28.3813	18	18	18	24.4971	21.7002	24.1628	18	26.4031	21.0137	18	18	26.5842	18	18	18	20.5662	19.8043	20.8293	18	22.0819	19.8104	18	0	79.988	16	0	13	0	0	0	0	0	1	1	2	0	0	0	3	1	0	60.898	543	0.000242741	-7.80585	0.941398	0.183669	P23843
24.8513	26.0303	24.3632	23.3009	24.5219	25.8292	24.2442	24.3235	25.5861	24.873	22.769	23.2788	23.6148	23.2728	22.8802	21.9691	22.1954	22.6313	21.7739	22.094	23.4928	23.592	22.0154	22.3839	0	40.608	26	3	4	2	1	4	4	3	4	3	3	3	0	3	3	2	2	46.743	413	0.249841	-1.42183	0.811088	0.157715	C4LX61
23.4929	18	25.3508	20.8137	27.722	24.0572	25.626	22.118	27.0827	18	26.6994	21.008	22.1545	18	23.1291	18.2278	26.0202	21.3195	23.4114	20.4924	24.3251	18	25.6365	19.6436	0	58.366	43	1	0	4	1	6	2	10	2	9	1	10	2	10	0	9	1	77.569	681	0.141493	4.56011	0.00137592	4.57883	C4M784
23.4695	26.6366	23.0728	24.2803	21.7826	23.7359	18	20.278	23.6725	23.0571	20.7028	18	22.3845	24.1389	21.8096	21.5846	20.0192	20.8911	18	20.3682	22.1235	21.061	21.1363	18	0	5.2696	4	1	3	1	1	0	1	2	2	0	1	1	0	1	3	1	0	27.7	240	0.0893686	-2.03666	0.9169	-0.260916	B1N362
21.5737	20.8196	23.0017	24.098	24.0344	21.3263	23.0626	23.5959	20.2512	20.8625	17.5662	20.0925	20.2275	19.9435	21.7542	20.3494	21.4728	19.9021	20.899	19.3525	18.4726	20.3054	17.0242	19.9941	0	6.7608	11	1	1	2	2	2	0	4	1	2	3	1	0	1	1	1	1	27.566	245	0.717706	0.415084	0.565635	-1.38533	C4MA29;C4M3U5
18	26.7507	18	18	18	20.9256	20.882	18	18	21.4749	18	18	18	24.8391	18	18	18	18.0166	18.6314	18	18	18	18	18	0	17.599	8	0	8	0	0	0	0	0	1	1	0	1	0	0	2	0	0	61.27	512	0.282642	-2.5795	0.373901	0.960654	C4M9Z8
24.1069	23.0759	24.6745	23.693	24.6322	24.121	22.7342	20.4488	24.9872	22.6496	24.3218	23.0361	22.6223	20.479	21.9276	21.4269	22.958	22.1202	22.0357	21.3524	22.6989	21.4757	23.1086	21.8718	0	7.5078	9	1	1	3	1	1	2	3	3	2	1	4	0	2	2	2	2	280.19	2415	0.0394022	1.06143	0.259562	1.51757	C4M6M0
18	25.2521	18	23.6633	18	22.3971	18	18	18	23.136	18	18	18	23.076	18	20.9178	18	19.8739	18	18	18	21.6026	18	18	0.0083579	2.4029	3	0	2	0	1	0	0	0	1	0	0	0	1	0	2	0	0	20.061	175	0.000113799	-5.85914	0.373901	-1.88777	C4M684
21.515	23.1179	23.0257	18	22.8632	24.819	22.3666	20.5993	23.9565	21.4419	18	18	20.4756	20.5817	21.1888	18	20.2333	20.9217	20.2258	19.3042	21.1766	20.7277	18	18	0	5.8466	5	1	2	1	0	2	2	2	4	2	1	1	0	3	1	0	0	119.62	1028	0.499549	-1.10047	0.276667	2.26431	C4LUP3
26.5572	27.4413	27.1003	27.8474	28.2194	26.4376	27.6728	24.3934	27.2665	24.9128	25.4598	24.0269	25.6407	25.9446	24.3207	25.8587	25.7342	22.9352	25.2706	22.7313	25.0842	24.306	21.4017	24.3936	0	77.819	59	11	2	12	2	19	5	24	12	22	3	13	3	18	2	10	1	270.42	2322	0.754997	0.307284	0.394273	1.32172	C4M1E0
21.197	22.4035	23.9746	25.82	23.3803	24.793	18	23.5795	18	18	22.3434	24.3913	20.0593	20.1431	22.287	22.9794	21.4059	21.734	18	21.8038	18	18	21.3185	22.8977	0	6.3314	11	1	1	1	2	1	1	1	2	0	1	1	2	0	0	1	2	30.658	277	0.769988	-0.654808	0.17177	-3.1576	C4M474;C4M916
22.2811	18	24.4051	24.6849	25.5738	25.0915	22.8865	23.9785	24.0601	18	18	18	20.8371	18	21.192	21.2634	22.7202	21.1674	21.1028	22.1947	21.339	18	18	18	0	17.052	21	1	0	4	2	2	2	4	3	3	3	3	2	3	0	0	0	23.18	218	0.0707507	4.15997	0.881082	-0.457272	C4M5C6
22.525	24.4453	18	18	21.8168	23.9105	18	21.9892	21.2643	25.4086	18	18	21.9816	23.2108	18	18	21.5524	21.0007	18	21.334	20.8775	22.3942	18	18	0	10.159	8	1	2	0	0	0	0	1	3	0	1	0	0	1	3	0	0	55.17	489	0.0106126	-3.9731	0.373901	-1.32973	C4LT44
25.7223	24.2785	25.3573	24.3376	24.7924	26.3832	24.129	26.4692	25.1118	21.2907	23.9979	26.8134	23.6879	21.8165	23.7098	22.8126	22.9232	23.3483	22.9824	24.2315	22.8262	21.8119	23.1514	24.8659	0	28.399	43	6	3	6	3	7	5	6	4	3	9	5	7	5	1	4	8	74.039	683	0.710697	0.671669	0.195126	-1.37867	C4LTQ2;B1N4N3
18	23.736	22.5189	23.4502	24.3349	25.2979	24.3246	25.1211	24.442	23.7597	23.0143	18	18	22.5048	22.1961	22.2368	22.2694	21.942	21.9689	22.7513	22.7949	21.8544	22.3804	18	0	10.43	14	0	1	1	1	4	0	2	3	3	3	2	2	2	3	2	0	22.589	202	0.428932	-1.37644	0.647054	1.09545	C4LWQ4
18	24.1927	18	18	18	24.6388	18	18	23.581	18	23.8166	18	18	21.8675	18	18	18	21.7241	18	18	21.6432	18	22.5475	18	0	73.929	4	0	1	0	0	1	0	0	1	0	0	1	1	1	0	1	0	31.904	283	0.190955	-3.04498	0.373901	1.93885	C4M6N6
18	18	24.9017	18	24.7571	18	18	18	25.1586	18	24.1751	18	18	18	22.3322	18	22.2626	18	18	18	22.7884	18	23.1988	18	0	25.11	9	0	0	2	0	2	2	2	0	0	0	2	0	3	0	2	0	14.859	127	0.134241	3.47894	0.117343	4.35894	C4M4I6
21.097	18	22.0971	23.4435	22.4788	18	21.1407	18	18	18	18	18	19.7223	18	19.8458	20.8898	19.8932	18	19.5298	18	18	18	18	18	0.006458	2.4961	2	1	0	1	2	1	1	1	0	1	0	1	0	0	0	0	0	47.45	416	0.144525	1.89395	0.798863	0.598077	C4LTF5
18	24.1136	24.2975	18	18	18	24.3576	18	18	23.5881	25.5759	21.6491	18	21.9155	22.8552	18	18	18	22.2877	18	18	22.1842	24.4041	20.8405	0	53.008	7	0	1	3	0	0	0	0	0	2	0	0	0	0	1	2	1	20.964	188	0.134621	-2.9254	0.0126548	5.52727	P37194
24.5427	22.009	24.8	23.7621	18	18	18	18	25.2753	21.6461	24.3959	21.6131	23.2069	20.9358	22.3603	21.6893	18	18	18	18	23.2959	21.3265	23.2179	21.2533	0	6.1626	5	2	1	2	1	0	0	0	0	0	0	2	0	2	1	2	1	13.845	129	0.20775	2.7915	0.669646	1.27354	P0A7R9;C4ZUF2;B1X6E9
24.0613	26.698	24.5292	23.6365	24.5861	25.5155	24.8174	24.2047	25.9277	26.2483	21.3461	22.0919	23.2763	24.2104	22.4538	21.7505	21.9683	22.9459	22.3406	23.1494	24.2321	24.4879	20.8673	21.6245	0	28.043	40	3	6	4	2	6	4	6	4	5	3	4	2	5	6	1	2	67.774	621	0.0347312	-1.9264	0.852721	0.253171	C4M7V7
23.8532	21.8719	22.0613	18	18	18	18	18	25.8448	21.4098	22.8005	18	22.5077	20.1457	21.4838	18	18	18	18	18	23.3636	20.3566	22.3651	18	0	5.4133	3	2	1	1	0	0	0	0	0	0	0	0	0	3	1	1	0	17.033	151	0.507675	1.60407	0.118877	2.95391	D0VEX8;P0A6Q6;C4ZRS2;B1XD49
23.1863	22.5259	23.2816	20.9803	25.1568	23.3803	23.2192	18	25.018	18	22.7828	18	21.9117	20.8188	21.108	19.3117	22.4829	21.0175	21.588	18	22.6317	18	21.8607	18	0	10.422	13	2	1	2	1	3	0	5	1	2	0	2	0	4	0	2	0	151.67	1322	0.32574	2.36374	0.0151273	4.1011	C4M216
24.0448	22.0515	24.8492	25.5372	24.3118	18	23.9979	21.9632	22.7332	18	21.3689	20.8745	22.4538	21.6421	22.3655	22.2673	21.4545	18	22.5864	20.9604	21.4036	18	21.219	20.7961	0	4.1551	11	3	1	3	3	3	2	3	0	2	1	3	1	1	0	1	1	35.177	301	0.476038	1.64561	0.744215	0.613729	C4LSN8
18	18	18	22.6735	18	18	18	18	18	18	18	18	18	18	18	19.8138	18	18	18	18	18	18	18	18	0	4.8977	2	0	0	0	1	0	1	0	0	0	0	0	0	0	0	0	0	45.567	404	1	0	0.373901	-1.55784	C4LU54
18	18	21.336	18	22.705	18	22.2887	18	22.0836	18	22.2044	18	18	18	19.4196	18	20.2853	18	20.8143	18	20.0402	18	21.4289	18	0	5.5924	5	0	0	1	0	2	0	1	0	2	0	1	1	1	0	1	0	154.56	1327	0.135576	2.19715	0.000205145	3.94302	C4M7Q5
23.8419	18	25.106	18	27.0766	18	25.9073	21.3118	18	18	18	18	21.6036	18	22.9223	18	23.8434	18	23.6807	20.7383	18	18	18	18	0	37.278	6	2	0	3	0	6	1	4	0	2	1	0	1	0	0	0	0	76.835	682	0.148811	3.72964	0.228329	3.90049	C4LX84;B1N5L6
18	18	18	20.857	18	18	18	18	23.8097	18	18	18	18	18	18	18.4317	18	18	18	18	21.7213	18	18	18	0	4.136	2	0	0	0	1	0	1	0	0	0	0	1	0	2	0	0	0	79.378	676	0.355918	1.45243	0.373901	-0.952346	C4LX62;B1N3L8
18	18	22.3423	18	24.7384	24.0494	23.1148	18	23.917	21.9562	23.1016	20.3023	18	18	21.1577	18	21.5787	21.021	21.12	18	21.8181	21.2685	21.8166	20.0633	0	4.1407	8	0	0	1	0	2	0	3	2	2	0	1	0	2	1	2	1	100.23	868	0.789528	0.662446	0.00722406	4.08549	C4M9W4
18	18	22.6719	24.7804	24.4102	25.2365	23.7477	25.0527	18	23.6136	18	23.2021	18	18	21.2978	22.5166	21.9381	21.7144	21.4729	22.1416	18	21.955	18	22.2596	0	16.033	14	0	0	1	1	1	1	2	2	2	3	2	1	0	2	0	1	51.256	468	0.915964	-0.279824	0.196699	-2.87189	C4M0H3
22.9756	23.8587	23.4496	18	18	18	22.6011	18	24.7291	18	18	18	21.6848	21.2346	21.5451	18	18	18	21.0461	18	22.7485	18	18	18	0	28.036	3	2	2	1	0	1	0	0	0	2	0	2	0	3	0	0	0	22.442	197	0.817314	0.543663	0.118944	3.35023	C4M4N2
18	18	18	18	21.5834	24.6604	18	18	18	22.125	18	18	18	18	18	18	18	21.4131	18	18	18	21.0423	18	18	0.0045478	2.6609	1	0	0	0	0	0	0	1	2	0	0	0	0	0	1	0	0	85.109	756	0.372619	-1.80048	1	0	C4M481
18	24.7217	18	18	18	18	18	18	18	22.1123	18	22.7906	18	22.3257	18	18	18	18	18	18	18	18	18	21.4259	0.0016278	3.5036	2	0	1	0	0	0	0	0	0	0	0	0	0	0	1	0	1	36.85	348	0.152209	-2.7085	0.373901	-1.59687	P00805
27.0105	27.2357	22.2223	26.3642	27.3857	26.1642	27.127	18	25.9439	23.6625	27.0885	23.674	25.6414	24.9542	23.9462	24.276	25.3144	23.6809	24.8743	18	24.0023	23.3733	25.9897	23.4791	0.0097561	2.3481	4	1	2	1	1	1	2	1	2	2	0	1	2	2	1	1	1	32.636	284	0.538734	0.64786	0.396967	2.79989	C4LTW8
27.5309	26.9304	28.9209	28.2671	28.967	28.92	27.9878	29.4105	26.5736	25.1781	26.7738	28.4565	26.3096	24.1641	26.8478	26.0811	26.3528	26.0821	26.497	27.3289	25.4798	24.1156	25.5658	27.224	0	188.09	107	11	8	17	12	14	9	16	14	14	21	11	17	6	7	12	17	64.799	574	0.853692	0.209407	0.31696	-0.817197	C4M828;B1N5Z2
18	18	20.6684	18	20.8981	21.0145	20.2157	18	22.6026	19.7103	18.3015	18	18	18	19.0896	18	19.4315	19.1587	19.3959	18	20.3796	18	18	18	0.00056689	4.0834	2	0	0	2	0	2	0	1	1	1	0	2	0	2	1	1	0	74.559	638	0.626203	0.693967	0.0757499	1.72853	C4LSI9
18	26.07	18	26.3623	18	25.7392	18	18	18	24.7935	18	23.5623	18	23.4506	18	23.8554	18	22.3965	18	18	18	23.0662	18	22.3593	0	55.02	15	0	3	0	4	0	0	0	3	0	0	0	1	0	3	0	2	25.258	224	0.000862984	-6.16863	0.131945	-4.64155	C4M0D3;B1N5A0
24.8826	24.9447	26.7408	26.7216	26.4972	26.5779	25.7412	26.0431	26.648	25.1189	26.2899	26.3864	23.9053	23.0715	24.9698	23.7145	24.2235	24.0669	24.193	24.1138	24.6637	23.0825	24.2125	24.4706	0	19.331	55	3	3	5	4	5	4	5	4	5	4	5	5	4	4	5	4	38.18	340	0.569425	-0.846942	0.735678	-0.126383	C4M4K7
23.8542	18	23.9656	18	24.7635	25.1062	24.5467	18	25.861	18	22.7476	18	22.6545	18	22.4612	18	22.4235	21.9808	22.9141	18	23.6903	18	21.6449	18	0	12.595	20	4	0	4	0	8	1	4	5	5	0	8	1	7	0	3	0	143.81	1245	0.229164	3.34315	0.000408979	5.7533	C4MA51
23.2714	24.014	18	23.841	18	20.9504	18	18	18	18	18	23.0656	21.8087	20.9637	18	21.3055	18	20.0836	18	18	18	18	18	21.8083	0	5.09	5	1	2	0	1	1	1	0	1	0	0	0	1	0	0	0	1	43.809	377	0.494534	-1.35096	0.118123	-3.63556	C4LVM7;B1N4C1
26.5639	18	26.3332	24.5509	27.2596	24.7982	25.5694	18	25.874	18	24.9064	18	24.7338	18	24.0434	23.0419	25.155	24.0494	24.558	18	24.6437	18	23.7654	18	0	34.505	31	7	0	7	1	14	5	16	7	10	0	11	2	11	0	10	0	294.54	2533	0.0690383	4.71757	0.0713035	5.41939	C4LUR0
18	23.771	22.3493	18	22.6248	25.0904	22.6125	24.0658	18	23.0776	20.9797	24.4872	18	20.497	21.3928	18	21.3257	21.8394	21.4385	22.3836	18	22.0712	20.799	22.7318	0	4.219	8	0	3	1	0	2	0	1	3	2	2	3	3	0	2	1	3	48.677	426	0.00811958	-4.77923	0.929209	-0.203875	C4M5K5
25.305	26.3427	26.6429	28.9272	27.135	26.7116	26.1653	26.6306	26.1822	25.3717	25.0329	26.1357	24.2854	23.9767	24.4956	26.3725	24.7152	24.1893	24.2954	24.3726	23.3939	25.1439	23.6775	24.7282	0	40.683	56	4	4	4	4	5	3	5	3	4	5	5	5	5	3	4	5	14.55	127	0.399417	-0.973508	0.261741	-1.28413	C4LVC0
18	25.3417	18	18	18	24.0922	18	22.3319	18	23.377	18	22.8511	18	22.9429	18	18	18	21.5511	18	18	18	21.2418	18	21.0836	0	8.9775	4	0	5	0	0	0	0	0	1	0	1	0	0	0	2	0	2	72.177	605	0.0271854	-4.70273	0.117386	-3.06101	C4M464
18	18	23.8849	24.1679	25.3747	18	18	24.7088	18	19.6187	18	22.011	18	18	21.4731	21.5292	23.0894	18	18	22.3219	18	19.7373	18	22.1542	0	25.916	9	0	0	3	2	3	0	5	0	0	3	3	2	0	1	0	1	27.469	246	0.829197	0.464522	0.159848	-3.6676	C4LSH8
27.826	23.9639	27.6654	24.0249	29.224	27.7617	28.2899	23.0517	29.6813	22.5269	28.1779	18	26.7212	20.8474	25.3321	21.6818	26.6834	23.9293	26.106	20.2012	28.1524	19.9614	27.1727	18	0	235.38	162	26	2	26	1	40	21	42	20	36	4	35	0	46	3	37	0	331.84	2870	0.0621865	3.42821	0.0276869	6.3522	C4LWH9
23.471	18	23.8044	18	22.8061	18	23.5998	18	25.0438	21.0547	22.6255	21.2975	21.6857	18	20.526	18	21.6711	18	22.6078	18	22.3568	21.0445	21.1291	21.2165	0	6.0201	5	2	0	2	0	2	1	1	0	1	0	3	1	4	1	3	1	48.758	421	0.00522437	4.13793	0.0214729	4.24406	C4M325
18	18	18	18	22.4807	18	18	18	18	18	18	18	18	18	18	18	20.1583	18	18	18	18	18	18	18	0	8.4773	5	0	1	0	0	2	2	2	0	0	0	0	0	0	0	0	0	59.145	535	0.355918	1.12017	1	0	C4M6T2
18	18	24.3695	24.078	24.7562	23.0262	23.0861	24.6833	24.8265	21.393	23.3737	23.9784	18	18	21.626	20.6438	22.6768	18	18	22.847	21.9314	21.3826	22.167	22.0101	0	26.315	4	0	0	3	3	4	2	4	1	2	3	3	1	4	1	2	3	55.615	495	0.890607	0.321197	0.227276	-0.63679	C4M7B9
23.1808	25.5835	23.4968	25.384	24.9736	25.4679	18	18	24.591	24.1817	23.6952	23.3986	22.3148	23.004	22.4971	22.2267	22.6257	22.3073	18	18	22.4368	22.6255	22.4487	22.0874	0	20.236	26	1	3	2	3	2	1	3	3	1	0	3	2	3	2	2	2	50.416	460	0.16888	-2.58209	0.863342	-0.530209	C4M550
24.1004	18	25.6591	24.9305	25.8462	23.1195	23.9002	24.5635	23.5984	18	19.8959	20.5477	22.4647	18	22.7072	22.7361	23.4371	20.7434	21.763	22.3229	21.7174	18	20.9074	21.1078	0	13.412	22	4	0	6	3	6	3	6	2	4	6	2	1	3	0	2	1	71.397	630	0.140862	3.60639	0.933722	-0.195506	B1N459
18	18	21.7733	18	23.6061	21.7978	18	18	26.3106	19.7287	24.231	18	18	18	19.4937	18	19.8348	18.7885	18	18	24.7118	18.3538	23.1621	18	0	13.309	10	0	0	1	0	1	0	3	1	0	0	6	0	5	1	3	0	75.185	650	0.391175	2.09758	0.139547	3.33476	C4M3P0
25.9439	23.3991	26.4707	24.1679	27.9324	25.5659	26.7613	24.3028	27.6821	21.314	25.7701	18	24.5227	20.6754	24.6164	21.0542	25.8339	21.9102	24.9617	21.5496	25.8869	19.6458	23.4243	18	0	88.2	80	10	1	13	3	18	6	20	5	14	1	15	1	24	1	13	0	296.65	2537	0.130075	2.71677	0.117511	4.17712	C4LSG8;B1N465
18	18	22.4524	18	23.2775	18	22.0785	20.207	23.5818	18	22.1944	18	18	18	20.4323	18	21.0294	18	20.4076	18.7887	21.4195	18	22.4301	18	0	4.7168	4	0	0	1	0	2	2	2	0	1	1	2	0	2	0	1	0	20.959	174	0.134226	2.71482	0.00921957	3.50613	C4M1N3
22.7303	18	22.732	25.109	18	18	18	23.9775	18	18	18	18	18	18	21.5576	21.548	18	18	18	21.1294	18	18	18	18	0.00055804	3.884	3	1	0	1	2	1	0	0	0	0	2	1	0	0	1	0	0	83.996	713	0.355918	1.18258	0.362438	-2.7848	C4LY33
27.2252	27.2634	27.807	28.4865	27.8934	26.5679	27.154	27.6813	27.7419	26.9657	25.0875	25.9346	25.7198	24.7247	25.5879	25.5557	25.5942	24.0143	25.4478	25.7417	25.5087	25.6269	23.5335	24.284	0	52.031	93	8	8	7	6	7	6	7	3	7	6	4	7	7	6	5	6	14.67	130	0.897311	-0.123036	0.571817	-0.684607	C4LXM0
18	18	22.6728	20.2628	22.9212	26.1219	22.5559	25.0304	23.2191	22.8838	18	23.7154	18	18	20.8428	20.7356	19.9499	22.7251	21.9359	22.1553	22.1194	22.1938	18	21.9803	0	20.024	12	0	0	2	1	0	1	3	6	1	4	2	4	1	2	0	2	69.663	605	0.781661	-0.716362	0.409752	-1.92665	C4LXD0
24.9263	21.5748	23.4008	18	18	18	18	18	25.2481	21.9564	25.8063	22.8801	23.3198	19.7493	21.5702	18	18	18	18	18	23.431	20.8038	24.8621	20.4312	0	6.1991	10	2	1	1	0	0	0	0	0	0	0	1	0	2	1	2	2	20.301	179	0.491663	1.57189	0.381275	2.77566	P62399;C4ZUG3;B1X6G0
18	18	23.2544	24.3924	25.8176	24.6954	23.4694	25.4369	18	18	21.6726	21.1625	18	18	21.8194	22.159	23.1951	21.6522	22.3856	22.795	18	18	21.2494	20.4743	0	15.809	20	0	0	2	2	3	1	5	3	2	4	2	1	0	0	1	1	41.399	367	0.916732	0.280563	0.571542	-0.865189	C4LUK8
18	18	22.6306	25.7291	22.6512	26.2519	22.2593	24.3685	21.5029	21.8746	18	23.5238	18	18	21.0405	23.0483	21.1587	23.1878	21.3781	21.5379	20.0632	20.0615	18	21.7828	0	5.2241	15	0	0	1	2	1	1	1	3	1	2	1	2	1	2	0	2	36.636	332	0.846112	-0.44664	0.0916017	-3.5772	C4LXZ5
18	24.9105	18	25.0576	18	25.881	18	25.0076	18	25.4869	21.3442	24.0648	18	23.8166	18	22.2569	18	22.6057	18	23.1357	18	23.0436	21.3233	21.7879	0.0026082	3.0464	2	0	1	0	1	0	0	0	1	0	1	0	0	0	2	1	2	57.659	487	0.0245455	-5.56958	0.00851624	-5.59526	C4M4V0
22.0467	18	23.0922	23.6736	23.3028	23.4635	22.1125	18	22.8599	18	18	18	20.7932	18	21.0855	20.844	21.0094	20.5082	20.4303	18	20.8814	18	18	18	0	5.4673	18	1	0	1	1	1	2	1	1	1	0	1	0	1	0	0	0	22.78	202	0.0984419	2.88109	0.656217	1.17704	C4M8M3;B1N444
23.727	24.8153	23.9738	23.4696	24.477	25.0276	22.5174	24.2302	25.1287	25.1575	22.8909	23.4805	21.4775	22.8663	22.0512	20.8899	21.7794	21.7523	21.0607	21.6283	22.5651	23.5836	21.999	22.5626	0	5.5415	10	2	1	1	1	1	1	2	2	1	2	1	2	2	2	1	1	51.306	441	0.208261	-2.31899	0.300148	-0.599452	C4LWI8
20.6557	18	21.2464	23.6562	22.9716	22.6739	20.7679	22.5922	22.8722	22.1892	20.7753	18	19.9346	18	19.8263	19.9419	19.7461	20.1456	19.7236	19.7481	20.8742	19.9037	20.1945	18	0	6.9139	4	1	0	1	2	2	1	2	1	1	2	2	1	2	2	1	0	38.049	338	0.61947	0.909088	0.794046	-0.486277	C4LYF8
24.0595	18	26.5491	25.9542	27.1742	26.8314	25.9833	26.6995	25.5265	18	24.6342	23.7852	23.3274	18	24.1892	22.6429	24.665	23.7002	24.0419	24.3551	23.5578	18	23.4122	22.9206	0	27.393	40	4	0	8	7	8	4	8	7	7	9	7	5	5	0	6	3	46.257	401	0.211827	3.31473	0.827422	0.24257	C4MA87;C4M036
18	22.948	18	18	22.8526	25.3224	18	24.2921	18	23.2862	18	24.0448	18	18	18	18	18	20.897	18	22.2798	18	21.8871	18	23.1313	0	6.5361	4	0	1	0	0	1	0	1	3	0	2	1	2	0	1	0	1	52.155	447	0.158332	-3.17599	0.116276	-4.11228	C4M7B6
18	22.4288	21.9427	18	18	18	18	18	18	18	18	18	18	18	20.0964	18	18	18	18	18	18	18	18	18	0.0026055	3.0337	1	0	1	1	0	0	1	0	0	0	0	0	0	0	0	0	0	55.999	491	0.355918	-1.10719	0.373901	1.31422	C4LTC4
18	22.3276	21.8417	23.0849	21.4508	23.9611	20.2812	21.0902	21.1577	21.9129	18	18	18	20.0409	19.8219	20.3344	19.2571	20.5364	18.7918	19.1222	19.2584	19.8723	18	18	0.0031072	2.9381	7	0	1	1	1	0	1	1	1	1	1	1	1	1	2	0	0	49.423	418	0.0303739	-2.55371	0.73067	-0.68406	C4LXE2
18	18	18	18	23.9098	18	18	18	18	21.8522	18	19.6875	18	18	18	18	21.19	18	18	18	18	21.0393	18	20.1755	0	5.0505	6	0	0	0	0	1	1	1	0	0	0	1	2	0	2	0	1	22.825	208	0.780365	0.51438	0.373901	-0.562488	C4M269
28.4013	27.0531	28.7307	28.0321	29.5145	28.2543	28.7078	28.0769	29.6684	24.5593	28.2936	26.7102	27.0687	24.5253	26.6177	24.9436	27.2167	25.3088	26.9365	25.9	27.7868	23.1525	27.3123	25.2101	0	323.31	245	22	14	25	21	30	24	30	17	26	20	31	16	30	5	20	16	115.62	1030	0.357219	1.65526	0.107854	0.971011	C4M1X4;B1N4M4;B1N5U8
22.0896	18	23.1162	24.2909	26.143	18	23.3337	22.7598	24.8002	18	22.8971	18	21.5516	18	22.018	21.7154	22.7101	18	21.6352	21.5595	21.7951	18	21.9486	18	0	6.4167	7	1	0	1	1	1	1	5	0	2	1	1	1	2	0	2	0	135.16	1212	0.038074	4.75819	0.49257	1.43212	C4M1G6
18	24.7693	22.8734	25.0685	23.6809	18	18	25.2263	18	26.0187	18	25.2159	18	22.3975	20.9485	21.3724	21.3948	18	18	23.529	18	24.2458	18	24.2547	0	11.936	11	0	2	1	2	2	1	1	0	0	2	1	2	0	2	0	2	22.287	197	0.41087	-2.27677	0.0269726	-5.54575	C4M9B0
24.0932	23.2152	24.1136	26.8767	25.3059	25.6484	24.171	25.0834	24.7145	24.7942	23.8623	25.9566	22.9935	21.2893	21.8823	23.514	23.1781	21.8899	22.6413	21.6517	23.0264	22.3379	22.8832	24.7349	0	22.473	41	1	1	1	5	1	1	1	2	1	4	1	5	1	3	1	6	19.675	172	0.659452	-0.506238	0.021694	-1.92323	C4LWB0
18	18	18	23.6258	18	18	18	23.3957	18	18	18	20.3663	18	18	18	20.7996	18	18	18	20.3468	18	18	18	20.5113	0.001634	3.5711	5	0	0	0	1	0	0	0	0	0	2	0	1	0	0	0	1	40.686	365	0.355918	-1.20152	0.013167	-4.46261	C4M5F3
22.7101	26.4384	24.174	25.3506	23.811	25.0616	21.6883	23.3966	24.8777	25.492	25.2674	25.0446	22.1093	23.8385	22.2244	22.4237	22.3281	21.6862	21.2242	20.9528	23.6544	23.3222	24.3928	23.1905	0	22.234	31	2	3	2	2	3	2	2	3	1	2	3	1	3	4	3	3	53.22	459	0.0691493	-3.41741	0.507445	-0.887365	C4M6Z0
26.8077	24.4488	27.6736	27.7269	29.4807	29.0404	27.8571	28.2922	28.6106	24.7144	27.4497	26.9789	25.5262	22.3791	25.805	25.0636	27.1578	25.9108	26.1975	25.6268	26.5052	23.4311	26.3936	25.2509	0	186.91	136	10	5	12	12	13	13	17	16	12	14	14	13	14	5	13	11	65.101	559	0.77203	0.587728	0.988909	-0.00588862	C4LVP6
24.2048	18	24.7994	18	25.292	23.6754	25.0679	24.3221	26.0298	25.1745	23.8143	23.478	22.4644	18	22.2674	18	22.5596	21.3043	22.857	21.3837	23.2319	23.8421	22.5247	23.0675	0	38.037	19	4	0	3	0	5	1	8	2	6	2	2	1	6	1	4	1	283.7	2416	0.769773	0.742105	0.262878	2.62717	C4LZ66
25.3254	23.2118	24.4437	24.123	24.2699	23.7524	21.1152	24.5874	18	18	22.7489	23.6659	22.918	18	22.32	18	21.7067	21.4811	20.5071	22.9712	18	18	20.9721	23.4121	0	18.728	10	3	1	2	1	2	3	2	1	1	2	1	1	1	0	2	2	33.505	299	0.803745	0.657807	0.245369	-1.35619	C4M0A4
18	25.7675	18	22.0971	21.2462	20.8581	18	18	21.5224	23.0737	18	18	18	23.6529	18	19.3116	19.1542	18.9581	18	18	19.4499	22.0785	18	18	0	36.282	5	0	4	0	1	2	4	1	1	0	0	2	0	1	2	0	0	35.185	309	0.0413237	-3.63625	0.373901	-1.36569	C4LTI9
25.1749	23.9206	25.6071	26.2544	25.6556	26.0237	25.325	25.2497	22.8473	23.7415	22.0231	24.3309	23.0276	22.262	23.2453	22.7202	23.3048	23.1936	23.0322	23.5614	23.4733	22.3761	22.5401	22.2561	0	23.691	16	6	2	6	6	4	4	4	5	6	5	5	5	1	4	2	5	48.214	424	0.410772	-1.12486	0.494209	-0.959967	C4M9I7
18	23.6599	24.4106	25.499	24.6637	24.6968	23.8115	25.3077	23.7587	23.4992	18	23.6222	18	21.6865	22.2569	23.0617	22.1797	22.0515	22.1771	22.9489	22.087	21.5202	18	22.4276	0	8.5679	16	0	1	3	1	3	2	3	1	2	3	2	3	1	2	0	2	13.257	120	0.58463	-1.3584	0.268277	-2.7356	C4LT92
26.4053	24.5165	28.2078	27.1405	27.9459	28.9014	26.1872	27.5399	29.7494	26.5541	29.2652	29.6391	25.6057	22.8976	26.381	24.5527	25.8683	26.2799	24.9822	25.3191	27.8961	25.2654	28.4013	27.7647	0	200.58	174	9	3	11	7	8	8	10	11	8	12	14	14	12	9	16	13	57.758	524	0.711903	0.854344	0.862442	-0.219779	B1N3U1
24.9649	23.1791	26.5822	27.1455	25.8036	26.1332	24.9659	24.4606	25.0624	18	22.7651	22.5077	23.3651	21.8677	24.8302	24.5223	23.3022	23.0943	23.1325	22.6974	23.3619	18	22.0758	21.1722	0	30.857	36	4	1	7	8	6	2	7	4	5	3	8	2	4	0	2	2	52.749	451	0.463483	2.12963	0.971376	0.0664641	C4LX52
18	18	18	18	24.6948	25.0286	23.5917	22.258	25.8905	22.7267	24.9251	22.2127	18	18	18	18	21.9158	22.1921	21.6102	21.8922	23.0647	20.9774	23.747	21.8707	0	32.684	18	0	0	0	0	3	1	4	3	2	1	6	2	7	2	6	2	135.06	1163	0.805928	0.707476	0.624628	1.3487	C4LVM4
22.3889	18	22.0711	25.1422	22.4755	23.0411	20.9767	22.3679	22.8367	18	18	18	19.6408	18	20.6475	22.0999	20.7651	20.6688	19.3574	20.1963	19.8033	18	18	18	0	6.8035	9	2	1	1	2	2	1	1	1	1	1	1	1	2	0	0	0	27.459	243	0.503269	1.23078	0.57028	-1.48745	B1N2X2
21.6819	24.6526	22.7689	24.4774	25.4396	24.8052	23.9411	23.5545	24.1441	22.755	23.583	21.9315	21.3232	22.0948	21.8522	21.5476	22.8576	21.8851	22.6976	21.553	22.2717	21.1457	21.5301	20.5688	0	11.801	19	1	2	1	2	3	2	3	2	2	2	2	0	2	2	2	2	22.608	200	0.295651	-1.96351	0.899985	0.109887	C4M1M8
18	18	18	18	23.4358	23.895	18	23.7984	23.2208	20.6641	20.5464	23.2414	18	18	18	18	21.058	21.4007	18	20.6174	21.7033	19.49	19.9478	20.8318	0	4.8026	6	0	0	0	0	1	1	1	1	0	2	1	1	1	1	1	2	64.167	547	0.874493	-0.322916	0.236101	-2.83112	C4M5D1
18	18	18	25.9024	21.3266	18	20.9767	23.2424	18	18	18	18	18	18	18	23.1581	20.2346	18	20.3653	20.6766	18	18	18	18	0	7.1824	6	0	0	0	3	1	1	1	0	1	2	1	0	0	0	0	0	30.937	264	0.78144	-0.44123	0.250557	-3.38936	C4M0L6
24.0972	26.2725	26.0352	18	21.8031	18	18	18	24.5	21.1341	23.7231	18	23.3604	23.0455	23.301	18	21.1377	18	18	18	23.4234	20.1871	21.4461	18	0	4.5372	7	1	2	3	0	0	0	1	0	0	0	1	0	1	1	2	0	100.76	897	0.612479	1.09535	0.127227	4.58609	C4M506
26.6796	26.9997	28.3566	28.8392	28.9613	27.282	27.1843	27.2291	27.9988	26.2944	26.0744	27.6657	25.6861	25.27	26.5225	26.4556	26.7253	24.4699	25.6687	24.0926	25.9097	23.5181	24.4945	23.4079	0	190.8	107	5	4	6	6	7	5	8	5	5	7	9	6	8	6	8	6	37.495	344	0.815514	0.433084	0.43542	-0.706213	C4M1T1;B1N408;C4LUZ7
25.7196	25.2908	25.3624	24.1094	18	22.3233	23.2923	18	27.9503	24.3661	26.8358	21.2743	24.154	21.8434	22.4291	21.5486	18	18.8585	20.6311	18	26.2663	21.4426	26.1395	19.7014	0	104.09	44	5	3	5	1	2	0	0	1	3	0	15	1	14	6	14	1	150.63	1342	0.964343	-0.109177	0.119378	4.0356	P0A8V2;C5A0S7;B1XBY9
20.8194	18	18	18	18	22.9019	18	23.4099	21.3202	22.1483	18	22.7763	20.2459	18	18	18	18	21.0041	18	19.8201	20.1337	18	18	21.6906	0	6.1637	2	1	0	0	0	0	1	0	1	0	3	1	1	1	1	0	1	76.29	652	0.66317	-0.72766	0.117653	-3.39539	C4LVT5
24.4028	21.5546	25.134	24.0517	25.3946	27.0155	22.844	20.834	27.3396	21.7837	26.9728	26.4725	22.4763	19.5499	22.5876	21.5409	22.6269	23.3739	21.5324	19.0352	25.5649	19.8919	25.6206	23.9223	0	81.747	36	3	1	4	2	3	2	3	6	2	1	7	5	7	3	7	7	46.176	451	0.54906	1.38961	0.585749	1.19754	B1N2J5
24.1125	21.3389	25.3473	25.8809	24.6608	24.8836	24.5863	25.58	23.6417	18	21.1281	22.2571	22.9962	21.4084	22.4256	22.4578	21.8288	21.4467	22.3107	22.645	21.8871	18	22.4336	22.1906	0	8.8692	10	3	1	3	4	2	2	3	3	4	5	4	1	2	0	1	2	40.594	358	0.63926	1.0349	0.637949	-0.885428	C4M3S0
29.114	20.2388	28.0383	22.0794	30.3829	28.9159	29.2855	27.5541	28.501	24.8419	28.0787	26.3604	27.5379	20.6987	26.0878	21.3872	27.8492	25.9746	27.9768	25.1344	26.3795	20.9702	26.8235	25.0159	0	246.12	180	26	1	18	1	25	19	27	19	27	19	17	9	21	5	25	11	125.25	1097	0.120839	4.11507	0.140862	3.13621	C4LXB7
18	23.6526	22.3714	18	23.2281	25.4401	22.917	22.7213	24.2186	23.2145	22.9718	22.892	18	20.7932	21.0154	18	21.2996	21.5599	22.1838	20.9589	22.0799	22.4554	22.4037	21.905	0	19.789	20	0	2	2	0	2	4	4	6	3	3	4	1	3	2	2	2	95.929	829	0.133673	-2.66172	0.391651	1.54897	C4M5T4;B1N5K1;B1N4B2
23.964	26.706	25.4515	26.4215	18	24.7879	24.8413	25.0482	18	25.8067	22.4281	24.9545	22.8181	23.7123	23.479	23.0731	18	22.1573	23.2218	22.6271	18	24.0078	21.3341	23.5838	0	29.9	25	1	5	1	2	1	1	0	1	1	2	1	4	0	4	2	3	34.839	299	0.00634801	-6.326	0.300008	-1.23443	C4LUZ2
26.0229	25.109	27.5592	26.5089	27.6838	27.7453	27.1175	27.9322	29.0113	26.2427	27.9835	26.972	25.1291	23.5045	25.5226	24.3762	25.3788	24.7638	25.3381	25.2675	26.9469	24.7568	26.9202	25.1624	0	111.01	146	10	7	14	8	16	13	16	13	14	16	20	14	18	9	16	10	68.919	613	0.550733	0.826149	0.442322	0.415707	C4M4W9
22.7596	18	23.2928	24.4191	23.0871	23.5866	22.5415	22.0279	22.373	18	18	18	21.3119	18	21.4119	21.4513	20.7807	20.4382	20.7262	19.9543	20.339	18	18	18	0.0041195	2.8802	9	2	0	2	2	2	1	2	2	1	1	1	1	1	0	0	0	53.811	464	0.186719	2.17589	0.93877	-0.204247	C4LV04
23.2812	24.653	24.2351	24.575	25.0458	25.0687	24.3635	23.6662	22.8394	23.6255	18	23.2637	22.4177	21.6413	22.392	21.5493	22.2953	21.5628	22.3119	21.1959	21.219	21.7189	18	22.2195	0	15.768	14	2	2	2	2	5	3	3	3	3	3	1	2	1	3	0	2	60.18	551	0.432651	-0.729439	0.486484	-1.63545	C4M2E4
18	20.1843	21.2958	18	18	21.5945	18	18	23.8187	21.1765	22.5872	18	18	19.587	20.1226	18	18	19.9973	18	18	20.8468	20.525	21.4797	18	0	8.8785	3	0	1	1	0	1	0	0	1	0	0	2	0	2	1	1	0	75.12	674	0.653625	-0.784154	0.126682	2.62766	C4LTW0
23.5904	23.7461	24.8384	23.6226	25.2085	25.7618	23.0333	24.6282	22.343	22.8335	21.826	20.6831	21.8697	18	22.9072	18	22.3042	21.7617	22.4664	21.1901	21.8166	21.8052	18	20.6808	0	5.0518	8	2	1	2	1	1	2	2	2	1	2	2	1	1	1	1	1	57.136	508	0.217539	-2.43647	0.871092	0.254589	B1N4G2
18	18	18	18	18	23.7024	18	23.7558	23.9415	21.381	18	22.9511	18	18	18	18	18	21.7972	18	20.3192	20.8088	20.8304	18	18	0.00055279	3.7759	4	0	0	0	0	1	1	1	1	0	2	2	0	2	1	0	1	66.675	579	0.347401	-1.97821	0.118358	-3.56898	C4M6R9
22.0443	18	22.2324	18	24.7454	22.3746	18	18	24.2954	18	21.3425	18	21.6345	18	20.8943	18	21.8499	20.8916	18	18	21.496	18	23.1596	18	0	6.4846	6	2	0	2	0	3	2	3	1	0	0	3	0	3	0	1	0	125.04	1106	0.0140012	4.34863	0.121577	2.52497	C4MAB3
24.8112	23.4126	25.1525	25.7311	25.2078	25.5041	24.801	24.4444	23.1162	20.5602	22.9486	23.4726	23.278	21.7825	22.6804	22.504	22.5695	22.6073	22.5452	22.3158	21.8735	18	21.9722	22.1736	0	28.215	22	2	1	2	3	1	3	3	4	4	3	2	2	1	1	2	2	56.831	500	0.829677	-0.436774	0.805652	-0.248688	C4LTT1;C4M063
18	24.7557	18	23.9733	22.0335	25.6918	22.9678	23.1462	18	22.1352	18	22.0682	18	22.1218	18	22.3605	21.523	22.2374	21.2874	22.1787	18	18	18	18	0	24.246	8	0	2	0	1	0	0	1	5	2	1	1	0	0	1	0	1	43.602	376	0.00543665	-5.50951	0.122703	-3.40664	C4M153
18	24.2342	21.8348	24.293	18	22.1463	18	18	22.6391	18	18	22.8111	18	21.502	20.1572	20.9514	18	19.8438	18	18	20.946	18	18	21.5579	0	4.4964	4	0	2	1	2	1	0	0	1	0	0	0	0	1	0	0	1	17.41	153	0.247611	-2.31457	0.349576	-2.42312	C4LUQ9
25.379	18	25.5492	22.6888	26.4418	22.1499	25.3126	18	26.9577	18	24.3955	18	23.5317	18	23.3803	19.5908	23.8075	19.8296	23.4816	18	25.1566	18	23.1538	18	0	27.898	34	7	0	6	1	9	4	8	1	7	0	9	1	11	0	5	0	60.07	521	0.0691935	5.15716	0.0261163	5.52284	C4M733
24.0606	23.4963	26.4423	25.71	26.8525	27.0033	26.0085	26.4273	25.7005	21.474	25.8623	25.7845	23.0731	21.3219	24.2335	22.4818	24.4953	24.176	24.5181	23.7043	24.1837	21.6865	25.0517	23.8554	0	36.524	61	4	3	12	5	8	5	10	11	9	10	7	9	6	1	10	9	96.599	825	0.827355	-0.520351	0.672713	0.130428	C4M6U3;B1N586
18	24.9569	18	20.4118	18	20.9703	18	18	18	18	18	18	18	22.035	18	18.9248	18	19.2133	18	18	18	18	18	18	0	7.9248	5	0	3	0	1	0	0	0	1	0	0	0	0	0	0	0	0	54.809	476	0.0460817	-3.71523	0.373901	-0.803944	C4LTM5
24.032	23.8989	25.7046	28.6078	25.5624	27.4251	24.1475	27.2221	24.3197	18	22.319	24.6983	22.9018	21.2158	23.4702	25.5349	22.8992	24.2105	22.3525	24.9768	22.4841	18	21.6314	23.5514	0	34.867	42	2	2	5	6	4	3	4	6	3	5	2	3	2	0	1	2	14.846	136	0.917428	-0.279145	0.137955	-2.78575	B1N2Q5
30.7132	30.075	32.0123	32.3622	31.6756	32.1141	31.0435	31.3038	30.4505	28.8836	29.4358	30.6139	29.2821	27.7048	29.9098	29.364	29.2885	29.0589	29.2452	28.9918	28.471	27.4591	28.6454	28.9706	0	323.31	868	36	32	40	39	37	35	38	36	36	40	36	36	36	28	32	35	62.593	544	0.898407	-0.14741	0.547021	-0.596085	C4LZN0
24.4868	24.7286	25.9086	27.8805	23.8796	24.9825	24.4819	25.2968	18	23.4418	23.0237	24.6312	23.2588	22.6156	23.8721	24.8889	22.7789	22.28	22.8562	22.9355	18	21.7293	21.6494	22.9226	0	6.758	17	1	1	3	3	0	2	1	1	1	3	1	2	0	2	2	3	13.162	118	0.134442	-2.69225	0.321044	-1.46478	C4M466
28.22	32.0453	27.8449	28.1927	27.4474	28.3746	26.448	26.7676	29.2248	30.9543	26.0305	26.1597	26.7439	29.1657	26.0032	25.2733	25.6996	25.6412	25.4102	25.045	26.9325	28.6587	24.648	24.7243	0	287.47	307	14	29	15	12	21	34	9	9	9	11	11	9	17	24	12	10	51.167	468	0.0648841	-2.91365	0.76086	-0.26553	C4LXK4
27.7574	31.6113	27.4376	28.3839	27.7393	29.1082	26.7868	27.2436	28.0908	29.8696	25.8345	26.1137	26.5601	29.0526	25.5982	25.878	25.4567	26.2526	25.3063	25.1917	26.3985	27.8607	24.7342	24.9935	0	323.31	271	19	30	14	16	19	30	15	21	12	15	13	10	17	27	7	12	48.927	438	0.0150703	-3.51746	0.523841	-0.560787	C4LW30
22.0706	21.8606	24.6642	26.3335	25.7008	26.4538	24.9705	25.9364	22.05	22.1965	24.9246	24.9306	22.5292	21.8681	22.6131	23.1053	22.9337	23.3661	23.2578	23.4669	22.1564	21.5186	23.6193	23.1891	0	11.841	21	1	1	3	5	3	3	5	5	5	5	5	4	1	2	5	5	38.609	345	0.501019	-1.35871	0.108961	-0.880406	C4LUG7
25.3862	28.6723	26.7675	27.2931	26.7326	27.7548	25.4855	25.498	27.7563	26.9114	27.0804	25.9742	24.4064	26.2299	24.6609	24.613	24.4931	24.752	23.7826	23.6944	25.6902	25.2941	25.7513	24.6446	0	79.613	89	6	9	7	8	6	6	8	8	5	6	9	5	9	8	10	7	56.385	492	0.0809965	-2.39996	0.80694	0.189384	C4M9X2
18	18	23.2873	26.3563	24.7041	24.2569	22.975	25.5192	18	23.2266	21.5356	25.8163	18	18	22.1421	23.5513	22.8488	22.6174	22.0268	22.3987	18	22.7107	21.9806	22.7241	0	32.144	22	0	0	3	5	2	2	4	3	3	3	2	3	0	2	2	2	20.222	179	0.330706	-2.39875	0.00510238	-3.29799	B1N591;C4M2U3
18	23.1611	18	25.4852	18	24.5523	23.1113	18	23.8966	24.4775	21.0967	24.1476	18	20.8374	18	23.0526	18	21.4387	21.3127	18	21.1601	23.3926	20.326	23.21	0.0097513	2.3353	5	0	1	0	1	0	1	0	1	1	0	1	1	2	1	1	1	149.61	1263	0.200675	-3.0736	0.545701	-1.80827	C4M988
23.1818	22.3104	26.0436	26.8643	27.4419	27.8566	26.4224	26.1134	26.0952	20.5663	24.5017	24.5427	22.7156	20.8742	23.9559	23.8255	24.9627	24.6461	24.5026	23.937	23.7643	20.7283	24.4884	23.7306	0	53.742	53	3	2	9	10	7	5	11	12	11	7	6	4	7	1	5	4	79.949	703	0.841265	0.460975	0.848049	-0.184247	C4LVY9
28.8715	26.6644	28.8918	29.1046	30.6597	30.4283	29.4383	28.8415	29.8641	25.5925	28.4689	28.2469	27.5326	24.7682	26.961	26.5685	28.0249	27.4087	27.6041	26.7248	27.697	24.162	27.6027	26.9451	0	323.31	321	32	10	33	23	44	28	44	37	36	30	29	25	40	12	28	24	116.13	1022	0.748083	0.606113	0.621651	0.201985	C4M7Z1
25.3681	24.2373	25.4896	24.5295	26.577	25.649	24.621	24.686	25.8256	23.1826	23.0818	22.4313	24.4236	22.7689	23.9731	22.5196	24.3518	23.3798	23.6525	23.1774	23.7355	22.0292	23.1102	21.7946	0	33.917	44	5	2	5	2	9	6	10	6	5	4	8	4	7	4	2	2	102.38	890	0.464271	0.715071	0.637431	0.515244	C4LX06
25.3432	23.3054	26.9382	27.1995	27.2299	28.4012	25.8796	27.0842	26.4112	24.7132	24.9161	27.3778	24.5643	22.4874	24.9108	24.721	25.1241	25.5059	24.1206	24.7055	24.5981	23.3494	23.1097	25.3453	0	64.591	77	6	2	10	9	12	10	11	13	7	13	8	11	7	6	6	15	67.641	584	0.880551	-0.275891	0.0907795	-1.30917	C4LVI7
23.2139	18	23.9913	18	24.4874	24.6828	23.7344	18	22.2689	18	21.5716	18	22.1567	18	21.7927	18	21.9398	21.4289	22.2485	18	20.4867	18	20.7846	18	0	12.808	15	1	0	2	1	2	2	3	2	1	0	1	0	1	0	1	0	155.46	1379	0.328595	2.32184	0.00266204	5.0991	C4M626
23.5721	23.6782	23.4007	24.9421	23.684	23.9958	21.0666	23.1667	18	18	18	18	21.436	21.0766	22.0365	21.5036	20.7154	20.4369	20.1471	20.1253	18	18	18	18	0	6.9473	18	3	2	1	3	3	2	2	3	1	3	1	1	0	0	0	0	38.145	335	0.965862	-0.104474	0.665368	-1.21385	C4M9F2
23.6883	21.947	23.9671	26.6532	23.9862	26.5583	22.7452	25.4319	24.6436	23.1775	23.7622	24.011	22.2626	20.6928	21.8975	23.167	21.8933	23.7007	20.815	22.9342	22.1245	20.3866	22.6547	23.1931	0	24.218	21	3	1	3	7	3	3	3	6	3	5	4	6	4	3	3	3	43.351	385	0.558447	-0.811116	0.0926805	-1.87385	C4LV41
26.9872	18	26.9407	23.8671	27.9011	25.3975	27.2595	23.2287	27.5584	21.6497	25.8406	21.8222	25.3198	18	24.0454	21.4416	25.999	20.4726	25.3968	21.0907	25.4731	20.1691	24.822	21.0016	0	73.081	84	15	0	16	1	18	5	22	2	20	1	13	1	16	1	13	1	291.67	2526	0.34526	2.93002	0.00748455	3.70761	C4LW70
27.4027	22.9314	27.083	21.0055	28.0268	25.0396	26.8193	18	28.7264	21.3883	27.0828	18	26.6004	20.266	24.7833	18.724	25.4916	21.1948	24.1639	18	27.1331	19.6892	26.229	18	0	117.57	105	20	1	17	1	21	12	23	7	20	0	24	0	27	1	21	0	229.43	2005	0.380741	2.49422	0.00135699	7.99325	C4LWT5
18	25.0815	21.5098	25.6208	24.2159	26.0075	23.8314	23.8103	23.8035	23.9593	22.865	24.0476	18	22.2795	21.0307	22.925	21.7036	22.5591	22.0524	21.9617	22.0003	22.3299	21.9533	22.7152	0	8.085	5	0	4	1	4	1	1	3	4	3	3	2	1	2	3	2	2	48.705	426	0.0566178	-4.24445	0.116788	-1.7575	C4LUQ1
18	18	18	23.2591	22.1392	21.7732	18	22.209	22.0023	18	18	22.1506	18	18	18	20.783	19.077	19.0313	18	19.5103	19.0226	18	18	21.4666	0	8.2085	6	0	0	0	2	1	1	2	2	0	2	2	1	3	0	0	2	44.641	395	0.963218	-0.0820298	0.000228118	-4.53955	B1N2R6
21.8698	22.2501	23.4028	27.2	25.0609	27.6796	24.1897	26.0017	24.6898	23.6149	23.0522	25.2276	21.1272	20.6961	21.9629	24.1006	23.2031	24.998	22.8823	24.4553	21.933	22.3862	23.1107	23.6586	0	33.907	52	1	2	3	7	7	8	6	8	4	8	6	8	2	4	3	7	47.688	431	0.325171	-1.63899	0.0175182	-2.5949	C4MBI8
21.4394	27.338	22.9604	25.8067	25.3912	25.1244	18	23.8241	23.5628	25.4619	24.6594	24.6367	21.7091	24.784	22.1507	23.2275	21.9137	21.9588	18	22.1709	21.731	23.9311	23.9658	23.5497	0	29.963	29	1	8	2	5	1	5	3	3	0	4	7	2	3	7	4	4	72.282	623	0.053993	-3.97483	0.237854	-2.88259	C4LYD4
25.9103	24.1434	26.4012	26.2117	26.7924	26.8173	26.1898	26.4198	26.7166	23.5123	25.156	25.7441	24.5425	22.8797	24.0914	23.7159	24.633	23.8544	24.1667	24.0943	24.5561	22.8767	23.4156	23.2012	0	42.559	41	7	3	7	4	6	5	6	7	7	7	6	3	7	2	3	6	57.634	507	0.525338	0.694098	0.654073	-0.209553	C4M131
18	20.5354	22.8216	18	24.3285	24.5577	23.4613	22.6169	23.0234	20.2194	24.4441	22.7218	18	19.9076	20.6276	18	21.9132	21.4488	21.9112	21.0838	21.1466	20.1916	23.3145	21.7719	0	10.163	6	0	1	2	0	3	2	3	3	2	1	3	1	2	1	3	1	48.94	433	0.996476	0.00989532	0.204589	2.46278	C4M672
24.2461	26.0347	26.0169	29.1952	25.8577	25.6699	24.967	25.1942	25.7547	24.4	23.2831	25.118	23.4568	23.2877	24.0633	26.2289	23.0454	22.109	22.9167	23.1217	24.0335	22.9556	23.2154	23.4391	0	14.817	42	4	4	4	4	4	4	4	4	4	4	4	4	4	4	3	4	9.567	86	0.341361	-1.95457	0.326698	-1.7468	C4LWW3
27.6713	18	28.3121	18	29.5413	27.3941	28.5191	24.6548	29.0679	22.3782	27.9645	24.7477	26.0404	18	26.3293	18	27.1029	23.753	27.2162	22.3616	27.1727	20.2247	26.9743	23.0983	0	117.75	135	14	0	19	0	23	17	24	11	22	5	20	4	20	1	17	5	111.29	980	0.0749382	5.39121	0.060775	5.79778	C4M5I7
26.4928	25.3466	27.7871	27.6942	28.2801	29.7836	27.4749	28.7019	29.2607	26.7814	27.6976	28.2699	25.7373	24.1018	26.0744	25.25	26.4225	26.7348	26.3373	26.3797	27.4132	24.9318	26.691	26.3121	0	139.4	175	12	6	17	13	14	15	15	20	15	20	17	17	19	11	20	21	87.348	759	0.648429	-1.32808	0.136883	-0.568785	C4LSG5
24.7403	28.2591	26.5047	26.6251	27.507	28.8629	26.6047	26.487	25.348	26.2267	25.0775	25.7032	22.9629	26.081	23.5111	23.5208	24.6246	25.4528	24.3762	24.4262	23.8759	25.5015	24.726	24.3719	0	106.02	72	2	16	7	8	8	12	14	14	13	10	9	5	7	9	9	8	65.173	571	0.042541	-2.22006	0.7322	-0.209458	C4LV59
23.1077	22.7438	22.9158	18	22.2491	22.6422	18	18	23.225	18	18	20.6862	21.3477	21.1731	20.8751	18	20.7506	20.482	18	18	22.0416	18	18	20.0964	0.0021622	3.456	5	1	1	1	0	0	0	1	1	0	0	2	0	1	0	0	1	102.24	894	0.991336	-0.019722	0.710951	0.743198	C4LUU2
21.7886	23.0091	24.0829	24.6089	23.9068	24.8973	23.4814	24.4692	22.5028	23.427	24.2938	23.7498	21.7938	21.0644	22.3359	20.9117	21.7065	21.2973	21.6262	21.4906	21.783	21.2812	21.3059	22.6534	0	10.483	16	1	1	2	3	1	0	2	3	2	2	3	0	1	2	2	1	73.042	634	0.264908	-1.73786	0.4208	-0.323233	C4M773
24.1009	22.5182	23.7983	23.7352	22.5121	25.4745	18	21.3039	23.6686	18	20.5328	21.5005	21.4209	21.0924	20.6333	21.469	21.1255	22.5661	18	20.6207	20.9317	18	20.7909	21.0991	0	9.3294	4	3	1	3	1	2	2	1	3	0	1	1	0	2	0	1	1	89.265	753	0.975093	-0.0629325	0.490617	-1.40286	C4M741
22.9502	22.6913	23.3399	18	26.7948	25.5356	25.1602	18	25.3562	20.743	24.9778	18	22.5416	20.9525	22.512	18	24.5876	21.8749	23.1619	18	23.1109	20.4203	22.8677	18	0	14.346	15	2	1	2	0	3	1	8	5	6	0	5	2	5	1	6	0	195.92	1672	0.923846	0.215961	0.000359647	6.49265	C4M6A3
18	23.5079	21.9345	22.5289	18	24.5674	22.102	18	18	24.7491	18	18	18	21.6742	19.4371	19.9739	18	21.7111	20.5504	18	18	23.0555	18	18	0	24.395	10	0	1	1	1	0	1	0	3	1	1	0	1	0	2	0	0	118.02	1042	6.21161e-07	-6.1947	0.593525	1.16921	C4LXW4
23.8708	21.4797	24.5015	24.3632	24.702	24.6141	24.872	24.716	23.2399	21.5183	20.9852	23.5062	22.1487	21.1209	22.7132	21.088	22.6104	22.2698	22.6712	22.7533	21.6228	21.5056	21.713	21.1607	0	18.208	10	3	1	3	3	3	2	3	3	4	2	3	0	2	1	1	2	62.805	548	0.623366	1.05015	0.595724	-0.742225	C4LSA7
18	18	24.0266	25.4767	24.7433	26.6435	23.9585	25.4395	24.4165	24.1801	23.7294	24.4516	18	18	22.216	22.7022	22.7119	23.7353	22.3719	22.9374	22.4779	22.2104	22.3863	23.1332	0	13.209	21	0	0	3	4	3	2	3	4	3	5	4	7	3	5	4	4	69.969	615	0.567377	-1.59144	0.024802	-1.21773	C4M9J1
22.647	21.424	24.2771	25.2117	24.8519	23.7154	22.2775	25.1861	21.2841	23.5803	21.9635	22.5423	22.217	19.7976	20.9687	21.7189	22.3879	21.2563	21.4188	22.8233	20.0096	21.6293	21.4449	21.7252	0	22.625	13	1	1	3	3	1	2	2	1	1	2	2	1	1	1	1	1	66.254	578	0.370563	-1.50543	0.267131	-1.47402	C4LZM8
22.4995	25.3081	21.5444	24.0669	25.7743	25.2469	24.0532	21.8936	25.3837	23.7639	23.5579	22.6922	22.5824	20.4811	20.578	21.837	23.4317	22.5427	23.091	20.7587	22.9611	22.0733	23.4418	20.7339	0	20.489	16	2	2	1	1	6	3	6	5	4	2	4	2	5	2	3	2	119.95	1062	0.311334	-2.03032	0.87451	0.167582	C4M0B4
24.5836	22.8522	26.3526	25.9972	27.2014	27.0404	26.0189	25.9196	25.5572	23.3793	25.239	24.7156	23.3376	21.6501	24.2505	22.979	24.6722	23.9168	24.1292	23.7263	23.6998	21.9589	24.1135	23.8705	0	25.263	40	2	1	3	3	3	3	4	3	4	3	3	3	3	2	3	2	12.595	114	0.675981	0.58704	0.571765	0.32606	C4M1C8
27.0385	28.1122	25.9295	27.7834	26.6835	25.8847	25.6956	22.5148	25.6461	25.5015	18	24.137	25.612	25.4672	23.2437	24.0523	23.4048	23.2165	23.8404	21.2515	23.3753	24.8858	18	22.5873	0	37.915	35	1	9	3	6	4	4	4	5	1	2	5	3	4	6	0	3	56.113	492	0.303213	-2.52292	0.625276	-1.60342	C4M4J4
18	23.9614	18	22.1278	18	23.6155	18	18	18	23.4093	18	18	18	21.0571	18	20.7172	18	20.3734	18	18	18	18	18	18	0	11.451	7	0	2	0	1	1	2	0	2	0	0	0	1	0	1	0	0	49.683	439	2.21599e-08	-5.76211	0.373901	-1.37594	C4M4L3
18	25.051	18	18	18	18	18	18	18	23.2932	18	22.5004	18	22.2427	18	18	18	18	18	18	18	22.086	18	21.7632	0	13.848	3	0	2	0	0	2	0	0	0	0	0	1	0	0	1	1	1	28.19	253	0.0265618	-4.69303	0.373901	-1.50012	B1N4P2
22.8992	18	23.3003	25.677	24.154	25.0214	23.8902	23.0693	22.1236	18	21.6961	21.8375	21.5573	18	21.6237	22.2965	21.4011	21.5759	21.639	21.9373	21.1079	18	21.5677	20.7357	0	13.955	18	2	0	2	3	2	1	2	2	2	1	1	1	1	0	1	1	24.946	214	0.324286	1.93214	0.687661	-0.565735	C4LZZ1
18	18	18	18	18	22.6285	21.7152	23.7183	21.337	18	18	18	18	18	18	18	18	18	21.0615	20.2697	18	18	18	18	0	4.5362	3	0	0	0	0	1	1	0	1	1	2	0	1	1	0	0	0	40.113	351	0.82845	-0.322873	0.783561	-0.667706	C4LXI4;C4LYD6
18	18	24.9906	25.0405	26.1661	25.3701	25.6072	23.3971	22.3608	21.0044	24.3739	19.5825	18	18	22.1268	22.8472	23.5987	22.8218	22.7906	22.0623	21.2367	21.8634	22.5291	20.3435	0	8.4371	14	0	0	5	3	3	1	5	4	6	2	5	2	2	1	4	1	57.449	483	0.69838	-1.05157	0.234153	2.31719	C4M969
21.3688	25.4774	18	18	22.7342	22.9843	18	21.0639	18	22.2767	20.3433	18	20.3478	23.0493	18	18	20.5647	20.2902	18	19.5837	18	21.6356	19.8442	18	0.0031056	2.9249	3	1	2	0	0	0	0	1	1	0	1	1	0	0	1	1	0	52.356	478	0.314099	-2.15887	0.860894	-0.240209	P0AC38
21.5809	23.8788	25.5628	21.5216	23.4666	23.5805	22.8092	22.1478	27.4081	22.9687	25.1295	25.4279	20.4812	19.6044	22.7367	19.9388	21.7928	20.0558	20.5596	20.4667	24.7457	23.6312	24.5923	24.7244	0	10.726	21	2	3	4	1	2	0	2	2	2	2	4	4	4	2	4	4	41.177	356	0.688287	-0.829206	0.378131	1.46804	C4LSF3
22.5674	27.5846	22.8688	23.933	23.8604	22.0199	23.2295	20.1773	26.3311	24.0673	22.9204	18	20.3615	25.1391	21.16	20.2213	21.8268	20.8277	21.4195	17.8356	24.1866	21.6912	20.8402	18	0	48.289	25	1	8	2	2	1	3	4	3	3	1	3	0	8	4	3	0	44.857	398	0.337979	-1.89274	0.255443	2.30281	C4M6Q7
23.8303	22.9812	23.1901	25.3325	23.0154	24.0622	22.8247	21.6509	23.5709	18	22.8203	18	21.8495	20.9281	20.5858	21.843	21.4088	21.1056	21.626	21.7167	21.446	18	22.3713	18	0	15.31	10	2	1	2	4	3	2	2	3	3	1	1	1	2	0	1	0	32.945	295	0.605979	0.85658	0.577503	1.28389	C4M3A8
28.8124	28.4472	30.1105	29.525	30.2367	29.8246	29.2279	29.9883	29.5015	27.8108	27.9812	29.0534	27.4572	26.1389	27.9151	26.9308	27.9165	26.7615	27.4976	27.2514	27.3216	26.089	26.2491	26.3847	0	236.38	266	18	15	20	14	20	17	21	17	18	17	18	18	19	11	17	17	40.964	365	0.878752	0.192367	0.570811	-0.415682	C4M882
18	21.5375	20.7348	21.8141	23.6819	24.9114	20.4981	18	18	18	18	22.1218	18	19.3206	20.3637	18.8756	20.4546	21.7107	20.4076	18	18	18	18	19.7769	0	6.343	8	0	1	1	1	3	2	3	4	1	0	2	3	0	0	0	1	38.868	335	0.419415	-1.72611	0.600854	-0.900974	C4LTZ6
18	24.6114	18	24.2026	18	18	18	18	18	23.1731	18	18	18	22.7141	18	21.8232	18	18	18	18	18	21.9353	18	18	0	5.1138	4	0	2	0	2	0	0	0	0	0	0	0	0	0	2	0	0	14.629	128	0.0279003	-4.79036	0.373901	-2.06754	C4LSZ4
24.7734	24.0217	26.3991	25.5607	25.1573	26.8559	24.1391	26.5242	22.4249	18	18	24.3627	22.6886	21.8819	24.6115	22.3001	22.6225	23.5937	22.4277	24.1306	21.7929	18	18	23.0139	0	61.007	21	3	4	7	4	6	2	4	7	2	6	2	4	2	0	0	4	57.878	506	0.769007	0.610113	0.365605	-2.63649	C4M653
18	18	23.4408	23.9127	24.2973	25.2873	21.9049	21.2477	23.0043	18	18	20.5868	18	18	20.3841	21.4092	21.1617	21.6995	20.618	20.2862	21.371	18	18	20.3358	0	5.3138	6	0	0	3	1	2	1	3	3	1	1	3	2	1	0	0	1	83.749	710	0.69742	1.00357	0.696965	-0.800518	C4M8D6
25.7629	22.3565	27.5034	24.0913	27.7749	24.8404	25.5689	23.8259	28.557	23.558	28.0507	23.1078	23.9161	18	24.9378	16.8384	25.5073	17.5893	23.6333	19.0468	26.9048	18.0795	27.3468	17.4462	0	214.85	74	11	1	15	2	13	4	18	3	9	4	21	2	19	2	18	2	103.47	898	0.672943	1.10405	0.0140836	3.366	C4LT26;B1N627
19.745	28.0051	24.9866	27.0447	25.3523	26.6406	24.8579	25.5776	23.3514	25.7451	21.7886	23.8257	18.8326	25.5262	21.9647	23.2623	21.8881	24.1575	22.5215	22.7435	20.8494	24.4182	19.3549	21.3581	0	28.166	27	1	7	5	6	5	6	5	5	6	5	3	3	2	5	2	4	38.984	341	0.014124	-5.01597	0.315355	-1.60496	C4M3N1
18	18	20.8266	21.3307	21.9751	22.0699	18	22.911	18	19.5926	18	22.3568	18	18	18	18	18	18	18	20.0563	18	18	18	21.3709	0	10.71	1	0	0	1	1	1	0	1	1	0	2	0	1	0	1	0	1	53.856	487	0.770564	-0.421862	0.0361206	-3.25729	C4M071;B1N2L9
24.232	22.4993	23.1349	18	27.1435	26.0288	25.1558	23.6785	25.7292	23.3142	24.2293	22.1746	22.4086	20.482	21.4088	18	24.3504	23.0409	23.2279	21.674	23.9853	21.3818	24.0484	21.0555	0	23.91	36	6	2	3	0	9	6	10	6	8	3	7	0	6	2	3	1	138.48	1221	0.447003	1.83761	0.183035	2.88897	C4M1B6
18	18	20.9158	18	25.4401	24.8559	23.9308	23.0515	22.291	21.5738	23.3893	21.3254	18	18	19.556	18	23.6653	21.3756	21.9872	20.2382	20.8007	19.6419	21.4976	18	0	28.974	12	0	0	1	0	4	1	6	4	4	2	3	1	2	2	3	1	162.36	1370	0.898627	0.325378	0.326676	1.95301	C4M044
18	21.7355	21.6316	18	23.2598	23.223	18	18	23.7534	18	23.0992	18	18	20.1948	19.7792	18	20.0098	20.1006	18	18	22.2353	18	21.0247	18	0.0021657	3.4853	2	0	1	1	0	1	0	2	1	0	0	1	0	1	0	1	0	39.067	328	0.816726	-0.472114	0.127233	2.91026	C4M364
26.3122	25.2864	26.6439	18	27.1476	26.816	26.012	21.3816	27.2698	22.8081	26.6873	18	24.6224	24.574	24.0023	18	24.824	23.4471	23.7299	19.9925	25.2669	22.9796	25.4244	18	0	67.327	79	15	1	13	0	19	9	15	8	12	2	14	1	17	1	16	1	287.43	2455	0.431164	1.02927	0.00310364	7.32053	C4LT45
18	25.3398	21.4602	22.7924	18	22.1173	19.8668	20.6736	18	23.3913	18	18	18	22.7897	19.1911	18.4368	18	18.9287	18.0492	18.8289	18	22.1595	18	18	0	5.1532	11	0	2	1	2	1	2	0	1	1	1	1	1	0	1	0	0	22.406	199	0.000174386	-5.88672	0.698028	-0.713001	B1N2Q3;C4M9R4;C4LUJ7;C4M9L6;B1N5S9
21.9603	18	23.483	18	24.2404	23.4481	22.9189	18	23.453	18	23.1784	18	21.5523	18	20.9903	18	22.0388	21.024	21.1868	18	21.2069	18	21.7526	18	0	5.1702	3	1	0	2	0	3	2	2	1	2	0	2	1	2	0	2	0	120.42	1047	0.0754844	3.30938	5.78583e-06	5.19342	C4M2P7
27.8075	25.8095	29.0479	26.2858	29.0189	27.0075	26.8065	23.1132	30.7481	25.5965	30.3395	27.7292	27.2482	22.0056	27.478	23.2777	26.9338	24.0994	25.5995	21.9579	28.5247	23.6406	29.014	25.3712	0	323.31	251	25	4	31	4	24	9	34	9	18	3	40	12	45	8	47	21	181.51	1600	0.234862	1.88174	0.15193	3.02189	C4M0V2
18	22.2897	18	18	18	18	18	18	18	18	18	18	18	21.045	18	18	18	18	18	18	18	18	18	18	0	5.3937	2	0	1	0	0	0	0	0	0	0	0	0	0	0	0	0	0	35.171	307	0.145389	-2.64738	1	0	C4M284
18	24.6695	21.6705	24.7696	23.0649	24.0568	18	18	22.3055	22.3823	21.654	19.8892	18	22.0878	20.3962	21.7027	20.6762	20.8663	18	18	20.1176	20.2253	20.9092	19.287	0	6.861	18	0	2	1	2	2	2	2	2	0	0	1	0	2	3	2	1	22.512	206	0.0724757	-3.17032	0.859539	-0.444781	C4LUK2
24.848	25.2389	26.215	27.4229	27.0424	26.8769	25.8109	26.5195	25.366	23.4815	25.2944	24.9514	23.7342	23.0574	24.0526	24.4547	24.1952	24.1735	23.914	24.1486	23.164	22.2915	24.2033	23.4032	0	89.264	53	4	3	5	5	7	5	9	7	4	8	3	3	5	2	4	4	42.013	382	0.777526	-0.344566	0.532967	-0.52448	C4M8Z5
24.0166	26.0488	26.6167	18	22.6406	26.9105	24.2631	25.3938	24.3746	24.9141	22.373	25.1221	23.4271	23.1481	24.9688	18	23.3518	23.8071	22.4376	22.885	21.9457	23.9602	23.1766	23.4245	0	32.266	18	1	4	2	0	0	3	1	4	4	5	3	4	3	4	2	5	75.511	662	0.0477537	-1.7499	0.591914	1.57901	C4M655
18	18	21.7227	22.9768	23.809	24.2876	21.2858	23.8186	18	22.4543	21.3104	23.236	18	18	20.699	21.0224	22.268	20.8913	20.5111	20.9886	18	20.2982	21.1572	20.5049	0	8.4766	8	0	0	1	1	2	1	2	2	1	3	2	2	0	3	1	3	49.821	432	0.588278	-1.23324	0.00265711	-1.90421	C4LWS3
26.1349	27.1041	26.9154	28.798	27.6596	27.4092	27.0157	25.7177	25.8758	21.8569	22.9126	24.2794	25.1289	24.5867	24.8586	25.8508	24.9514	24.0303	24.6288	24.2437	23.5815	22.0105	23.3283	23.6116	0	52.815	51	4	6	6	9	8	7	5	8	5	4	5	7	5	1	2	4	21.778	188	0.927186	0.161433	0.749073	-0.65045	C4LZL6;C4M6H6
24.2295	23.1193	22.7955	25.1275	22.7594	24.4724	21.9029	23.8724	22.7741	22.3862	18.7663	23.5746	18	18	21.168	21.3064	21.0066	20.746	20.884	21.7407	20.3288	21.2258	19.6651	21.9576	0	7.8191	6	1	1	1	3	1	0	1	3	1	3	1	0	2	1	1	3	56.321	483	0.848774	-0.123498	0.081498	-3.03661	B1N441
18	18	24.2727	24.5557	24.8494	26.0337	23.0042	24.5394	22.3462	18	18	21.8821	18	18	21.6844	21.8583	22.2427	22.9935	21.2622	22.4244	20.7225	18	18	20.8767	0	9.4602	13	0	0	3	2	3	2	4	4	2	3	1	1	1	0	0	1	35.932	313	0.82527	-0.609826	0.41894	-1.90011	C4LYA4
26.3089	24.2341	27.7197	26.8098	28.0789	28.6272	27.4379	27.0241	27.4399	24.2757	26.1496	25.0933	25.1888	22.5475	25.6602	24.4408	25.7288	25.5513	25.7195	25.2711	25.3631	22.4423	24.9747	24.0921	0	103.5	113	10	2	14	10	17	16	17	16	17	12	13	9	15	4	11	6	99.073	883	0.378066	1.16548	0.366129	0.793303	C4M553
25.905	23.0554	26.9153	26.1956	28.0872	28.247	27.1177	26.3776	27.2394	23.6793	26.3739	26.2328	23.9883	21.5801	24.986	24.0038	25.4735	25.2579	25.3004	24.3551	25.4446	21.3226	25.5369	24.4654	0	60.956	97	11	1	11	5	13	11	14	14	13	13	14	14	13	4	11	11	105.07	925	0.797045	0.489982	0.0801142	0.533614	C4LXC0
27.7622	29.5686	28.4992	29.3713	28.4359	29.535	27.8277	28.336	28.0742	27.9992	26.4509	27.4882	26.6699	26.7886	26.4019	26.2021	26.1091	26.1838	26.17	25.864	26.1343	26.3466	25.4352	25.9756	0	150.42	221	12	23	16	20	15	17	17	19	19	18	15	10	14	19	15	14	64.37	565	0.0922068	-2.38032	0.377335	-0.805892	B1N2W4
24.8226	18	24.5196	23.4413	18	18	23.5994	18	18	21.7287	23.6105	18	23.1581	18	22.63	21.6794	18	18	22.3322	18	18	18	22.6872	18	0	4.3812	1	1	0	1	1	1	0	0	0	1	0	0	1	0	1	1	0	23.889	206	0.704452	0.773484	0.089901	4.09607	C4M8G4
25.08	24.3461	25.4056	18	27.4705	25.8852	25.9391	23.8203	26.8489	18	25.5223	21.3651	23.033	21.4624	23.7115	18	25.147	22.751	23.8863	21.0646	24.986	18	24.3629	20.6102	0	82.206	39	5	3	6	0	14	4	15	6	10	4	8	1	11	0	11	1	106.76	938	0.253102	2.63337	0.054603	4.56053	C4LUQ7
23.7499	23.577	25.6122	27.1976	25.0298	28.0405	24.5005	26.7405	23.545	18	23.7718	25.7451	22.5282	22.2656	23.5347	23.6311	22.9516	24.4549	23.324	24.4852	22.3645	18	23.2821	24.5062	0	39.255	58	3	2	4	7	5	3	4	9	4	7	3	7	2	0	2	6	39.962	354	0.892659	-0.31952	0.0478871	-1.93286	C4MB14
25.6172	25.6721	26.2899	28.2451	28.8954	29.99	27.5333	28.6892	28.2114	25.6428	27.6964	28.6396	24.8971	23.8726	24.7053	26.0005	26.3674	27.0767	25.8957	26.1332	26.1349	24.6723	26.7904	26.6863	0	270.51	175	9	6	9	13	20	7	21	21	17	20	17	19	15	6	19	20	85.142	746	0.5751	-1.13894	0.0440699	-1.35146	C4M4G0
21.7435	18	21.435	23.2496	26.1665	23.521	18	18	24.8658	21.497	18	18	22.3982	18	21.8674	22.0789	23.3852	21.4033	18	18	22.4004	19.4998	18	18	0	7.3803	8	1	0	1	1	2	1	1	3	0	0	1	0	1	1	0	0	35.581	310	0.324753	2.43948	0.786757	-0.604895	C4LV51
22.2162	29.2175	21.0425	25.6554	22.6737	26.1453	18	18	22.1035	25.7293	18	18	20.4115	27.3142	19.9372	22.1657	19.5535	22.1628	18	18	19.1532	22.796	18	18	0	38.737	38	1	11	1	3	1	11	2	6	0	0	0	0	1	7	0	0	21.192	189	0.00165654	-5.15512	0.605375	-1.53764	C4LZV6
21.5541	23.2489	22.2908	22.8918	23.8714	24.6872	21.4686	23.4497	23.5619	23.6643	18	18	20.889	20.3362	20.8748	20.8503	20.8137	21.246	20.4482	19.8242	20.8224	21.7469	18	18	0	5.5729	11	1	2	1	1	2	1	2	2	1	2	1	1	2	2	0	0	69.37	601	0.244768	-1.82439	0.712363	-0.860698	C4M236;C4LZB9
23.5046	23.5857	25.6751	24.3527	26.5392	27.8866	25.6509	26.5312	25.7579	23.9889	23.0649	25.766	22.5596	22.0485	23.9747	22.1019	23.7636	25.0316	23.8927	23.9341	23.6286	22.0851	21.8415	24.3531	0	81.777	22	2	2	5	3	5	3	8	11	6	9	7	7	7	3	3	8	55.31	500	0.631412	1.144	0.522512	-0.752998	B1N2H1;C4M759
21.1139	21.8792	22.694	18	24.4854	25.2423	23.301	23.8499	23.8036	21.4189	23.7013	22.9486	21.1352	19.815	21.0079	18	21.2019	21.8855	20.7999	20.7451	21.4127	20.6446	22.7016	20.9964	0	9.745	19	1	1	1	0	3	1	4	3	3	2	1	2	3	1	2	1	33.52	294	0.740386	-0.438843	0.425473	1.63266	C4LTU6
23.0458	25.3424	25.1794	25.4625	22.4707	25.9467	18	18	23.6396	22.1701	18	20.9077	22.1852	23.7395	22.7539	22.6546	21.1085	22.9846	18	18	22.0599	22.5464	18	21.4313	0.0020975	3.1032	5	1	1	2	1	1	0	1	1	0	0	2	0	1	1	0	1	67.567	605	0.272431	-1.20581	0.758576	-1.06358	C4LZU9
23.7193	25.8704	26.599	27.7137	27.7752	27.7996	26.7064	27.8258	25.0842	25.5009	25.6541	26.9876	23.5127	23.8682	25.073	24.6009	25.2156	24.5349	24.8079	25.0522	24.0302	23.3359	24.419	25.1065	0	62.833	89	4	6	8	8	10	8	11	10	10	7	7	6	5	6	6	5	21.102	193	0.381843	-0.957889	0.0489636	-1.1892	C4M9S5
19.0772	18	24.635	25.7649	26.3895	28.5281	25.2901	27.1592	24.937	23.3815	24.2044	26.5129	20.0471	18	22.6588	23.4596	23.9849	25.4847	23.4082	24.7906	22.1923	22.2236	23.2182	25.0182	0	36.672	61	1	0	5	5	6	3	9	13	7	12	9	9	6	4	4	10	53.603	449	0.997191	-0.00981855	0.0258907	-1.76918	C4LV11
25.4751	25.1745	28.589	28.1295	27.2454	27.2904	27.1012	26.6827	26.5481	25.1907	25.9616	25.9487	24.8638	23.8722	26.0384	24.8859	24.6318	23.845	25.223	24.2511	24.9681	23.4534	25.7603	24.2598	0	77.244	76	6	5	10	9	7	6	10	8	9	11	9	10	8	7	7	9	61.266	543	0.961085	0.0608072	0.780109	0.296965	C4LUJ3
18	18	27.2172	27.5136	18	18	22.8359	24.6928	21.2166	18	27.4476	27.6471	18	18	25.3795	23.7337	18	18	21.594	22.883	19.8692	18	26.5563	26.0653	0	42.879	27	0	0	8	6	0	1	0	0	2	4	0	0	1	0	10	8	35.562	317	0.355918	0.804154	0.68275	-0.784257	P09169
18	22.1227	26.2381	23.7369	18	18	18	19.4974	23.1167	18	27.2616	25.7298	18	19.7433	24.5368	20.3185	18	18	18	18.3523	20.6952	18	26.4405	21.8509	0	144.22	12	0	1	5	1	0	0	0	0	0	1	0	0	2	0	11	8	49.912	446	0.624654	0.821241	0.819029	0.845204	P02943;C5A130;B1XC35
22.4877	18	25.8998	24.3659	18	18	24.5492	23.2521	23.7257	18	26.9397	24.7552	21.5675	18	23.9291	22.206	18	18	23.0241	21.5034	21.9949	18	25.8153	22.9318	0	23.295	8	1	0	2	1	2	0	0	0	2	1	0	0	1	0	2	2	26.032	244	0.138664	2.55335	0.112887	1.67178	P13979
18	20.896	18	18	18	18	18	21.0823	23.9156	18	23.0198	23.3312	18	19.1465	18	18	18	18	18	19.4895	22.0759	18	21.4112	21.9176	0.00055463	3.8037	4	0	1	0	0	0	0	0	0	0	1	2	0	2	0	2	2	27.851	250	0.66276	0.754902	0.645479	-1.13122	C4M985
18	18	18	18	18	18	18	18	21.8329	18	18	18	18	18	18	18	18	18	18	18	22.8469	18	18	18	0.0020953	3.0782	2	0	0	0	0	0	0	0	0	0	0	0	2	1	0	0	0	47.221	384	0.355918	0.958218	1	0	C4MA01;C4LTJ6
22.7627	18	25.9214	25.5375	25.7807	18	26.0995	25.182	22.3514	18	22.8008	18	22.4442	18	23.5907	22.5668	23.4387	18	24.0931	22.3976	22.0547	18	22.2312	18	0	14.602	17	1	0	5	4	4	2	4	0	5	5	4	0	1	0	2	0	56.9	486	0.038725	4.22371	0.489956	2.03407	C4M0H5
25.4749	23.4228	25.2774	24.2526	24.5204	18	23.8363	18	23.6671	18	22.6462	18	23.1948	21.711	22.8877	21.9856	22.25	18	22.3062	18	22.6176	18	22.7825	18	0	5.6851	8	2	1	3	1	2	0	2	0	2	0	4	0	2	0	1	0	272.67	2364	0.0114479	5.07073	0.158897	3.83578	C4LZR5
24.4271	18	24.5082	23.3302	26.3792	23.875	24.2466	18	26.6402	18	23.0615	18	23.2118	18	22.9305	21.6108	23.577	21.6344	22.9054	18	24.6915	18	22.1205	18	0	20.544	21	6	0	5	1	8	1	9	2	4	0	8	1	11	0	3	0	327.86	2772	0.0394479	5.14414	0.0855094	4.16203	C4LUZ9
18	18	23.2789	18	23.5176	18	22.9534	22.4808	22.9743	18	20.9802	18	18	18	21.298	18	20.8106	18	21.2969	20.4116	20.6546	18	19.8555	18	0	5.2304	6	0	0	1	1	1	0	2	0	1	1	1	0	1	0	1	0	122.28	1065	0.355802	1.75129	0.153886	2.9106	C4M808
21.9423	18	24.5922	18	26.5019	23.5469	26.066	20.4032	26.3883	18	25.1411	18	22.4732	18	22.5225	18	23.9494	21.8181	23.8711	21.8429	23.8241	18	24.0483	18	0	35.387	30	1	0	5	0	3	0	11	2	11	1	9	0	10	0	8	0	206.56	1755	0.171681	3.82141	0.00206653	6.46535	C4LVB6
21.9246	18	22.5899	22.5467	23.0532	23.3133	22.4676	18	25.4913	18	22.4134	18	21.2781	18	21.2194	20.6421	21.3371	21.1768	21.3543	18	22.837	18	21.0512	18	0	6.8852	6	1	0	1	1	1	0	1	1	1	0	3	0	4	0	2	0	105.52	914	0.222538	2.78896	0.121325	2.97474	C4LY61
18	18	24.7178	18	24.1137	18	18	22.6274	25.2268	18	23.0668	18	18	18	22.192	18	21.8801	18	18	21.8232	22.8002	18	22.5987	18	0	15.017	10	0	0	3	0	1	0	2	0	0	2	4	0	3	0	1	0	33.286	286	0.343661	2.27255	0.401186	2.38574	C4M290
18	18	18	18	24.0824	21.9947	21.4203	21.5408	21.7234	18	18	18	18	18	18	18	20.6016	20.0646	20.5141	20.0431	20.1926	18	18	18	0.0021368	3.3282	3	0	0	0	0	2	0	3	1	1	1	1	0	1	0	0	0	85.989	722	0.449908	1.45277	0.98165	-0.0401554	C4M5S1
18	24.7665	18	23.5706	18	18	18	18	18	18	18	18	18	22.3706	18	20.7109	18	18	18	18	18	18	18	18	0	19.168	2	0	1	0	2	0	0	0	0	0	0	0	0	0	0	0	0	14.358	125	0.355918	-1.69162	0.373901	-1.85686	C4M146
18	18	18	18	18	21.0724	20.2155	18	18	18	21.4061	18	18	18	18	18	18	17.9477	18.1558	18	18	18	20.4989	18	0.0016295	3.5235	2	0	0	0	0	0	0	0	1	1	0	0	0	0	0	2	0	20.95	192	0.355918	-0.768103	0.133644	1.87387	P0ADA5
18	18	23.1521	18	25.1605	18	22.6973	18	23.4452	21.8703	18	17.5921	18	18	20.3422	18	23.0539	18	21.7502	18	21.5868	19.7305	18	16.9992	0	9.2775	10	0	0	2	0	2	0	5	0	2	0	1	0	3	1	0	1	155.46	1339	0.336385	2.18385	0.107332	3.41911	C4M7G8
21.7497	18	24.184	23.1296	23.2996	18	18	18	26.0162	18	25.5467	23.8304	20.6845	18	22.0029	20.521	21.9014	18	18	18	23.885	18	24.0564	22.6641	0	41.286	18	1	0	2	1	2	1	1	0	0	0	4	0	4	1	4	2	43.924	399	0.0435057	4.26639	0.770712	0.923574	C4M705
18	18	23.4922	24.3601	25.5356	18	23.7885	21.8795	20.5074	18	18	18	18	18	21.9764	21.1528	22.0654	18	21.7973	20.7323	19.8951	18	18	18	0	4.7831	5	0	0	2	2	2	1	4	0	2	1	1	0	1	0	0	0	79.671	694	0.207209	2.51074	0.901761	0.346989	C4M7Y5
24.181	18	24.6518	23.0761	24.0177	18	22.8213	18	23.4514	18	21.3493	22.8505	23.0738	18	22.3292	21.6491	21.5064	18	21.0383	18	21.6191	18	20.4198	21.3397	0	9.6308	10	1	1	3	1	2	1	1	0	1	0	1	0	1	0	1	1	14.519	133	0.024535	4.41251	0.441358	1.63193	C4LV75
23.7165	18	24.6698	18	24.8644	18	24.1187	18	25.2727	18	23.8882	18	22.584	18	22.7006	18	22.3268	18	22.3187	18	23.1078	18	22.7099	18	0	11.551	9	2	0	2	0	2	1	2	0	2	0	2	0	2	0	2	0	11.395	105	0.025872	4.96342	1.14399e-05	6.22556	C4M649;C4LVQ0
21.8216	18	21.8599	18	23.0615	18	21.8486	18	24.4854	18	23.2475	18	21.0499	18	20.4406	18	21.3554	18	20.7538	18	22.242	18	20.6806	18	0	27.407	12	1	0	1	0	1	1	1	1	1	0	2	0	2	0	2	0	52.878	463	0.0328063	3.84212	0.000744176	4.31867	C4M1F6
18	18	22.7494	18	24.0602	18	18	18	24.8373	18	21.9631	18	18	18	20.2357	18	21.5619	18	18	18	22.8236	18	22.2488	18	0	8.5486	7	0	0	2	0	1	0	2	0	0	0	4	0	4	0	1	0	49.838	442	0.135137	3.22436	0.119346	2.90415	C4LVT9
21.8767	18	24.4722	18	23.4964	18	18	18	26.8802	18	26.2282	18	22.2927	18	23.1516	18	21.6491	18	18	18	24.6973	18	24.7967	18	0	18.674	9	1	0	3	0	3	0	3	0	0	0	3	1	4	0	4	0	58.782	524	0.0481457	4.56331	0.121761	4.90014	C4LY68;C4M4T5;B1N5W6
18	18	22.8406	18	23.5074	18	22.6108	18	23.2305	18	18	18	18	18	21.0262	18	21.2161	18	21.0735	18	21.2353	18	18	18	0	5.4396	3	0	0	1	0	3	1	1	0	1	0	0	0	1	0	0	0	46.304	410	0.134188	2.68447	0.116352	3.15046	C4M285
18	18	21.6746	18	18	18	18	18	23.761	18	22.0903	18	18	18	19.4541	18	18	18	18	18	21.9995	18	20.4135	18	0	7.0945	4	0	0	1	0	0	0	0	0	0	0	1	0	3	0	1	0	32.183	279	0.355918	1.44025	0.117255	2.58831	C4MBF0
18	18	20.7271	18	21.8774	18	18	18	22.9362	18	22.1434	18	18	18	18	18	19.7586	18	18	18	21.0207	18	20.8093	18	0.0021575	3.4323	5	0	0	2	0	0	0	1	0	0	0	1	0	1	0	1	0	30.656	256	0.13858	2.2034	0.132737	2.29015	C4LSQ0
19.3266	18	18	18	18	18	18	18	25.1899	21.6631	18	18	19.6525	18	18	18	18	18	18	18	23.0606	20.2811	18	18	0	6.5232	4	1	0	0	0	2	0	0	0	0	0	0	0	3	2	0	0	58.204	522	0.555651	1.21335	1	0	P0ABJ9
18	18	18	18	18	18	18	18	24.0613	20.8667	18	18	18	18	18	18	18	18	18	18	22.0527	18	18	18	0.0064325	2.4777	1	0	0	0	0	1	0	0	0	0	0	0	0	2	1	0	0	59.831	539	0.650615	0.798635	1	0	C4M9W5
19.0915	18	18	18	22.259	18	21.6321	18	18	18	18	18	19.1366	18	18	18	19.5145	18	19.5991	18	18	18	18	18	0.0031136	2.953	2	1	0	0	0	1	0	2	0	1	0	0	0	0	0	0	0	72.644	666	0.23244	1.33764	0.373901	1.2107	C4MAU1;C4LUL3
24.1853	18	23.9802	18	18	18	18	18	22.6947	18	21.3662	18	21.7734	18	21.133	18	18	18	18	18	21.3014	18	21.1347	18	0.0021153	3.246	2	2	0	2	0	0	0	0	0	0	0	0	0	1	0	1	0	52.022	488	0.026525	4.19457	0.146251	3.11547	P0ADG7
18	18	18	18	18	23.3538	18	18	21.4497	18	18	18	18	18	18	18	18	20.1055	18	18	20.1581	18	18	18	0.0021142	3.243	2	0	0	0	0	0	0	0	2	0	0	0	0	2	0	0	0	120.75	1055	0.866112	0.288048	1	0	C4M6T0
18	18	18	18	18	18	18	18	18	18	18	18	18	18	18	18	18	18	18	18	18	18	18	18	0	7.9935	3	0	0	0	0	0	0	0	0	0	0	0	0	0	0	0	0	76.651	675	1	0	1	0	C4M0L5
18	18	18	18	18	18	18	18	18	18	18	18	18	18	18	18	18	18	18	18	18	18	18	18	0.0065065	2.5327	1	0	0	0	0	0	0	0	0	0	0	0	0	0	0	0	0	16.145	138	1	0	1	0	C4M459
18	18	18	18	18	18	18	18	18	18	18	18	18	18	18	18	18	18	18	18	18	18	18	18	0	4.7449	3	0	0	0	0	0	0	0	0	0	0	1	0	0	0	1	0	51.719	482	0.355918	0.84435	1	0	P25526
18	18	18	22.2427	22.8628	18	24.0237	22.5332	24.4237	18	24.2394	18	18	18	18	20.6892	20.2877	18	21.7049	21.2971	21.9736	18	23.2163	18	0	9.0841	7	0	0	0	1	2	2	2	0	3	2	1	0	3	0	3	0	10.437	96	0.140069	2.82163	0.668032	1.16237	B1N366
23.0668	18	25.0871	23.3236	24.0604	18	23.6607	18	25.9392	18	25.0881	21.7531	22.8369	18	22.7954	21.6191	22.5738	18	22.7324	18	22.8612	18	23.7378	20.8953	0	6.0241	9	1	0	2	1	1	1	1	0	1	0	2	0	2	0	2	1	23.53	198	0.0307903	4.76663	0.0953337	3.58639	C4M7Y6
18	18	18	25.5697	24.3192	18	18	23.1982	18	18	18	18	18	18	18	22.5704	22.053	18	18	21.3613	18	18	18	18	0	22.561	7	0	0	0	2	1	0	1	0	0	1	1	0	0	0	0	0	15.198	139	0.355918	1.5798	0.129654	-4.25597	C4M8F6
18	18	18	25.5704	18	18	18	18	18	18	18	22.5988	18	18	18	22.5498	18	18	18	18	18	18	18	21.9528	0	23.458	9	0	0	0	4	0	0	0	0	0	0	0	0	0	0	0	3	32.07	282	1	0	0.139273	-4.05639	C4LUS8
18	18	18	18	18	18	18	18	22.2786	18	18	18	18	18	18	18	18	18	18	18	20.0434	18	18	18	0.00055249	3.7744	2	0	0	0	0	0	0	0	0	0	0	2	0	1	0	0	0	73.089	657	0.355918	1.06966	1	0	C4LY12
18	18	21.5999	18	22.2005	18	20.4071	21.3843	18	18	22.3949	18	18	18	20.4134	18	19.2947	18	20.1192	19.5213	18	18	20.1393	18	0	6.549	6	0	0	2	0	1	1	2	0	1	1	3	0	0	0	2	0	64.096	538	0.355918	1.05012	0.138688	2.33917	C4LUU6;C4LUW0
20.5514	18	21.4107	18	23.4853	18	18	22.3753	25.3348	18	24.5151	18	20.7036	18	21.3288	18	21.491	18	18	21.7671	22.1807	18	23.7841	18	0	17.786	5	1	0	1	0	1	1	2	0	0	1	3	0	3	0	2	0	36.732	327	0.0548858	3.84288	0.480437	1.85017	C4LUL1
18	18	18	24.5497	22.8239	18	18	18	18	18	20.7653	18	18	18	18	21.3077	19.7401	18	18	18	18	18	20.8194	18	0.004111	2.8671	3	0	0	0	1	0	1	2	0	0	0	1	0	0	0	1	0	300.39	2566	0.355918	1.20597	0.622711	-1.26148	C4M3G6
19.3549	18	23.7082	24.4668	24.5111	18	18	18	22.7032	18	18	18	19.1074	18	22.5023	22.4379	23.0183	18	18	18	21.6732	18	18	18	0	6.9659	11	1	0	1	1	3	1	1	0	0	0	2	0	1	0	0	0	18.055	151	0.0804151	3.1423	0.93415	-0.252851	C4M1H2
18	18	18	23.7314	24.2104	18	18	18	24.3305	18	20.5867	18	18	18	18	20.609	21.8239	18	18	18	21.9667	18	21.8557	18	0	5.9231	5	0	0	0	1	1	0	2	0	0	0	2	0	2	0	1	0	53.964	476	0.134004	3.13521	0.643268	-1.04821	C4M8B4
18	18	18	18	25.8585	18	18	22.5557	18	18	18	18	18	18	18	18	23.3453	18	18	21.4396	18	18	18	18	0	7.2579	5	0	0	0	0	2	1	3	0	0	1	3	0	0	0	0	0	15.503	137	0.355918	1.96463	0.373901	-1.51856	C4M366
18	18	18	18	18	18	18	21.7784	22.6606	18	22.2119	18	18	18	18	18	18	18	18	20.2137	18	18	20.9862	18	0	4.2325	3	0	0	0	0	0	1	0	0	0	1	1	0	2	0	1	0	25.516	216	0.355918	1.16514	0.94262	0.144477	C4M719
18	18	23.1442	18	18	18	18	20.6836	18	18	18	18	18	18	20.6042	18	18	18	18	19.5504	18	18	18	18	0	5.9259	3	0	0	1	0	2	1	0	0	0	1	1	0	0	0	0	0	34.573	315	1	0	0.693309	0.820213	C4LZG2
24.5034	25.2126	24.4769	18	25.0394	18	23.5736	18	25.7035	18	24.7174	18	23.3928	18	22.3694	18	22.6686	18	21.9063	18	23.8679	18	23.3805	18	0	6.5707	6	1	1	1	0	1	0	2	0	1	0	1	0	1	0	1	0	251.81	2126	0.216269	3.50843	5.64001e-05	6.25596	C4LYW1
21.9802	18	21.99	18	22.4463	20.4251	18	18	23.3553	18	21.5915	18	20.1024	18	20.5262	18	19.5102	18.5723	18	18	20.5895	18	21.8128	18	0.0021265	3.286	4	2	0	1	0	1	0	2	1	0	0	2	0	2	0	1	0	26.588	221	0.0766567	2.83917	0.117214	2.52718	C4LTC8
18	18	18	18	22.0483	22.9238	18	18	23.0735	18	19.779	18	18	18	18	18	20.7178	20.69	18	18	21.0234	18	19.9081	18	0	4.4807	4	0	0	0	0	2	0	1	1	0	0	3	0	2	0	1	0	39.613	342	0.584044	1.04949	0.373901	0.593012	C4LY38
20.9216	18	22.6874	18	24.3982	23.1529	23.4867	18	23.8894	18	21.8386	18	20.8983	18	20.375	18	22.0141	20.3334	21.0278	18	22.1181	18	21.2199	18	0	11.888	10	1	0	2	0	4	0	3	2	3	0	2	0	3	0	3	0	179.68	1546	0.247571	2.51408	0.000603812	4.67087	C4M1M5
22.0359	18	22.5339	18	18	18	18	18	22.0744	18	18	18	19.9793	18	19.8092	18	18	18	18	18	19.5216	18	18	18	0	17.704	3	1	0	1	0	0	0	0	0	0	0	1	0	1	0	0	0	45.774	426	0.145164	2.67438	0.373901	1.51131	P22256
18	18	18	18	23.8273	23.9547	18	18	24.6113	18	21.8449	18	18	18	18	18	21.292	21.3152	18	18	22.1501	18	21.5788	18	0	10.386	3	0	0	0	0	4	0	4	3	0	0	2	0	4	0	1	0	136.34	1177	0.514002	1.62095	0.373901	1.28162	C4M1F9
18	18	18	18	23.2031	22.2655	18	18	22.2799	18	21.4016	18	18	18	18	18	20.3785	20.0181	18	18	20.5137	18	20.5722	18	0.0021064	3.1827	2	0	0	0	0	2	0	2	1	0	0	1	0	1	0	1	0	122.96	1071	0.483089	1.30441	0.373901	1.13387	C4M5B0
22.2523	18	18	18	23.6538	18	20.9993	18	25.8567	18	21.6104	18	21.1361	18	18	18	20.9825	18	21.4664	18	23.7508	18	21.4084	18	0	26.081	9	2	0	0	0	5	0	2	0	1	0	0	0	6	0	1	0	138.5	1189	0.123866	3.4507	0.119506	2.20323	C4M8A0
21.8864	18	18	18	22.9529	18	18	18	23.6425	18	18	18	20.7931	18	18	18	20.7535	18	18	18	21.0089	18	18	18	0.005511	2.5491	3	1	0	0	0	0	0	1	0	0	0	1	1	2	0	0	0	107.35	922	0.0282777	3.62045	1	0	C4LSJ2
18	18	18	18	22.5117	18	23.7827	18	18	18	18	18	18	18	18	18	20.6975	18	21.6387	18	18	18	18	18	0	5.0093	2	0	0	1	0	1	0	1	0	1	0	0	0	0	0	0	0	108.38	934	0.92924	-0.158413	0.373901	1.92756	C4LV70
18	18	18	18	18	18	18	18	18	18	18	18	18	18	18	18	18	18	18	18	18	18	18	18	0.0021042	3.1445	2	0	0	0	0	0	0	0	0	0	0	0	0	0	0	0	0	47.002	410	0.355918	-0.655083	1	0	C4MAP1
18	20.2762	18	18	18	18	18	18	23.34	18	18	18	18	20.397	18	18	18	18	18	18	20.516	18	18	18	0	4.1795	1	0	1	0	0	0	0	0	0	0	0	0	0	2	0	0	0	83.819	726	0.616576	0.765959	1	0	C4LYW2
18	18	18	25.7019	22.5624	25.3995	18	23.8497	21.5704	20.9574	18	22.2606	18	18	18	22.6312	21.6227	22.4154	18	21.1168	21.1714	21.0938	18	22.0608	0	4.6354	9	0	0	0	3	0	2	1	3	0	3	0	2	1	1	0	2	36.05	311	0.301946	-2.49846	0.00395232	-5.9374	C4M3M3
18	22.6316	20.8841	18	18	22.9987	20.9928	20.9966	18	21.0577	18	18	18	20.3529	19.3687	18	18	19.6697	19.5853	19.6966	18	20.0336	18	18	0	8.7614	4	0	1	1	0	0	0	0	2	1	1	0	0	0	1	0	0	83.962	712	0.00429666	-3.40176	0.530338	0.96011	C4LXB3
24.7083	26.9657	24.8184	26.5066	26.0278	27.0675	25.4597	25.156	21.9119	25.6028	21.2343	21.4867	23.2571	24.451	23.3373	23.7837	23.4981	24.2682	23.3802	22.6375	21.8868	24.0831	21.9783	20.7478	0	43.601	58	5	11	4	7	4	9	7	9	8	6	5	1	1	7	1	2	73.397	645	0.0596467	-4.29187	0.797958	-0.545614	C4LUF8;C4LY00
21.7798	21.5334	25.7924	26.663	27.6649	28.1617	27.2319	27.1937	25.9926	24.3325	26.7735	26.0985	21.7013	21.0366	23.719	24.1935	24.8492	25.6695	25.8319	25.2637	22.7308	21.19	24.8822	24.7005	0	48.376	60	1	1	5	7	4	4	12	11	13	14	10	7	6	4	11	10	57.666	514	0.91202	0.352452	0.925794	-0.0524851	C4M8C7
26.374	26.2974	26.8193	25.6836	26.6947	24.5609	26.6266	26.4677	25.8625	18	18	18	24.988	23.841	24.5551	22.569	24.3151	21.7944	24.5583	24.5617	24.0729	18	18	18	0	91.955	20	3	2	3	3	4	2	4	1	3	1	2	0	1	0	0	0	17.243	150	0.648126	1.31836	0.918657	0.431555	C4LU13
18	18	23.688	21.7651	18	22.4263	21.6413	22.8621	21.2005	20.168	22.7426	18	18	18	20.7906	20.02	18	20.236	20.5317	20.2752	20.1633	18	18	18	0.00055432	3.7956	3	0	0	3	1	2	0	1	1	1	2	2	1	1	1	1	0	144.67	1231	0.54594	-0.84846	0.316504	1.81485	C4LUZ3
23.5135	18	25.4489	24.3748	26.1569	25.5471	23.9909	24.3645	26.4897	18	25.1553	22.0092	21.9116	18	23.0189	20.7733	23.4757	22.2197	22.5711	22.2569	24.2005	18	24.0923	21.0354	0	30.893	32	3	0	5	2	6	3	5	5	4	5	6	2	6	0	5	2	37.785	325	0.119381	4.2667	0.229079	1.28222	C4LWF3
23.9449	23.2966	24.7849	25.4871	25.0492	25.0743	23.9594	24.0004	23.4061	18	22.7056	22.0948	22.5672	21.6977	22.1512	22.6502	22.0614	21.785	22.0989	22.6726	21.4348	18	20.9891	21.3489	0	7.0991	8	2	1	3	3	2	2	3	2	2	1	1	1	2	0	2	1	48.702	422	0.726879	0.687913	0.971313	-0.0441119	C4LVP2
24.107	22.1641	25.3841	23.7619	27.1584	26.7322	25.7753	25.0007	26.2408	19.5566	24.6335	22.517	22.6466	21.498	23.2002	21.5531	24.6732	23.7366	24.1199	22.4261	24.0085	18.8402	22.7427	21.6527	0	39.627	52	6	1	7	3	11	7	13	9	10	8	7	4	11	1	8	3	108.49	922	0.393052	2.00721	0.130081	1.50444	C4M6D0
25.9729	25.9631	26.8083	27.731	27.8664	29.3697	26.7094	29.4808	26.9964	26.7365	25.6603	28.287	25.2929	24.2638	25.0853	25.5779	25.7266	26.4765	25.2358	26.3801	25.3322	25.3972	25.5081	26.6074	0	232.43	148	13	7	13	12	14	11	19	21	13	24	14	23	14	13	9	16	70.658	627	0.391762	-1.01571	0.0292204	-2.10695	C4LXL0
22.9609	24.1741	26.3605	25.1073	26.9899	26.6369	25.851	25.709	24.7939	21.244	24.2583	22.518	22.5142	21.4861	23.8522	22.5149	24.418	23.8861	23.6514	23.8035	22.8299	21.3689	23.3471	22.3434	0	65.505	42	3	4	8	4	10	4	11	7	10	7	8	4	6	1	5	3	81.403	715	0.646854	0.738654	0.420656	1.04517	C4MA08
18	24.208	18	18	18	18	18	18	18	22.415	22.5012	18	18	18.8273	18	18	18	18	18	18	18	18.2212	18.611	18	0.0050429	2.6463	3	0	1	0	0	0	0	1	0	0	0	0	1	0	1	1	0	42.811	397	0.955117	0.190928	0.373901	1.50039	C4M3Q5
20.1796	21.4724	23.7959	23.8285	23.5806	24.3988	22.4409	23.0548	24.4515	21.7664	22.7631	21.1677	20.3364	20.4567	21.5136	20.2612	20.8323	20.9049	20.9182	20.3646	22.2949	20.3493	21.6576	19.9543	0	9.412	9	1	1	2	2	2	2	2	2	1	2	1	1	2	1	1	1	75.87	671	0.944963	0.143517	0.740166	0.316278	C4LYH7
25.4629	26.2136	25.2463	25.6667	26.4207	26.9798	25.1781	24.4193	25.5455	23.0166	23.4914	22.1431	24.4533	24.4542	23.2511	23.1311	24.0164	23.5946	23.0304	22.0699	23.1621	22.5862	22.4162	20.7954	0	21.851	44	6	3	4	4	6	6	6	6	5	4	4	1	6	2	5	2	104.1	910	0.815981	-0.318713	0.658728	0.562211	C4LUN8
18	22.7141	22.4681	18	22.6953	18	18	18	23.024	23.3703	18	18	18	21.6182	18	18	18	18	18	18	21.4971	22.0837	18	18	0	7.0712	3	0	1	1	0	1	3	1	0	0	0	1	0	2	2	0	0	82.089	708	0.499675	-1.35108	0.373901	1.48936	C4LUJ2
22.7377	18	26.3941	23.6038	29.3562	30.0127	28.5923	29.2429	25.7795	23.2087	27.0767	27.6674	20.7617	18	24.1496	21.6191	26.9094	27.0461	26.7691	27.2478	23.8864	20.3749	26.1339	25.8977	0	261.48	139	2	0	11	2	14	12	27	27	27	28	17	17	12	4	17	24	98.116	883	0.703545	1.1895	0.78858	0.516373	C4LSR6;C4LWL9
26.4671	24.4239	26.5252	18	26.4691	18	26.4136	24.6784	25.7632	21.6281	18	18	24.4905	23.2578	23.901	18	23.6236	18	24.0724	22.7923	24.102	22.9357	18	18	0	18.55	28	6	2	4	0	6	4	5	0	5	5	1	1	4	1	0	0	13.666	121	0.206751	2.80966	0.395339	3.42013	C4LV64
24.6254	25.0942	26.3348	27.0484	26.2379	25.181	18	25.4305	18	22.8213	23.1398	22.7924	23.3111	22.3422	24.3317	24.2005	23.9468	21.8835	18	23.2209	18	21.7919	22.1615	21.112	0.00056243	3.9953	20	2	2	2	2	2	2	2	2	0	2	2	1	1	1	2	2	41.747	357	0.234498	-2.992	0.394428	-2.5989	C4M3F2
22.5537	28.3705	22.4369	26.6953	24.7676	27.031	25.0323	23.6022	22.9116	26.0694	18	23.2588	22.1747	25.769	21.1071	23.6312	22.2954	23.8995	21.7993	22.8338	22.2595	25.3216	18	22.6747	0	10.152	41	2	4	2	4	3	3	3	4	2	1	4	2	1	2	0	2	13.926	126	0.00283424	-4.7348	0.310927	-2.69566	C4M6H5
18	18	18	18	21.8072	26.2998	18	24.3063	21.6153	21.119	18	22.7046	18	18	18	18	18	23.1442	18	22.1028	18	18	18	21.9555	0	8.8073	4	0	0	0	0	0	0	1	3	0	3	0	1	1	1	0	2	72.974	646	0.670214	-0.999057	0.124464	-3.67029	C4M7Q3
18	25.3644	18	26.1166	18	18	18	22.8174	22.0577	22.4216	18	18	18	22.8034	18	23.0568	18	18	18	20.0655	20.3758	21.0211	18	18	0	5.2095	5	0	2	0	2	0	0	0	0	0	2	2	0	1	1	0	0	16.504	148	0.140073	-3.11576	0.141324	-4.31135	B1N2K5
18	18	19.9553	22.4765	24.3308	25.0019	23.6329	22.9642	18	18	22.8759	23.1397	18	18	20.325	20.5953	21.645	22.0712	21.9042	20.7263	18	18	22.223	21.2063	0	15.216	15	0	0	1	1	3	0	3	3	3	3	3	3	0	0	3	3	71.001	622	0.745996	-0.775731	0.569107	-0.705413	C4M148
25.0921	25.7849	28.1084	29.5229	29.413	28.4741	27.4701	28.5729	26.7044	23.4975	26.0358	26.319	24.8136	24.2557	26.0883	26.7545	26.614	25.4993	25.3874	26.2231	24.8162	22.1359	25.325	24.8635	0	136.38	138	5	5	17	17	15	10	16	13	12	16	13	6	10	4	5	7	33.329	287	0.955434	-0.103279	0.455377	-0.93352	C4LYU4
26.034	24.4398	27.0371	27.1471	27.2902	27.7713	25.809	26.2242	26.6533	23.3978	24.8059	25.4345	24.8499	22.886	24.8626	24.4182	24.7746	24.8862	24.1556	23.9855	24.6648	22.6331	23.5682	23.6591	0	43.827	108	12	5	11	10	11	9	13	12	11	12	12	9	12	3	9	11	101.85	896	0.619219	0.64576	0.660853	-0.384626	C4M5U0
21.2918	18	22.2806	24.0286	22.6473	24.2364	18	22.553	22.0616	21.1935	18	21.496	20.647	18	20.7648	21.2274	20.8048	21.2684	18	20.857	20.6694	20.4837	18	20.7086	0.0097609	2.3506	2	1	0	1	1	1	2	1	1	0	1	1	1	1	1	0	1	48.466	431	0.605208	-1.01372	0.111579	-3.26567	C4LSI5
18	24.66	18	24.6917	18	21.9711	18	18	18	22.7845	18	18	18	21.6332	18	21.6706	18	20.7691	18	18	18	21.2943	18	18	0	5.3894	4	0	3	0	3	0	0	0	1	0	0	0	0	0	2	0	0	55.964	488	0.033392	-3.85391	0.373901	-2.23058	C4LV01
21.1656	23.9423	23.9854	23.7086	22.9956	23.6877	22.4679	21.1446	24.5698	20.8728	24.6528	22.4369	20.122	21.627	22.162	20.174	21.2347	19.971	20.8066	19.4162	22.4565	19.7146	23.4765	21.2121	0	9.8841	11	1	1	3	2	3	0	2	3	2	1	3	1	3	1	2	1	99.503	866	0.418788	-1.37953	0.26521	1.27198	C4M173;C4LXX0
28.0579	28.5835	29.6544	31.063	30.7112	33.2958	29.9342	32.1878	29.4914	29.5672	28.3452	31.575	27.3699	26.6653	28.124	28.5004	28.5064	30.161	28.4075	29.6699	27.7562	27.736	27.6845	29.5591	0	323.31	640	19	18	28	30	29	30	31	36	30	39	27	36	31	28	23	40	56.543	508	0.422422	-1.09365	0.0174212	-2.29733	C4M5S9;B1N3E8
18	27.7489	23.6701	24.1381	22.6267	22.8862	21.3607	22.6282	24.547	28.2541	23.1913	24.4333	18	25.2825	21.2151	21.1945	20.1065	19.7712	19.3536	21.7338	21.7012	26.4979	21.4573	23.0283	0	48.523	23	0	5	1	2	3	6	1	1	1	1	2	1	4	3	2	2	43.186	376	0.0452421	-4.61577	0.331402	-0.992531	C4LU10
28.0655	28.7381	29.5915	29.9111	30.2135	30.6008	29.4888	30.2499	30.0289	29.031	29.5944	30.0042	26.6553	26.7278	27.5512	27.2342	27.8215	27.75	27.6885	27.8314	28.1126	27.6486	28.4511	28.092	0	81.046	241	5	6	6	6	7	7	7	7	6	7	6	7	6	7	7	8	8.6979	77	0.527857	-0.638385	0.00965652	-0.496861	C4M760;C4LY85
23.3052	20.9897	24.5574	24.3605	26.5749	25.9127	25.0803	24.9783	24.9181	22.0513	23.6935	23.8102	22.2053	21.2201	22.9415	21.3158	23.1119	22.929	22.6933	22.5505	23.6965	20.7591	24.6444	22.5447	0	41.252	26	3	1	4	3	7	4	7	5	5	4	6	5	4	3	4	4	67.855	591	0.563892	0.889872	0.91378	0.0607084	C4M9C0
34.5662	37.1952	34.9452	36.5658	35.8269	36.5978	34.6273	35.0125	36.0414	35.8128	34.1953	34.2171	32.8088	34.6323	32.5908	33.5871	33.2724	33.4756	32.7592	32.6305	33.7608	34.1038	33.1072	32.5122	0	323.31	3071	32	45	32	40	37	40	39	38	32	40	38	32	41	42	35	33	26.773	237	0.0741501	-2.07382	0.402866	-0.675878	C4MBP3
28.1566	28.9053	27.3768	26.579	26.6429	26.5217	28.2795	23.9462	27.8987	27.1407	26.0942	23.2864	27.0915	26.4617	25.3026	23.2903	23.4022	23.6815	26.3962	21.4076	26.4775	27.0025	25.4376	22.1335	0	59.112	72	11	11	4	2	12	12	3	3	4	3	8	1	12	9	7	3	35.532	331	0.999736	-0.000220299	0.0900331	2.64628	P0A9B2
26.0028	25.9088	26.8788	28.0547	27.1538	28.1652	25.793	27.9885	26.1444	27.2093	25.1425	27.5838	24.4016	23.5369	24.7158	24.3033	24.5318	24.9274	24.2821	26.1223	24.0331	25.508	23.931	26.0431	0	112.25	96	4	5	11	8	10	8	7	13	7	9	5	10	6	10	5	10	47.289	419	0.376866	-1.14721	0.0213176	-1.93758	C4LSK1;B1N3F1
21.0642	24.9722	20.954	18	18	18	18	18	22.8824	23.4096	18	18	21.259	21.8335	20.8273	18	18	18	18	18	21.5278	21.1625	18	18	0.0021587	3.4447	2	1	2	1	0	1	1	0	0	0	0	0	0	2	2	0	0	85.356	760	0.62905	-1.10881	0.373901	0.984657	P09373
27.9983	29.0184	29.4663	29.9468	29.0204	28.119	28.0027	28.3244	28.8481	27.3434	26.8186	27.0428	26.8649	26.4132	27.272	26.9069	26.7089	25.2657	26.1316	26.3458	26.8295	25.8896	26.1564	25.6846	0	122.79	174	11	12	13	13	14	11	13	8	12	11	13	13	13	11	12	12	17.383	157	0.92476	-0.0777187	0.77842	-0.342173	B1N316;C4M2R7;C4LZP6
22.7122	18	25.1582	25.7633	26.1271	26.6048	24.7761	25.3116	23.5037	20.5584	23.0502	22.9952	22.4847	18	22.8243	23.3091	22.9339	23.3291	23.0107	23.1291	22.0789	21.2772	22.6714	21.9589	0	10.545	18	2	0	4	3	4	4	5	5	4	5	3	2	2	1	2	3	52.849	455	0.977821	0.0752697	0.753297	-0.361898	C4M038
25.4267	25.3721	26.7647	26.6889	27.651	27.0472	26.8977	27.4066	25.1423	25.0904	23.3056	26.4414	24.4599	23.1686	25.0051	24.202	25.3829	24.1137	25.0513	24.9267	24.0327	23.0943	22.3745	24.1988	0	145.15	70	5	5	8	7	8	7	7	8	7	10	8	7	4	6	4	9	50.614	460	0.881435	-0.183883	0.381522	-1.18961	C4M0I4
21.8084	18	24.7077	23.7526	22.9186	22.7853	23.4701	21.3657	23.3369	18	20.4164	18	20.7503	18	21.8242	20.8583	21.0158	19.9018	22.1786	19.4127	21.2392	18	19.8237	18	0.00055556	3.8283	9	1	0	2	1	1	1	1	1	1	1	1	0	1	0	1	0	21.049	189	0.222679	2.31965	0.433811	1.82531	C4LVB9
30.1462	28.5339	31.2406	30.3328	31.7745	31.8993	30.5205	30.6232	31.4529	28.8034	30.9575	30.2564	28.8258	26.5796	29.1313	27.7451	29.2897	28.7745	28.7506	28.2889	29.3405	27.3024	29.7796	28.4342	0	323.31	673	37	21	41	28	40	31	46	47	43	36	42	32	43	23	48	35	94.718	827	0.798227	0.385935	0.101938	0.50208	C4M0L4
21.1125	18	23.2723	23.8433	24.1676	21.1867	22.4794	22.5486	21.0486	18	21.6905	18	20.7891	18	21.3342	20.6442	21.237	19.7646	20.641	20.3917	20.4634	18	21.2131	18	0	6.1689	9	1	0	3	3	3	1	3	1	2	2	1	0	1	0	1	0	65.842	566	0.175928	2.28551	0.608044	1.01675	C4M128
23.5641	27.0442	25.6086	25.6595	25.8668	28.0926	25.281	25.6563	26.812	26.5883	25.5439	25.4643	23.0731	23.3019	23.3259	22.4905	23.9274	24.8532	23.7177	24.0295	25.0447	24.3773	24.9624	24.2641	0	32.469	44	3	8	7	4	5	8	7	11	7	6	10	7	8	6	7	6	114.57	1014	0.0988622	-2.47485	0.387262	-0.115515	C4M5D7
22.0702	22.2355	18	25.905	18	24.2362	18	18	18	18	18	18	21.6091	20.5375	18	22.8893	18	21.2432	18	18	18	18	18	18	0	4.1106	3	1	1	0	2	0	0	0	1	0	0	0	0	0	0	0	0	18.439	160	0.129705	-3.09983	0.373901	-2.63499	B1N401
26.6326	27.3228	27.9845	29.9845	27.7611	26.6686	26.6116	26.1359	26.2145	25.3432	26.7073	27.3624	26.1927	24.8438	26.1243	24.7597	26.1521	24.2897	26.0506	24.8131	24.3998	24.4756	24.1234	25.5589	0	39.545	52	10	5	12	8	13	8	13	6	11	5	8	2	6	1	6	1	86.331	763	0.556325	-0.679299	0.583074	-0.726494	C4MAJ3
21.0916	21.6438	24.895	23.1782	24.9725	22.8316	24.2653	24.0153	22.5367	18	23.0086	18	20.9947	20.4907	22.6846	21.9009	22.3661	21.4286	21.9717	21.4878	22.1106	18	21.7461	18	0	16.41	14	1	1	3	1	2	0	3	1	3	2	3	2	1	0	1	0	75.795	667	0.744788	0.612078	0.301412	2.32511	C4MAI3
24.2449	25.0071	25.9755	26.5241	26.6232	27.5428	25.5568	26.606	25.7548	24.4176	24.4648	26.5025	23.7248	22.864	23.8374	24.4721	24.0874	24.6465	23.4324	24.3852	23.5412	23.2082	22.5108	24.4331	0	113.9	34	4	5	6	4	6	5	10	7	5	9	3	7	7	5	6	7	69.318	601	0.884999	-0.158993	0.0549748	-1.21183	C4LXC1
21.3891	25.2378	26.8689	26.8504	25.8608	25.467	24.3809	24.7867	25.9871	25.8853	24.4395	25.7845	23.0547	23.1598	24.8405	24.0351	23.6881	23.1903	23.164	22.6416	23.8643	24.3774	23.2385	23.5195	0	72.497	38	2	3	6	6	3	2	3	2	3	2	6	5	4	3	4	5	27.328	240	0.202523	-2.76381	0.599303	-0.577424	C4M3E2;C4M740
26.7016	26.5499	28.9553	28.6977	30.0166	30.3707	29.2294	29.9101	29.7614	27.2711	28.8943	28.4171	26.0733	24.9886	27.0073	25.9679	27.6317	27.1623	27.2634	27.5134	27.5092	26.1157	27.8243	27.1309	0	238.9	258	9	8	22	13	25	14	25	24	24	27	26	19	22	15	26	21	78.335	680	0.950525	0.0978928	0.971187	0.0180461	C4M384;B1N4C6
22.7351	25.9198	24.3294	25.2158	25.2	28.2878	23.08	24.7862	25.2728	26.7612	24.484	25.1271	22.0034	22.9563	22.6453	22.6884	22.5498	25.1448	21.93	22.0968	23.3402	24.6812	23.025	23.1777	0	83.998	39	1	5	2	2	3	13	3	12	1	4	4	3	4	11	5	8	134.27	1199	0.100497	-1.96469	0.0804721	-1.07854	C4M6Q6
21.4109	18	22.3504	24.7581	22.2912	24.7937	21.9728	22.0683	18	18	18	21.3969	20.5417	18	20.3204	21.0875	20.4218	20.8565	20.6122	20.4037	18	18	18	20.4703	0	4.8631	6	1	0	1	2	0	0	1	2	2	1	1	1	0	0	0	1	53.434	483	0.914898	0.227108	0.31895	-1.96669	C4M0M1
18	25.2424	18	24.8172	22.4752	26.2897	18	23.9187	18	23.743	18	23.7638	18	22.8775	18	22.2885	20.7037	22.9596	18	21.804	18	22.2969	18	22.3048	0	11.983	8	0	2	0	1	0	0	1	3	0	2	1	1	0	2	0	2	32.267	293	0.0998963	-4.19999	4.73516e-05	-6.16655	C4M497
25.7437	23.6541	27.2534	26.7011	28.5269	28.6837	27.2375	26.8478	27.4862	23.6879	27.2603	25.6998	24.7996	20.8422	24.9965	23.7898	25.9232	25.6055	25.3941	24.786	25.712	23.0157	25.7651	24.5695	0	67.657	112	10	3	12	10	15	10	17	16	15	13	12	10	12	4	16	9	82.992	718	0.329729	1.44071	0.0818314	0.834206	C4MBP1;C4LVB2
25.4322	26.242	27.0153	26.1176	27.0484	25.7877	24.6343	23.3211	27.5706	24.8893	26.8859	24.6216	24.3022	23.5499	24.6877	23.6789	24.4061	23.4742	23.6226	22.4347	25.963	23.4156	25.0029	23.4021	0	30.74	35	4	5	8	4	4	4	7	4	3	2	7	4	7	4	8	4	41.208	368	0.612681	-1.194	0.253054	1.49173	C4M0G7
29.5856	32.6035	30.1096	31.8113	31.1248	32.1075	30.1215	30.0678	31.4834	30.6211	28.9978	29.0262	28.3759	30.1557	28.0937	29.006	28.69	29.2322	28.3779	27.8646	29.4203	28.9754	27.8821	27.6811	0	49.197	127	2	3	3	4	4	4	4	4	4	4	3	2	4	4	4	4	26.225	233	0.0948508	-2.08621	0.565755	-0.558805	C4M8W7
24.3669	27.8971	26.1049	27.7255	25.2363	27.0468	24.1928	25.623	26.5686	28.1703	27.275	27.334	23.2177	25.5581	24.2085	24.8776	23.0652	24.0976	22.6115	23.6493	24.5762	26.4565	26.3524	25.8442	0	60.773	50	2	2	2	2	2	2	2	2	2	2	2	3	2	4	2	3	21.442	191	0.0524935	-3.3913	0.401777	-1.03659	C4M1B3
26.3772	26.3431	28.4674	28.1866	28.866	30.0743	28.8323	29.1627	28.5354	26.7166	28.7014	28.7352	25.1597	24.6354	26.4547	25.7626	26.7137	27.0661	27.1051	26.7156	26.5309	25.4429	27.4303	27.2068	0	123.49	210	11	8	18	13	17	16	17	21	22	23	19	20	16	11	21	19	77.3	682	0.819861	-0.424192	0.931115	-0.0277863	C4M8T2
26.0716	30.3272	28.2883	29.2226	29.3352	30.2387	28.7763	28.8217	28.5228	28.3992	28.3069	28.3482	25.5185	27.7732	26.3905	26.321	26.9033	27.0669	26.8917	26.5723	26.666	26.6682	27.5678	27.0783	0	301.33	370	11	34	24	26	26	31	31	33	28	32	33	23	24	22	21	26	113.94	1026	0.103848	-3.58214	0.318511	-0.340293	C4M1F1
22.9395	23.6672	25.5562	27.755	25.4337	27.023	24.425	25.9621	25.1837	23.7261	22.6096	24.3433	22.6871	21.7624	23.2378	23.685	23.0535	23.6478	22.5716	23.685	22.6565	22.2538	22.4026	23.1342	0	20.305	33	1	2	4	4	4	3	5	6	3	5	3	4	4	3	2	4	56.289	508	0.652233	0.952526	0.235403	-1.82319	C4M0K6
27.9257	27.0141	29.018	28.8534	29.5087	30.3184	28.8865	29.726	29.2609	27.8932	27.7325	29.0718	26.6207	25.4071	26.951	26.2653	27.0564	27.1825	27.1995	27.3063	27.2636	26.5654	26.5798	27.5435	0	292.93	266	14	8	15	11	15	16	17	18	14	22	17	18	16	14	16	17	60.16	546	0.978553	-0.0255103	0.238689	-0.671394	C4LZC2
24.3947	18	25.8978	22.8907	25.1192	25.8	23.6202	24.8942	27.7691	24.8236	26.1327	25.4166	23.4476	18	23.5066	21.2109	22.7504	22.1756	22.1435	22.7662	25.7133	23.2417	25.0177	23.9354	0	51.965	34	5	0	8	2	5	2	4	6	3	4	8	6	10	7	8	6	76.336	664	0.313437	2.83409	0.503243	0.816381	C4M4M5;B1N2Z7;B1N2Z8
22.2144	25.9922	24.3877	25.4487	24.6905	25.6975	20.0548	18	25.6721	24.7408	24.9057	24.6906	21.5463	23.6023	22.2378	22.3603	22.2514	22.5895	20.222	18	23.6024	22.9266	24.1211	22.9334	0	7.0749	36	2	3	3	3	3	3	3	3	1	0	3	3	3	3	3	3	61.948	538	0.125975	-2.05337	0.893365	0.403	C4LUD7
18	22.4222	21.3475	18	18	22.401	21.5336	18	21.8058	18	21.4811	18	18	20.2639	19.7868	18	18	19.8567	19.7865	18	20.1112	18	20.5581	18	0	6.2628	4	0	1	1	0	0	0	0	1	2	0	1	0	1	0	1	0	62.343	547	0.13597	-2.79048	3.95856e-07	3.45408	C4M0L7
26.529	23.4444	27.6065	22.3412	28.2637	26.6816	27.3237	25.629	28.7663	23.939	28.2692	25.0397	24.2644	20.2562	25.4796	19.0313	25.9399	22.8685	25.834	22.8079	26.8424	22.145	27.4139	22.9663	0	107.41	127	12	1	15	1	15	3	22	9	18	11	31	10	26	4	27	11	165.55	1428	0.134412	2.34754	0.0318463	3.39652	C4LXB9
22.4126	24.4621	23.134	18	25.5547	23.6909	24.5753	18	25.1493	20.2553	23.7826	20.1282	21.2529	21.6147	21.5553	18	23.2869	21.1989	22.8621	18	23.0235	20.2313	22.3369	19.4429	0	47.181	30	2	7	3	0	6	3	7	3	4	0	5	1	5	1	4	1	105.62	911	0.627491	1.17706	0.00339224	5.12122	C4LY94
25.5297	25.0792	25.6112	26.5962	25.8452	25.3328	25.2675	24.94	26.7334	23.8678	23.1622	23.5354	24.2315	22.8462	23.5582	23.535	23.334	22.2861	23.4301	22.8061	24.8515	22.5362	22.4039	22.4433	0	5.924	31	2	1	2	2	2	2	2	2	2	2	1	2	1	1	1	1	9.5664	84	0.682386	-0.88343	0.783616	-0.343539	C4M6F9;C4M7I6
18	28.9629	22.1898	18	18	18	18	18	24.3149	27.6805	18	22.1518	18	26.8185	20.3505	18	18	18	18	18	21.4488	25.783	18	21.9528	0	62.352	20	0	9	1	0	0	4	0	0	0	0	1	0	2	8	0	1	20.761	187	0.511121	-2.3803	0.995163	0.0126801	P0AE08
26.888	27.2646	28.6349	28.829	29.3132	28.9119	28.3567	29.1828	28.3838	26.8894	27.4003	27.5678	25.5208	25.157	26.2393	26.0277	26.6274	25.7013	26.2963	26.8712	26.1922	26.006	26.4382	26.421	0	226.11	210	13	12	20	16	19	17	22	20	17	19	21	13	18	12	16	17	44.649	401	0.903759	0.104121	0.55568	-0.395906	C4M5I6
22.5473	24.1354	25.7962	27.6287	26.6962	28.3346	26.4541	27.7318	26.1146	24.0743	25.5793	26.2555	22.2955	22.2356	23.944	24.8577	24.6327	25.2158	24.6276	25.465	24.3068	23.0219	24.541	24.8268	0	38.088	55	2	3	5	8	6	4	6	11	9	12	4	8	6	2	9	7	50.846	445	0.377912	-2.12955	0.0810162	-1.26212	C4LYI6
18	18	24.9702	23.1669	26.2048	25.7677	23.625	21.961	20.2232	18	21.8442	18	18	18	21.2597	19.7474	22.9384	21.4641	20.8425	18.9819	17.3839	18	20.1662	18	0	72.821	31	0	0	6	1	2	2	9	5	3	2	4	1	1	0	1	0	55.483	495	0.760958	-0.980088	0.248112	2.43716	C4LWT4
31.1287	30.5882	31.724	32.5611	31.7035	31.5141	30.6775	31.4224	30.2887	29.9354	30.6812	31.5917	29.5916	27.9982	29.7899	29.6527	29.8201	28.6931	29.0943	29.1684	28.2266	28.385	29.627	29.2971	0	319.38	334	8	9	8	8	8	7	8	8	8	9	9	10	8	7	9	9	26.569	227	0.576282	-0.597499	0.169967	-0.830851	C4MBE2
18	24.891	23.0641	24.1386	22.6113	23.4763	18	18	24.7008	23.4514	24.7402	23.9731	18	21.4292	21.0692	21.2189	20.506	20.7198	18	18	22.2344	23.2327	23.0825	21.9286	0	10.839	5	0	3	2	2	0	1	2	2	0	0	3	1	3	1	3	2	59.758	537	0.153923	-2.84159	0.97314	-0.102467	C4LZT5
27.1659	23.4033	28.0435	25.1382	27.2244	26.1774	25.9403	22.7521	28.7742	26.003	27.7242	25.7126	25.4665	21.8228	25.837	19.8438	25.375	22.9081	22.9152	19.644	27.2482	23.7074	26.8733	24.0385	0	114.82	101	12	1	15	3	12	9	14	8	9	2	14	9	21	5	17	5	151.65	1337	0.203451	2.01317	0.0730225	2.70169	C4M3D9;C4M558;C4M9Y7
20.7105	23.3664	23.8082	18	24.5344	23.376	22.9081	18	24.4633	18	24.6738	21.7642	20.9829	21.8454	21.6694	18	21.5663	18	21.8673	18	22.0956	18	22.4567	21.4692	0	5.4115	3	1	1	1	0	1	0	2	1	1	0	3	0	1	0	2	1	39.741	333	0.956009	0.117377	0.0284723	4.54197	C4LSC9
24.5763	24.7999	26.3266	27.2082	26.207	26.9505	24.9246	26.6206	26.047	23.5852	24.1009	24.6447	23.5048	22.8888	24.2808	24.5162	23.8049	23.8912	23.3207	24.11	23.9895	22.3945	23.1005	23.102	0	16.079	41	2	3	4	5	4	2	4	4	2	4	3	3	4	2	3	3	41.395	370	0.895232	0.373675	0.361829	-1.04043	C4LT18
22.9969	18	24.4714	23.4197	25.863	22.8677	25.1107	24.3954	24.7573	22.5231	25.1122	23.1148	21.8802	18	22.2857	21.7836	23.4811	21.8075	23.1646	22.3526	22.6235	21.2559	23.7258	21.71	0	10.934	20	1	0	3	1	3	2	3	1	3	2	3	1	3	1	3	2	22.192	196	0.290359	2.55662	0.0466855	1.25479	C4M7U5
23.0797	18	24.2843	25.4165	25.1196	25.3721	23.5736	25.071	23.4638	21.7085	20.83	22.9027	22.1411	18	22.1265	22.4815	22.7659	23.054	21.5331	22.3381	21.77	21.3307	21.0775	21.6578	0	7.1858	12	3	0	2	3	4	2	3	2	3	4	2	1	2	1	1	3	71.042	617	0.577235	1.04943	0.299019	-1.56742	C4LVC9
18	23.3198	20.9398	18	18	22.662	23.0625	18	23.7084	24.0846	18	23.1591	18	21.8064	20.796	18	18	21.1827	20.7311	18	18	21.2023	18	20.6544	0	4.5127	4	0	1	1	0	1	1	0	1	2	0	1	1	1	2	0	2	57.862	494	0.238449	-2.58947	0.696616	0.947728	C4LUA2;C4LUC8
18	23.3519	18	18	18	22.9497	18	18	18	18	18	18	18	20.9915	18	18	18	18	18	18	18	18	18	18	0	8.5817	3	0	2	0	0	1	1	0	1	0	0	0	1	0	0	0	0	54.679	479	0.0242172	-3.89358	1	0	C4M7W6
18	23.8546	18	18	18	24.2163	20.6528	21.7852	18	18	18	18	18	21.1813	18	18	18	21.2173	20.0145	20.3743	18	18	18	18	0	6.1012	10	0	2	0	0	0	1	0	2	1	1	1	0	1	0	1	0	61.148	523	0.024431	-4.40078	0.818526	-0.377452	C4M6L8
26.2204	26.7106	29.3202	29.0924	29.9408	29.349	28.5791	28.6503	27.9096	26.5583	27.6564	27.3857	25.6217	25.8049	27.0513	26.0925	27.2567	26.2527	26.7074	26.0759	25.8768	25.2656	25.9303	26.0377	0	282.31	274	13	10	29	25	26	22	32	28	27	27	26	17	21	14	23	18	106.9	921	0.855562	-0.25385	0.84916	0.142439	C4M2M6;C4LSM3
18	21.9896	22.3871	24.3441	18	18	18	22.165	24.8563	21.4375	21.6242	20.8212	18	20.2497	20.628	22.1152	18	18	18	20.4729	21.8768	20.4155	20.7583	20.1811	0.0064388	2.4814	2	0	1	1	1	1	1	0	0	0	1	1	1	2	1	1	1	14.792	135	0.946115	-0.142675	0.355481	-1.77301	C4LUX8
22.816	24.696	23.77	23.1856	24.6526	23.5893	22.3837	22.073	24.7412	21.8166	22.4337	18	21.3182	22.3795	21.6766	20.846	21.5503	21.0971	21.1915	20.4682	22.2151	20.8247	21.9403	18	0	9.8289	23	2	2	2	1	3	1	3	1	1	1	2	1	2	1	1	0	78.307	686	0.504282	-1.23576	0.339754	1.77628	C4M8D5
24.6749	23.7854	24.8965	23.9764	25.7342	18	23.0043	22.872	24.0103	20.949	21.8358	18	22.3751	21.6846	22.8169	21.5028	23.3737	18	21.7044	21.2564	22.5156	20.383	20.3719	18	0.0005637	4.0396	8	2	1	2	1	1	2	2	0	2	1	2	0	1	1	2	0	17.038	149	0.418118	1.85084	0.469406	1.62939	C4M1C1
28.1344	27.9233	28.7053	29.5744	28.8617	28.0167	28.0108	27.9156	28.1447	27.1045	25.0893	25.7785	26.8503	25.4897	26.4656	26.5098	26.4156	25.0875	26.0453	25.5979	26.099	25.529	24.3086	24.1914	0	54.564	125	8	8	10	9	10	9	10	8	9	9	9	5	10	7	4	6	20.093	173	0.629387	-0.656232	0.770227	-0.487698	C4LXZ0
18	18	18	24.8539	23.0624	25.6492	18	24.277	18	20.6144	21.9715	23.2611	18	18	18	21.7899	20.803	22.5172	18	22.0756	18	21.0557	21.268	22.363	0	6.1524	6	0	0	0	3	0	3	2	3	0	3	0	2	0	1	1	2	24.11	213	0.576543	-1.30031	0.0266486	-4.80685	C4LU14
26.5096	25.9506	28.0241	27.5818	27.4218	25.9829	26.1018	25.2677	26.5017	22.7861	23.7698	22.3523	25.1446	23.6573	25.7475	24.9591	24.9359	23.3246	24.5977	23.57	24.4006	21.9673	22.1109	21.0955	0	28.43	71	8	5	8	7	9	7	8	4	6	5	5	3	7	4	3	3	17.718	155	0.423582	0.984018	0.669058	0.897966	C4MA13;C4LWS0
27.407	26.9574	28.5564	28.2658	28.8091	26.8862	27.806	27.4047	26.5055	23.7577	24.0468	23.8144	25.9119	24.6154	26.5735	25.46	26.5394	23.8878	26.1381	25.2122	24.5509	22.0983	22.8587	20.7752	0	4.9262	22	2	1	1	1	1	1	1	2	2	3	2	2	1	1	2	2	73.648	657	0.722604	-0.954611	0.882129	0.308127	C4M7M3;B1N351
24.4259	18	23.8605	23.9183	25.4905	27.3808	23.6021	23.9121	24.9597	22.782	23.6363	22.6092	22.969	18	21.6958	21.749	22.7956	23.9969	22.2372	22.5712	23.1173	21.7326	21.9984	22.7579	0	28.541	26	4	0	3	2	4	3	5	6	3	3	3	4	4	3	3	1	97.903	855	0.427008	1.69121	0.645668	0.21979	B1N424
20.562	20.7953	23.3381	23.9967	24.2332	23.3733	23.8684	23.4013	23.8117	21.3039	24.3248	22.8763	22.1546	21.5686	20.5121	20.3102	22.0159	19.4705	20.9879	21.1879	20.2985	20.6827	22.5953	22.3448	0	18.782	13	2	1	2	2	3	2	4	2	5	3	2	2	3	1	5	2	186.88	1602	0.628545	-0.876903	0.386327	0.419005	C4M5M6
25.7832	23.9769	24.9546	27.4809	26.1196	27.7349	24.29	25.9891	25.694	24.4998	24.8257	25.7829	23.4788	22.5437	23.5208	25.0797	23.3192	24.7442	23.5177	24.2003	23.9337	23.1177	24.5963	24.5761	0	49.18	54	3	3	5	8	2	3	5	10	3	9	9	9	7	4	6	11	56.379	494	0.989808	-0.0122876	0.0392249	-1.72752	C4M5I2
22.4302	23.3537	23.1412	24.0206	24.546	24.4511	23.7972	22.08	23.8062	24.2239	22.0908	24.8999	21.5927	22.0109	21.5716	21.5998	22.4122	21.7462	22.1311	20.9969	21.7644	23.517	21.4878	22.563	0	45.641	9	1	3	1	2	0	0	3	2	4	1	1	1	2	1	2	2	63.439	554	0.19978	-2.21548	0.535302	-0.657094	C4LYP8
18	26.0601	22.7119	25.6077	24.467	25.9138	23.7061	23.7345	23.0073	24.0163	18	21.3408	18	23.4651	21.6594	22.6176	22.1241	22.7352	21.8253	21.725	21.2377	22.6492	18	20.5854	0	65.232	19	0	3	1	3	1	3	2	3	2	2	2	1	2	2	0	1	39.339	358	0.0495024	-4.30272	0.386362	-2.08835	C4LZV4
22.3731	21.2485	25.2627	18	25.0417	18	24.89	24.099	18	18	20.0087	18	21.781	20.516	23.1282	18	22.7889	18	22.4389	20.9864	18	18	20.6348	18	0	10.573	12	2	1	4	0	6	2	4	0	5	4	2	0	0	0	1	0	73.98	660	0.101845	3.24713	0.27361	3.35412	C4M5K9
25.0402	25.3393	26.2119	27.9454	25.705	23.7262	24.2758	25.7448	25.405	25.0009	23.8382	18	23.3815	22.5142	23.4974	24.3921	23.1838	22.3429	23.2542	23.2266	22.8209	22.3627	23.3848	18	0	10.553	15	2	3	3	5	4	2	2	1	1	3	2	1	2	2	1	0	13.234	118	0.627362	-0.551214	0.791119	0.878569	C4M5V7
24.5323	22.4399	23.1189	22.0648	23.3909	18	18	23.4491	24.549	18	23.2305	17.9196	22.8661	21.9496	21.902	22.9119	20.7387	18	18	20.9101	22.7877	18	22.2384	21.5868	0	12.659	20	3	1	2	1	0	0	1	0	0	1	4	1	3	0	2	1	46.355	424	0.0738971	3.64162	0.904731	0.305253	P0A6H1;C4ZTJ5;B1XFM6
18	21.7471	18	18	23.3707	24.489	20.7858	24.5059	18	21.1445	18	22.7516	18	20.0411	18	18	20.0137	20.2427	19.9022	22.0373	18	20.1818	18	22.1895	0	11.526	7	0	1	0	0	3	1	3	3	1	4	1	2	0	1	0	1	79.971	675	0.330368	-2.00249	0.260025	-2.82391	C4M1I8
18	18	18	18	21.323	18	18	18	24.4495	21.6273	21.5989	18	18	18	18	18	19.2647	18	18	18	22.3081	20.0085	21.1331	18	0.0021198	3.2588	3	0	0	0	0	0	0	1	0	0	0	1	0	2	1	1	0	29.73	258	0.424734	1.5363	0.373901	1.19964	C4M3U6
18	18	20.6528	18	20.7391	22.5742	18	24.1589	18	18	23.0216	22.3139	18	18	20.2988	18	20.1986	20.3764	18	21.7131	18	18	21.4629	20.9334	0	9.5726	4	0	0	1	0	1	0	1	1	0	3	0	1	0	0	1	1	35.694	322	0.742444	-0.458772	0.709496	-0.932774	C4LZR0;B1N3N9
23.053	18	24.8004	25.0272	24.6462	25.1906	24.4965	22.8284	24.4674	18	24.4411	22.484	21.862	18	22.5594	22.513	22.1396	22.3132	22.4529	21.3529	22.3997	18	23.1132	21.6855	0	17.599	16	2	0	2	2	2	2	3	2	2	1	3	0	2	0	2	1	19.233	177	0.194317	2.844	0.231822	1.13279	C4M079
21.2449	26.7655	22.1047	26.374	21.8681	23.9962	18	18	25.5692	21.4896	24.4142	18	21.3734	24.8863	21.4587	23.0435	21.0399	21.3468	18	18	23.0872	21.3865	21.4995	18	0	23.57	16	1	7	1	7	0	1	1	2	0	0	2	0	2	1	2	0	46.223	406	0.236011	-2.48919	0.842037	0.714952	C4M0T9
24.2454	23.823	24.9154	23.6715	24.5147	23.9608	24.1707	21.6088	23.535	18	21.4106	18	23.5841	21.5982	22.5659	21.188	22.1585	21.2283	22.1724	20.3027	21.8557	18	20.9115	18	0.0050352	2.6236	3	1	1	1	1	2	1	2	2	2	1	2	1	2	0	1	0	135.86	1155	0.367955	1.45497	0.289253	2.40544	C4M0D5
24.996	25.2997	26.7447	27.5805	27.4935	27.9214	25.9047	27.0632	26.423	24.5104	25.7478	26.3712	24.1812	23.4352	24.8647	24.5738	24.9085	24.826	23.8755	24.7433	24.7332	23.4175	24.8888	25.1597	0	44.315	76	6	4	9	9	10	8	12	10	11	11	11	8	6	4	8	8	47.927	423	0.666095	-0.494322	0.135338	-0.87257	C4LVD3
23.32	18	24.3683	20.599	22.8491	18	22.3749	18	25.012	23.7662	25.8028	24.7589	22.0774	18	22.2989	18.8547	20.9443	18	21.0471	18	24.2038	21.5381	24.7875	22.6906	0	7.1036	5	1	0	1	1	1	1	1	0	1	0	1	1	1	1	2	1	13.492	123	0.219956	2.85374	0.237186	3.0627	C4MAS3
26.7656	26.4325	27.9709	29.0259	27.9404	28.1341	26.4236	25.8644	27.1024	24.9178	26.1074	27.0803	25.4057	24.2182	25.8971	25.933	25.6705	25.4757	24.6767	24.0924	25.073	23.7477	24.8825	24.6674	0	90.26	107	9	6	7	9	7	4	9	8	8	6	9	9	7	4	8	7	24.285	215	0.884775	-0.147665	0.675472	-0.489556	C4MAF9
18	26.0763	18	26.1729	25.1671	25.1075	23.0712	23.1465	23.6308	22.9878	22.9753	20.533	18	23.747	18	22.3614	22.6462	21.898	21.193	21.3055	21.5924	21.3362	22.9088	19.9139	0	15.779	16	0	5	0	5	5	3	5	3	3	2	3	0	3	3	2	1	124.27	1104	0.105354	-3.81678	0.454098	-1.93527	C4LXW0;C4M455;C4M315;C4M674
18	23.7302	23.1701	24.5638	23.4836	24.4432	22.008	18	24.3849	22.9712	22.238	18	18	20.988	21.2621	21.2098	20.9173	21.1056	20.6339	18	22.2161	21.2093	21.0486	18	0.00056657	4.0824	6	0	2	1	2	2	0	2	2	1	0	2	2	2	2	2	0	40.29	352	0.174853	-2.32014	0.361027	2.28408	C4M399
23.7408	18	25.2098	25.3264	25.1234	23.5997	24.0772	23.0231	23.5485	23.3644	18	18	22.4151	18	22.6502	22.2278	22.9186	21.2438	22.6108	21.0797	21.7853	21.382	18	18	0	12.46	14	2	0	3	3	3	2	3	1	2	2	2	1	2	3	0	0	15.021	133	0.897616	0.287444	0.924867	0.312483	C4M7V3
26.9865	26.7116	28.0023	28.6606	27.9312	27.2973	26.4748	26.7686	26.9228	26.1073	23.9148	23.9107	25.4617	24.5275	25.8634	25.9251	25.4601	24.5844	24.694	24.3734	24.9652	24.6727	22.1871	22.4542	0	63.379	66	8	6	8	9	11	7	10	8	8	10	9	5	8	11	3	3	18.857	166	0.791918	-0.222385	0.870881	-0.316027	C4LWK0;C4LV69
18	18	23.2229	21.6642	24.3428	23.0393	24.084	21.9902	21.6614	18	18	18	18	18	20.8121	21.0055	21.1887	20.6895	21.6782	20.5951	20.9461	18	18	18	0	13.935	10	0	0	3	1	3	1	5	2	5	2	2	0	1	0	0	0	85.981	744	0.888342	0.295575	0.623292	1.21748	C4M5B3
27.2494	25.8002	25.3831	24.8781	25.574	25.5812	23.6958	23.5467	26.6227	22.8554	23.3115	21.6555	25.1373	23.3778	23.208	22.6629	23.307	22.9963	22.604	21.9025	24.9216	22.7258	22.2553	21.153	0	26.653	29	9	4	4	2	9	4	6	3	2	3	5	2	6	1	3	2	57.806	482	0.536353	0.696978	0.533314	0.770034	C4LUX3
21.9481	22.3368	24.3533	24.1619	25.0195	21.9066	24.5638	24.5498	24.9324	18	23.5287	20.6221	21.3235	19.8047	22.4241	21.2645	22.4481	19.7739	22.6547	22.1766	22.2826	18	22.6206	19.8481	0	24.174	23	2	2	2	2	3	2	3	1	3	3	2	1	4	0	2	1	56.979	500	0.281223	2.41417	0.466047	1.03731	C4M548
24.7196	25.4259	26.6071	27.9513	27.7372	28.4851	26.5361	27.9622	26.8377	24.8785	27.1181	26.8195	23.6965	23.243	24.4286	25.0303	25.0153	25.2351	24.5818	25.6502	24.308	23.8417	25.8881	25.5172	0	87.153	110	5	6	8	8	8	7	10	9	7	10	8	9	8	6	9	9	38.873	353	0.553253	-0.969551	0.122053	-0.823865	C4M6U0
28.0535	28.3069	27.5498	28.7653	28.4644	27.3847	27.9515	28.1372	27.4565	27.3117	21.5625	25.7525	26.4649	25.6816	25.5215	25.7398	26.0916	24.4143	26.1118	25.6139	25.2784	25.6307	21.0872	24.0764	0	117.28	136	9	8	8	9	8	7	9	9	9	8	6	5	7	6	1	5	16.26	140	0.482828	-0.743422	0.456018	-1.86371	C4M549;C4LT49
22.0817	18	22.4866	22.9421	23.3955	23.8303	22.2796	23.2096	22.6788	18	18	23.1642	20.9978	18	20.8237	20.64	21.1347	21.0212	20.8824	21.1411	20.9339	18	18	21.3147	1	-2	1	1	0	1	1	1	0	1	1	1	1	1	1	1	0	0	2	57.598	507	0.399038	1.53211	0.210291	-2.18328	B1N3L7;C4LSV2
25.533	31.1144	25.732	30.6408	27.4512	29.4541	26.4643	27.3811	25.8064	28.0689	20.5727	23.9716	25.0027	28.3303	24.1612	27.6317	25.0837	26.27	24.8063	24.7167	24.0759	26.348	20.1075	22.583	0	109.09	163	3	8	3	7	5	5	5	6	5	7	4	4	4	7	2	4	25.73	230	0.00783511	-4.33898	0.31408	-3.07481	C4LYV2
26.5684	27.3686	28.6866	29.6509	28.9622	31.3097	27.8499	29.9217	29.3428	27.341	27.702	29.4509	25.9136	25.5823	26.7594	26.8135	26.7648	28.3247	26.3832	27.3787	27.1307	25.9279	26.8206	27.6395	0	318.14	326	11	8	18	17	16	15	19	31	15	25	19	21	22	15	18	24	64.44	590	0.403243	-1.15924	0.00894454	-1.595	C4LZ50;B1N321
21.8846	22.8365	25.5148	23.648	26.2661	24.0449	22.3887	23.8176	25.0686	18	23.9753	18	21.9129	21.3749	23.247	22.1002	23.7638	21.9319	21.3805	22.4489	21.9574	18	21.6297	18	0	60.264	24	1	1	4	1	2	1	5	1	1	2	5	1	4	0	4	0	45.814	391	0.425513	2.08445	0.369083	2.13774	C4M7A6
24.351	23.124	24.9253	18	26.5439	25.0676	25.9429	22.4142	26.3246	22.1421	25.6449	18	23.5211	20.5729	23.0402	18	24.5663	22.4624	23.3551	20.2659	24.4466	21.2467	23.8999	18	0	44.566	37	4	2	5	0	14	4	10	4	11	2	6	1	10	2	7	0	227.9	1999	0.637535	1.09805	0.0159113	6.03296	C4LUT6
24.6656	18	24.0988	18	26.8547	25.7148	25.3654	24.142	26.2183	23.8146	24.8691	23.4042	23.3655	18	22.6201	18	24.3728	23.1518	23.777	22.8573	24.1612	23.1622	23.53	22.5228	0	46.977	39	5	0	4	0	10	4	9	5	7	2	8	2	7	2	6	2	95.519	815	0.628857	1.33014	0.211434	2.929	C4M4G7
18	18	18	18	18	24.6498	21.7789	24.4083	18	18	21.0567	24.5031	18	18	18	18	18	21.1235	20.0583	22.5421	18	18	20.0427	23.3971	0.00055402	3.7945	5	0	0	0	0	0	2	0	1	1	1	1	0	1	0	2	1	36.404	310	0.136218	-3.06804	0.453861	-2.02527	C4M7F0
28.4639	27.7541	28.7682	28.8669	29.049	27.3325	28.3204	28.1277	27.1065	25.9406	25.9412	26.7405	26.9139	25.5654	26.5602	25.7516	26.4844	24.623	26.2314	25.7706	25.3073	24.2862	25.5033	24.7549	0	139.95	205	23	15	23	22	24	22	25	11	23	19	17	7	14	9	8	10	65.089	560	0.623664	0.584833	0.837778	-0.235076	B1N341;B1N422
18	18	18	23.1618	21.0336	24.8416	22.5309	18	18	18.5989	22.4426	18	18	18	18	20.9405	20.2055	22.0735	20.9344	18	18	19.3939	21.1298	18	0	15.085	7	0	0	0	1	0	3	1	3	1	0	0	0	0	1	2	0	49.834	428	0.254239	-2.28484	0.607043	1.27055	C4M928
25.59	24.937	30.6882	29.4164	21.4341	18	27.3623	26.3082	27.8971	24.8231	30.4239	29.6252	24.0255	21.8342	28.6724	26.3327	18.1814	18	25.1138	24.1105	25.5419	22.691	29.6061	28.0096	0	124.08	66	5	3	9	9	5	2	1	0	8	5	1	0	7	4	12	10	39.333	362	0.292846	2.86564	0.529087	1.04154	P02931;P02932;P21420;P77747
25.8777	25.7342	26.4947	25.8241	26.8542	26.8527	25.4803	25.6043	27.393	18	27.7915	25.5046	24.6244	23.3381	24.5549	23.185	24.5011	23.9254	23.9326	23.7477	25.5095	18	25.9295	24.6099	0	32.868	44	4	3	4	3	3	3	4	4	3	2	4	2	4	0	4	1	15.664	136	0.503688	1.64469	0.234551	0.944557	C4LWF4
24.5523	23.8807	25.8044	26.0903	26.3	27.7284	25.2755	26.0523	25.8823	24.0727	23.426	24.8228	23.7272	22.6072	23.5626	23.715	23.613	24.5758	23.5773	23.7546	23.7016	23.2011	22.3089	23.3151	0	14.507	56	3	2	6	3	6	7	7	7	5	6	7	7	6	3	3	6	58.53	536	0.751019	-0.375759	0.380528	-0.819817	C4LW96
23.0537	22.887	23.5926	24.5086	22.9859	24.6617	22.7066	23.5064	22.8796	20.1976	18	23.3564	21.7548	20.5657	21.5511	21.7333	20.5369	21.7393	21.1357	20.9377	20.8657	19.4947	18	21.6865	0	6.2827	16	3	2	2	2	3	3	2	3	2	2	2	2	2	1	0	2	32.059	276	0.558219	-0.760706	0.254357	-2.35738	C4M6T7
22.8842	18	24.829	18	24.6047	25.6006	21.5787	18	25.6789	19.6173	25.0446	23.5678	21.1743	18	22.3194	18	21.9914	22.3465	20.7948	18	23.5437	19.6158	24.2002	21.7211	0	17.088	16	4	0	5	0	3	1	5	5	1	0	6	1	5	1	7	4	154.19	1358	0.645266	1.17204	0.141712	3.96152	B1N2M5
23.1822	24.3325	25.3052	26.8154	25.7067	26.7953	24.1514	25.8694	24.7478	18	24.7308	26.2287	22.6117	22.6402	23.1264	24.0721	23.3504	23.8624	23.0172	23.6869	23.2422	18	24.5739	24.0644	0	39.655	13	1	1	3	4	3	1	2	4	1	4	5	4	1	0	3	5	30.488	273	0.798369	-0.690747	0.021899	-1.57536	C4M5Y9
24.215	25.1809	26.5684	26.2269	25.8383	25.6032	24.5282	21.7843	28.1975	25.7365	27.0001	25.1251	23.5724	23.3194	24.642	23.6402	23.5889	22.6354	22.9684	20.6857	26.0292	23.8183	25.7837	23.4313	0	27.403	49	2	2	4	3	3	1	3	3	3	1	4	3	4	4	4	4	44.356	400	0.74714	-0.771329	0.342835	1.65346	B1N2N7;B1N4Z2
18	18	18	18	21.5426	22.1359	18	18	18	18	18	18	18	18	18	18	19.219	19.1505	18	18	18	18	18	18	0	4.3949	6	1	0	0	0	0	1	1	1	0	0	0	0	1	0	0	0	124.38	1077	0.9168	-0.148317	1	0	C4M0E2
24.5798	26.4251	26.6661	29.9878	28.6845	30.5125	27.7206	29.2657	27.4547	26.3074	25.8707	27.8676	22.0451	24.2935	24.6133	26.7605	26.1098	27.1015	25.7886	26.8867	25.4678	24.816	25.1511	26.2547	0	266.29	165	2	5	6	12	10	9	13	13	10	13	8	10	9	8	7	11	23.858	211	0.455272	-1.04559	0.0495102	-2.28788	C4M2S3
23.9853	22.7971	22.9622	24.9503	18	18	18	25.641	18	18	18	18	22.585	21.4852	22.0095	22.3944	18	18	18	21.2645	18	18	18	18	0	10.214	14	2	1	1	2	2	1	0	0	0	2	0	0	0	0	0	0	30.633	273	0.657283	-0.962581	0.337434	-3.20972	C4M810
24.1117	26.657	25.3496	25.612	25.8033	25.8739	24.6649	24.8962	25.4819	25.481	22.6099	24.6326	23.4509	24.3965	23.8921	23.3581	23.5352	22.9766	22.9523	21.6578	23.1461	22.982	20.8119	21.78	0	5.4781	23	1	3	2	2	2	4	3	3	3	4	2	3	3	4	2	4	19.118	162	0.111091	-2.11741	0.391351	-0.838825	B1N493
24.4794	25.3808	26.8345	29.0256	28.5152	30.7902	27.7591	29.8147	26.4687	26.5359	24.3747	28.721	24.0556	24.4006	24.8949	26.1415	25.9226	27.6087	25.8095	27.3057	24.6989	25.6742	24.0103	27.0521	0	184.31	200	3	7	12	17	16	7	19	22	17	19	10	16	11	8	5	16	53.979	474	0.354179	-1.48631	0.0541462	-2.86432	C4LZ95
20.4075	25.7927	24.4757	23.9875	26.7351	26.3743	24.4209	20.9458	23.8998	24.8401	24.8491	22.5186	20.776	23.2641	22.46	22.1114	23.7046	23.4136	23.1111	19.3206	23.0744	23.3166	23.2281	22.0316	0	49.531	35	1	8	5	3	8	5	10	7	5	1	6	2	3	5	8	3	100.11	871	0.0888745	-3.30251	0.0775514	2.09797	C4LUQ2
21.466	18	23.3629	24.0052	23.5018	23.3369	22.4694	21.2621	18	18	18	18	20.3107	18	21.4751	21.0331	21.3271	20.4376	20.7417	18	18	18	18	18	0.0021482	3.3812	3	1	0	1	1	1	1	1	1	1	1	1	0	0	0	0	0	22.302	198	0.369626	1.69962	0.941248	0.188323	C4M4F3
23.7981	24.5927	24.6637	24.2911	25.2641	24.9947	23.7011	24.3753	25.1495	23.867	24.2955	23.9865	22.3934	22.081	22.3215	21.2174	22.5429	21.0797	22.0983	21.6574	23.1507	22.0957	23.0524	22.042	0	6.6984	36	2	2	2	2	2	2	2	3	2	2	3	1	2	2	3	3	46.551	402	0.42263	-1.4916	0.993908	0.00247129	C4M9S8;C4M3P1
23.7299	22.9861	24.3184	18	26.0991	23.8815	24.176	18	25.9172	18	24.4052	18	22.5953	21.7645	21.6702	18	23.9625	22.0321	22.1098	18	23.2504	18	22.8238	18	0	17.13	18	2	1	4	0	5	0	6	1	4	0	5	0	6	0	4	0	224.24	1939	0.301159	2.04288	7.58766e-08	6.29989	C4LW31
18	18	23.1285	18	25.4643	22.9075	21.4757	19.8755	24.331	23.1119	24.9015	22.7303	18	18	21.5377	18	23.4098	21.42	21.501	20.1592	21.8317	21.5451	23.1233	20.5348	0	24.269	10	0	0	2	0	1	1	4	1	1	1	4	1	3	2	4	2	55.311	481	0.715731	0.943986	0.154793	2.96662	C4M0X4;B1N4V5
21.4531	18	24.4196	23.7183	23.9853	24.8426	21.1634	24.6829	24.3054	23.6226	22.2552	23.4079	21.0994	18	22.5014	21.5908	21.8256	21.6885	20.887	22.2834	22.1871	21.2342	22.2228	22.1831	0	9.1848	17	1	0	3	1	2	2	2	2	1	3	2	1	2	2	1	1	29.046	267	0.915602	0.202264	0.268495	-1.32367	C4LSI0
18	18	23.4259	22.7278	25.3657	25.7664	24.7865	26.5528	24.1625	22.8241	24.587	25.4808	18	18	22.5802	21.8198	22.3087	22.7427	22.8523	23.9114	22.1257	22.3585	23.1114	23.9951	0	19.308	7	0	0	1	1	2	2	3	2	2	4	2	3	2	1	3	2	74.945	658	0.934724	0.234433	0.619123	-0.653985	C4LSF2
25.2555	29.3752	26.538	29.7251	27.112	23.4933	27.03	23.6047	24.1931	21.952	27.6492	20.6831	24.5946	25.893	24.6799	25.0947	26.3476	25.6253	25.0916	24.7521	25.5589	25.2215	25.5446	24.6606	0	14.547	7	2	1	3	2	4	2	7	1	4	3	4	2	4	1	3	1	170.13	1476	0.706001	-0.778469	0.421412	2.40145	C4LUT3
32.6616	35.1013	34.6917	35.2479	33.9795	34.3137	33.4155	33.7822	34.2722	34.9998	33.0825	33.9368	31.0474	32.487	32.3674	32.2609	31.5199	31.2171	31.5167	31.3337	31.997	33.1905	31.8936	32.206	0	323.31	2285	29	35	36	32	34	33	34	30	32	35	32	37	34	40	32	38	42.03	376	0.0332532	-1.79953	0.43017	-0.592424	B1N2P0;B1N621;B1N5D1
24.4291	28.3195	25.0426	27.4897	25.9041	27.8466	24.943	25.3813	25.0682	26.3849	24.0682	24.2175	23.6507	25.8686	23.2939	24.7341	23.5207	24.5407	22.8916	23.3585	23.4322	24.9839	22.9033	22.77	0	96.314	58	3	7	3	5	4	7	4	7	4	4	4	3	3	5	4	3	24.516	214	0.024652	-3.45926	0.371707	-1.01157	C4LY53
23.4726	18	18	25.0288	24.8808	27.8384	23.3581	26.5709	21.8238	24.9941	22.6191	26.2372	21.1927	18	18	21.5778	22.6499	25.2768	22.4324	23.8971	21.1229	22.0435	20.8366	24.1517	0	21.27	30	1	0	1	3	1	4	4	9	3	7	2	3	1	5	2	8	70.572	605	0.445325	-2.12902	0.056744	-4.61986	C4LT46
28.5282	28.3389	29.6271	30.1663	29.5634	28.0075	28.8119	28.4838	28.554	24.8803	26.2	24.2867	26.9374	25.91	27.6119	27.0179	26.967	24.9575	26.6737	26.0619	26.3238	23.591	25.433	23.4248	0	73.534	199	14	13	15	15	16	13	14	9	15	13	12	4	12	4	7	4	17.662	155	0.588388	0.79143	0.793811	0.567397	C4LZ42;C4M367
18	18	18	23.795	22.5373	24.4661	18	23.7469	18	18	18	18	18	18	18	21.3762	20.799	21.3035	18	21.5404	18	18	18	18	0	44.541	6	0	0	0	1	1	0	1	2	0	2	0	0	0	0	0	0	44.067	388	0.815237	-0.48218	0.116123	-3.84732	C4LSU1
22.9849	18	20.7199	18	22.4183	24.8209	23.7766	18	24.9621	18	22.5793	18	21.6931	18	21.206	18	21.9418	21.7826	21.7218	18	22.2675	18	21.6028	18	0	4.1351	5	1	0	1	0	4	0	2	1	2	0	3	0	3	0	1	0	166.33	1387	0.766199	0.7541	0.00803567	4.35861	C4LYH6
18	25.3844	20.9758	24.9095	21.0071	26.2516	21.3522	23.2859	18	18	18	18	18	23.1212	18.3053	20.8976	18.0923	23.4002	18.8894	20.1568	18	18	18	18	0.0016358	3.6044	7	0	2	1	1	1	1	1	2	1	1	0	0	0	0	0	0	44.665	385	0.0717223	-4.51507	0.450268	-1.95578	C4M0L3
18	23.7255	21.3805	23.1273	22.062	18	18	18	23.7058	18	23.6482	18	18	22.127	20.874	21.3359	21.0713	18	18	18	21.5949	18	22.1307	18	0	16.607	7	0	2	1	1	2	0	1	0	0	0	2	0	2	0	3	0	50.467	437	0.744627	-0.81785	0.612288	1.3005	B1N4L3
25.8338	25.3077	26.877	26.1458	27.7564	25.5669	27.3619	25.7294	27.0434	23.5866	25.2015	24.3383	24.1543	23.0641	24.32	23.8433	25.2738	23.2185	25.2067	23.3897	24.7395	22.7458	24.8878	23.8671	0	58.001	53	6	3	8	4	7	5	9	2	9	5	5	1	7	1	2	1	56.858	510	0.272847	2.59482	0.27566	1.07563	C4M666
20.4096	21.8972	25.0774	25.9164	23.8039	24.3539	20.658	23.9293	21.2581	18	22.2953	22.3468	21.2563	20.6561	22.4585	21.8199	21.6015	21.5898	20.9694	20.8318	20.5302	18	21.9317	22.2711	0	15.151	9	1	1	4	2	2	2	3	1	1	2	5	0	1	0	2	1	96.326	831	0.916089	-0.173571	0.448417	-1.38724	C4M324
24.6087	26.8625	25.8436	26.3333	25.8057	28.123	22.5456	26.4055	26.8162	27.1959	26.3337	26.4803	23.4054	25.1395	23.811	23.5297	23.5344	25.4798	21.6733	24.2454	24.9346	25.453	25.2864	24.5733	0	102.79	53	2	9	4	5	3	13	6	12	3	9	9	8	9	9	9	8	122.21	1070	0.160378	-3.25536	0.276432	-1.49872	C4LYM9;C4M700;C4M423;B1N5V3;C4LTL5;C4LU62;C4LVK8;C4LT25;C4M9R8;C4M980;C4M420
30.0196	29.4813	30.8711	30.8329	31.7769	31.9684	30.3862	31.0994	30.8253	28.7405	29.935	30.0858	28.6114	27.2731	28.6545	28.0473	29.2007	28.7713	28.5951	28.9727	28.6433	27.5204	29.1116	28.8335	0	323.31	653	34	29	40	33	42	44	44	41	39	40	40	34	38	32	43	38	95.394	857	0.932579	0.115476	0.535248	-0.27529	C4LZ72;B1N322
25.0181	25.5212	25.3492	25.4361	24.4343	23.641	24.9053	21.4942	23.0902	18	23.0666	18	23.8684	22.8707	23.1395	23.4305	21.8662	21.2163	22.0861	20.6324	22.2009	18	20.3971	18	0	27.626	19	5	4	3	3	5	2	4	2	2	2	3	0	3	0	2	0	111.47	946	0.986897	0.0388398	0.283321	2.79692	C4M596;C4MBS6
26.5833	25.8252	30.2803	29.4366	30.4305	29.2543	29.5395	29.2377	27.519	25.383	28.2398	26.1709	25.7576	24.1178	27.8565	26.4671	28.0089	26.2792	27.6848	26.7366	26.029	24.4301	27.5213	25.7593	0	317.39	310	11	7	39	26	30	18	45	27	41	36	36	16	20	8	27	13	109.7	937	0.671224	0.625494	0.42716	1.07148	C4LVV2
26.5529	25.8586	28.1597	27.6916	27.1213	26.8463	26.2888	26.2069	25.908	24.7537	24.3532	25.2876	25.52	23.9217	25.9129	24.6522	24.7124	24.384	24.8438	23.7469	24.2301	22.1526	23.0568	23.5243	0	24.014	39	7	4	10	6	6	5	7	4	6	6	7	3	4	4	6	5	44.088	378	0.862373	0.530939	0.926416	-0.128105	C4LV20
27.8019	30.9063	28.2391	30.0776	29.3616	30.4125	28.3865	28.1782	29.2472	28.3847	26.3142	26.8229	26.5182	28.4586	26.1548	27.1921	26.9913	27.3888	26.6436	25.8782	27.1732	26.8388	25.1823	25.2694	0	9.9458	100	2	2	2	2	2	2	2	2	2	2	2	2	2	2	2	2	26.735	237	0.0913418	-2.12363	0.570816	-0.712959	B1N5A8
18	25.7199	25.6897	25.4841	26.2962	24.9046	24.1736	25.6348	25.095	24.8443	24.7815	18	18	23.1126	23.1617	22.7575	24.7442	22.2874	22.6488	23.3479	22.8414	23.2523	22.9772	18	0	6.0959	7	0	3	2	1	2	2	1	1	1	1	1	1	2	3	2	0	60.514	522	0.170522	-3.50698	0.511378	1.84193	C4M299
26.8263	27.7415	29.4286	29.6569	29.5146	30.5892	28.6421	29.811	28.1739	26.8762	27.5608	28.7196	25.8973	25.2204	26.9786	26.7284	27.0639	27.4533	26.8558	27.299	25.9446	25.8773	26.5464	26.9941	0	285.19	278	10	15	15	13	14	13	14	15	15	15	15	13	14	10	13	13	46.94	416	0.433665	-0.922076	0.253848	-0.851974	C4LWT9
25.4752	25.0284	27.0071	26.3432	28.2767	28.4993	27.2984	26.2415	28.2791	25.6018	27.2543	26.0566	24.8466	23.4319	25.438	24.0128	26.1203	25.2726	25.9214	24.4141	25.9349	24.5317	25.9212	24.2083	0	79.238	69	4	3	4	4	6	4	6	7	5	6	6	3	7	3	6	6	46.314	391	0.498969	-1.86413	0.00140435	0.972857	C4M3J9
18	25.7811	23.8452	24.2761	18	25.301	18	22.8471	24.6257	25.7952	23.4367	25.5902	18	23.3534	21.5034	21.9359	18	22.0066	18	21.3574	22.6913	23.581	23.2316	24.1414	0	7.3941	7	0	2	2	1	0	0	0	2	0	1	2	1	2	2	1	2	46.332	423	0.15916	-4.06292	0.292179	-2.47719	C4LYV8
21.1316	18	21.882	25.2112	25.4016	26.1765	24.4776	24.6005	24.4524	21.1245	22.3833	24.0115	21.4658	18	21.1745	21.6194	23.0087	23.4273	22.9374	21.8185	22.3467	22.7598	21.6813	22.3316	0	20.718	22	1	0	1	2	6	4	6	6	4	7	3	1	5	1	3	4	114.98	995	0.953613	0.14592	0.12254	-1.69341	C4M9B6
21.7784	24.9538	24.0934	26.353	24.3205	24.6595	23.951	22.5718	25.6881	21.8748	25.3424	23.1454	18	22.362	22.1111	23.1144	22.7971	21.7222	22.2475	18	23.3877	22.1792	24.3319	22.7858	0	18.337	19	1	3	2	2	1	2	3	2	2	1	3	1	3	1	3	2	42.454	374	0.393315	-1.7049	0.744557	0.438852	C4M1U1
25.3723	25.2601	26.6446	29.0436	26.8976	27.5741	25.4301	26.0731	25.6401	22.8493	22.3075	25.1029	24.2954	23.5664	24.8545	26.0192	24.4869	24.4065	24.0558	23.7598	23.4497	21.4462	21.5706	22.8403	0	35.595	69	4	3	4	5	5	5	5	5	4	5	4	5	5	3	2	5	35.366	312	0.888459	-0.196919	0.329298	-1.94581	C4LX42
25.5011	18	26.5576	23.2414	26.6614	24.4018	25.9522	18	26.5783	18	26.318	22.5618	23.4237	18	24.2278	21.0003	24.6697	21.9669	24.2425	18	24.5434	18	25.4205	21.1151	0	34.733	44	5	0	5	1	5	5	3	2	5	0	5	0	5	0	5	2	11.426	105	0.131115	4.58474	0.0389289	5.0082	C4M4I3;B1N3L3
18	22.6264	25.2104	24.1384	18	18	22.0539	18	18	18	24.389	23.4082	18	19.9266	18	18	18	18	18	18	18	18	18	18	0.0064838	2.5188	1	0	1	1	1	0	0	0	0	1	0	0	0	0	0	1	1	20.929	184	0.137774	-2.59638	0.398251	2.03559	C4M8E2
18	25.1843	18	25.357	24.2096	26.503	23.0399	23.158	23.2198	23.7644	21.8648	22.3794	18	23.1037	18	21.4398	22.192	23.3472	22.1088	21.203	21.5692	22.1667	20.1747	18	0	9.622	18	0	3	0	3	2	3	3	5	2	2	2	1	2	3	2	1	64.504	563	0.0581954	-3.50373	0.205671	-2.66321	C4M9W7
27.5628	22.9022	28.512	25.4162	29.9408	28.0574	29.0505	25.2815	29.2985	18	28.7175	23.3936	25.9184	21.756	26.353	20.5002	27.8661	24.4245	27.7851	21.6272	27.0703	18	27.8278	20.4514	0	222.89	202	28	1	37	4	38	14	50	25	43	5	41	7	41	0	39	4	190.89	1656	0.102402	4.58787	0.00376482	4.0629	C4LT40
18	23.4335	20.1464	18	18	23.1839	18	18	18	18	18	18	18	20.8378	18	18	18	20.4049	18	18	18	18	18	18	0.0036157	2.9042	1	0	2	1	0	0	2	0	2	0	0	1	0	0	0	0	0	63.603	551	0.0308797	-3.5158	0.373901	0.71548	C4LU53
24.4248	25.3626	26.134	26.5748	25.477	25.549	25.1287	25.1244	26.9742	24.9573	25.2556	24.8081	23.2257	22.674	23.856	23.5989	23.0577	23.1	23.7211	22.8769	24.6858	23.5007	24.2228	23.4387	0	14.836	31	1	2	2	3	2	2	3	3	3	2	3	2	3	2	2	2	13.429	118	0.928515	0.251779	0.995662	0.00363859	C4LVM0
22.9163	23.8388	24.1762	27.4749	25.9237	27.8713	25.0381	26.9137	23.7113	21.6679	23.0013	25.1124	22.1252	22.2084	23.1551	24.6965	23.4468	24.5667	22.9978	23.9718	22.9542	21.2247	23.0912	22.9454	0	15.786	41	2	2	2	4	4	3	4	5	5	5	2	4	2	1	2	5	36.408	321	0.586579	-0.857235	0.0585305	-2.42844	C4LXC4
18	18	18	18	18	23.2484	18	18	18	18	18	18	18	18	18	18	18	20.263	18	18	18	18	18	18	0.0026028	3.01	1	0	0	0	0	0	0	0	2	0	0	0	0	0	0	0	0	96.992	849	0.134075	-2.67157	1	0	C4LWG8
21.1709	28.074	26.0139	27.2884	26.1004	26.9051	25.2692	25.4718	24.0509	26.3179	25.078	24.937	21.731	25.5007	24.0422	24.4132	24.007	23.8626	23.6266	23.1706	22.5942	25.0705	24.6098	22.3703	0	46.938	64	1	13	8	12	8	12	8	11	8	9	9	5	3	11	7	8	43.782	389	0.0176695	-4.17373	0.592468	-0.445403	C4LY36
18	18	18	23.6211	22.1297	24.6528	21.4717	23.2391	18	22.6321	18	23.869	18	18	18	20.8402	20.3235	21.5771	20.2885	21.0754	18	20.2578	18	22.7463	0	18.01	6	0	0	0	1	0	0	1	2	1	1	2	1	0	2	0	2	51.133	440	0.399337	-1.7888	0.0195748	-4.41916	C4LSG4
23.5691	24.1359	23.154	18	24.6973	23.5414	22.9894	18	24.7951	22.6993	24.2826	18	18	18	18	18	18	18	18	18	18	18	23.2691	18	0	5.7136	0	2	2	2	0	2	1	2	1	2	0	2	0	2	1	2	0	112.98	988	0.763668	0.671201	0.000175689	5.47531	C4LW08
21.6042	23.0431	23.6962	25.2916	25.247	26.5034	24.1687	24.5971	23.9428	20.7934	18	23.1025	20.9243	21.4365	18	22.8448	22.4779	23.3306	21.9734	21.6061	21.7547	20.2225	18	20.655	0	20.019	22	1	1	2	4	4	2	3	5	2	3	3	2	3	1	0	3	44.749	390	0.963804	0.113529	0.318139	-2.37537	C4LUN7
18	23.6513	18	18	18	18	18	18	18	18	18	18	18	21.9378	18	18	18	18	18	18	18	18	18	18	0.0026123	3.0566	1	0	1	0	0	0	0	0	0	0	0	0	0	0	0	0	0	38.153	332	0.136993	-3.12975	1	0	C4LYE9
18	25.4446	21.5233	24.8222	18	18	18	18	18	23.9689	18	18	18	22.7532	20.7198	22.2589	18	18	18	18	18	21.2223	18	18	0	23.864	7	0	3	1	2	0	0	0	0	0	0	0	0	0	3	0	0	26.646	239	0.0299941	-4.55954	0.689594	-1.09962	C4LTM9
25.9601	25.1087	25.8936	27.0773	27.5838	28.5826	26.2376	27.5927	26.6638	26.2844	25.1366	26.8757	25.0365	23.0909	24.0842	24.3582	25.3077	25.5243	24.7175	25.4191	24.635	24.648	24.5225	25.0618	0	48.791	66	6	5	5	7	8	8	10	10	9	10	5	9	7	8	6	9	47.469	419	0.546523	-0.590877	0.0214694	-1.42598	C4LVP9
23.8412	18	23.7377	18	24.4576	23.4083	22.2059	18	25.2372	18	23.1671	19.8552	22.6429	18	22.0974	18	22.1522	20.2748	20.4433	18	23.3327	18	22.0872	19.3318	0	6.2264	13	2	0	2	0	2	2	2	2	2	0	2	0	2	0	2	1	51.63	455	0.14922	3.53192	0.00441992	4.4185	C4LU52;B1N2K8
27.8067	29.0531	28.6405	28.9938	29.2092	31.1195	28.3465	28.9569	28.4311	26.907	24.7754	23.1472	26.6798	26.3728	26.6241	26.4273	26.7475	27.8024	26.5861	26.5955	26.4696	25.2252	23.8177	22.331	0	88.461	183	12	14	14	12	16	12	17	17	14	15	12	10	12	12	9	3	22.916	204	0.477815	-0.924426	0.928096	0.221503	C4LTE3;C4LYF9
18	24.6146	23.7112	27.5406	23.8663	25.9813	23.3768	25.2071	18	22.1009	18	23.4434	18	22.906	22.26	24.1545	21.7283	22.9943	21.4774	22.7807	18	21.0356	18	22.2739	0	48.614	20	0	2	2	4	1	2	2	2	2	4	1	1	0	3	0	3	25.249	225	0.316258	-2.4574	0.167543	-3.70103	C4M8M8
22.3798	23.6195	25.1617	27.087	23.2211	25.3262	23.1329	24.3584	22.2746	22.1746	22.9055	23.5821	21.4535	21.8271	23.262	24.0289	20.9896	22.2792	22.1912	22.3025	21.3338	21.4254	21.125	22.3482	0	27.165	18	3	2	3	5	4	4	3	4	2	3	2	4	1	2	2	3	42.631	366	0.118235	-2.48328	0.376034	-1.2758	C4M703
25.4341	25.4873	26.3611	28.5036	26.2298	27.235	25.6718	28.4391	26.979	25.8234	24.5997	27.8146	23.3372	23.5795	23.9986	25.1102	23.7791	24.1174	24.2962	26.2627	24.6659	24.7081	24.3163	26.4377	0	73.217	115	7	6	7	10	10	6	8	8	6	12	8	11	10	7	6	12	16.332	146	0.441332	-0.598559	0.00829463	-2.70821	C4LVQ1
28.3835	27.429	29.4075	29.1506	30.1488	31.5172	28.936	30.0953	29.1039	26.6638	27.5324	28.1559	27.3704	25.4492	27.2606	26.5349	27.393	28.0764	27.1415	27.538	27.0048	25.4344	26.8911	26.5371	0	266.98	297	25	14	36	23	35	34	38	44	31	41	30	26	28	15	17	25	86.529	753	0.994599	-0.010407	0.556676	-0.508675	C4M1P6
18	18	18	18	18	18	18	22.2186	18	23.2765	22.5029	24.7287	18	18	18	18	18	18	18	20.0683	18	20.9037	20.3362	21.0607	0.00055741	3.8617	3	0	0	0	0	0	0	0	0	0	1	0	1	0	1	2	2	85.256	737	0.134305	-2.72575	0.433751	-2.14814	C4LZ28
27.1614	26.3606	26.9195	26.8588	18	24.1116	22.8796	18	27.5676	24.4528	27.4542	23.3361	25.5849	23.4312	24.8967	23.6285	18	20.1396	20.9748	18	25.5784	22.0237	26.3865	23.3562	0	35.586	58	5	5	5	5	3	1	0	2	3	0	6	1	5	2	6	2	50.325	460	0.824853	-0.550229	0.364248	3.01948	P0ABB4;C4ZZ10;B1X9W0
26.239	27.3223	27.1595	28.2533	27.2681	27.6287	26.2377	27.2299	28.0115	26.8644	26.5845	26.3846	25.1243	24.9542	25.1421	25.2137	24.9896	24.4962	24.6799	25.1492	25.8536	25.6152	25.6134	25.2435	0	58.87	116	5	7	7	9	9	8	8	9	6	9	9	9	9	7	7	7	21.541	191	0.654045	-0.341311	0.356302	-0.628708	C4LSV0
18	18	22.5916	24.9182	21.8562	22.5649	21.0757	18	18	23.2526	21.7784	22.5923	18	18	21.0624	22.0738	20.381	20.0417	19.8976	18	18	20.9996	20.832	21.1404	0	12.123	4	0	0	1	2	1	1	1	1	1	0	2	0	0	2	1	1	22.718	201	0.419425	-1.49035	0.992208	-0.0216026	C4M7P6
21.2362	18	21.181	18	23.8906	24.8358	22.0547	23.9517	22.8564	21.9451	21.0663	21.8913	20.5064	18	19.8597	18	21.339	21.7487	20.2772	20.9423	20.749	20.1048	20.5865	20.9656	0	7.9259	8	1	0	1	0	1	1	2	3	2	3	1	2	2	2	1	1	79.178	693	0.764711	-0.617695	0.935375	0.152983	C4LYH8
23.1381	22.9304	23.78	18	18	18	18	18	25.4341	18	24.4801	18	22.369	21.1479	22.3566	18	18	18	18	18	23.0402	18	22.4823	18	0.0021086	3.1973	9	1	1	2	0	0	0	0	0	0	0	2	0	2	0	2	0	26.743	241	0.819285	0.57113	0.117412	4.0867	P0A7V0;C4ZRR1;B1XD38
22.4348	22.8175	24.2364	23.4439	24.7095	22.9439	23.8646	21.0671	24.0315	20.245	20.3898	20.0227	21.4699	20.7402	22.0256	20.9029	22.1291	20.2772	21.9515	19.1094	21.9104	19.0517	19.695	18.843	0	9.5729	20	1	1	2	1	1	1	2	1	2	1	2	0	2	1	1	1	32.173	267	0.916254	0.179363	0.453173	1.31902	C4M4U7
31.508	31.273	32.9355	32.4353	33.277	33.0185	32.2123	32.4957	33.4299	31.0321	32.114	31.3903	30.1684	28.8413	30.7344	29.4836	30.7012	29.98	30.3329	30.1845	31.2766	29.3425	30.8183	29.7875	0	323.31	1503	46	42	52	46	56	53	52	51	49	53	54	48	53	50	50	48	77.478	713	0.77113	0.297976	0.517784	0.313512	C4LUV9
18	23.6595	22.6093	24.1802	23.9077	22.8024	22.6833	23.4122	23.6823	18	20.3845	18	18	21.0079	21.1439	20.9888	20.1333	20.6645	20.0662	21.3996	21.2922	18	20.5431	18	0.001642	3.6512	2	0	2	1	2	1	0	2	1	2	1	2	0	2	0	1	0	63.913	551	0.745577	0.71762	0.989847	0.0282383	C4LZ52
21.3837	26.1822	23.2244	25.7986	22.7894	27.8266	21.1993	24.728	23.6565	26.1519	23.8738	23.5744	18	23.7209	21.8172	22.9217	22.2134	24.9503	21.3645	22.0821	22.1136	24.9203	22.319	22.5868	0	24.36	47	1	9	3	6	2	10	2	9	1	6	4	5	4	7	4	4	133.91	1196	0.0410591	-4.26202	0.133596	-1.93449	C4M8B8;C4MA43;C4M4M4
25.9087	25.5002	26.9486	26.3701	27.3997	25.4771	26.2885	26.5017	26.1864	18	24.0952	23.7841	24.399	22.9967	24.7854	23.3312	24.8333	22.7729	24.314	24.5318	24.0403	18	23.8114	23.5603	0	31.216	40	5	5	6	5	7	6	7	4	6	7	5	2	5	0	3	2	34.345	316	0.241751	2.51619	0.864058	0.225501	B1N2Z3
24.6131	25.477	26.1721	26.9842	26.7688	28.3145	26.2627	27.3653	26.9249	26.389	25.657	27.3331	23.4535	24.0443	24.1651	24.5525	24.4106	25.0246	24.5872	25.2189	24.8903	24.6238	24.7682	25.2348	0	106.6	84	4	5	6	8	7	8	10	9	8	8	9	7	9	6	8	9	44.426	383	0.32454	-1.03906	0.00597121	-1.19694	C4LSS1
24.841	24.0642	25.6398	24.9088	25.8393	24.8989	24.7689	24.669	26.5018	23.9219	26.374	24.8653	23.4306	21.9023	23.5609	22.2832	23.4127	21.8819	23.0131	22.5079	24.4669	22.644	25.2273	23.7347	0	10.633	34	2	1	2	1	2	1	2	2	2	2	2	1	2	1	2	1	24.072	212	0.412194	0.861391	0.172192	0.779886	C4M7F6
26.5644	25.9163	28.1583	27.5406	28.8122	27.1739	26.9147	28.0264	28.3694	25.7717	26.5324	25.5732	25.229	24.1796	26.2276	24.7797	26.2006	24.2179	25.2007	25.9233	26.2759	24.3092	25.6746	24.7686	0	104.68	90	6	4	7	6	9	7	9	5	7	8	7	4	7	5	7	4	35.077	320	0.353096	1.55508	0.871072	0.155042	C4M6P6
25.8533	26.837	27.8115	29.1745	27.9327	28.1715	26.4659	27.3854	26.638	23.8373	25.7261	26.3797	24.8337	24.6668	25.7967	26.0522	25.4668	25.2252	24.8928	25.1077	24.8249	23.148	24.8026	24.8911	0	123.64	88	5	6	8	11	9	7	10	9	6	9	8	9	7	4	8	9	30.519	270	0.70581	-0.506146	0.391655	-0.978717	C4M3N6
24.9293	24.5127	25.6172	25.5911	25.6438	24.907	24.2103	24.9938	25.1146	22.5705	24.1333	18	22.4456	21.5804	23.5796	22.344	22.6307	21.448	22.0979	21.9377	23.1851	21.8239	22.2279	18	0	9.9061	11	4	3	4	4	2	2	4	2	2	3	5	1	3	1	3	0	71.608	608	0.56465	0.577991	0.510613	1.79194	B1N4N4;C4M8H1
20.6103	18	18	18	23.1862	24.4662	18	22.0809	21.1437	18	18	18	20.0637	18	18	18	21.2534	20.7951	18	20.7216	20.1017	18	18	18	0	19.859	5	1	0	0	0	3	1	1	2	0	1	0	1	1	0	0	0	44.777	406	0.801008	-0.577253	0.373901	-1.3603	C4LYY7
21.1106	24.8386	23.9522	24.1151	24.5183	26.3356	23.3467	24.4825	24.5256	23.1805	22.7173	22.1112	21.1676	22.3283	21.5027	21.5694	22.0514	23.0636	21.7246	22.2553	21.735	22.5891	21.7753	21.6671	0	7.0052	17	1	4	3	3	3	3	3	4	2	3	3	1	4	2	2	1	42.596	371	0.188723	-2.53304	0.791914	-0.230865	C4M4Y1
25.8794	24.9035	22.9107	24.9171	23.1046	25.8849	22.9311	24.887	23.0782	23.3956	21.4406	24.0085	23.4785	22.1878	21.1176	21.0287	22.2329	24.618	23.3576	24.515	23.2456	23.856	22.7638	24.4263	0.0045989	2.8143	7	1	2	2	2	1	1	1	1	1	1	1	0	1	1	1	1	24.619	213	0.483492	-0.761112	0.0195016	-2.17673	C4LUV3
27.9595	28.2098	29.1155	29.4507	30.1255	28.4002	28.4891	29.3125	27.8083	26.3893	25.6578	25.9484	26.8276	25.7432	27.0743	26.4758	27.5063	25.3302	26.52	26.9904	25.987	25.0646	25.1114	24.7097	0	191.19	199	10	11	15	11	15	12	15	12	14	15	13	8	12	8	7	8	26.98	237	0.89773	-0.157826	0.772673	-0.483095	C4M0Q2
21.3972	21.3634	23.811	22.5738	24.598	25.6855	23.3863	23.7821	24.0806	21.9005	22.51	21.8833	20.6601	19.6413	21.0121	20.305	21.6572	21.7808	21.2644	21.4788	21.3348	20.9044	21.8894	21.3044	0	12.681	16	1	1	2	1	1	1	4	5	3	2	3	1	3	1	2	1	70.268	625	0.679393	0.824132	0.508147	0.48936	C4M3X9
23.5815	18	23.3076	18	24.9368	23.298	24.2044	20.9814	24.3079	18	22.2549	18	21.6321	18	20.9537	18	22.4817	20.3352	22.0004	20.0626	22.2059	18	22.5441	18	0	4.8622	10	3	0	2	0	3	1	3	2	3	1	2	0	3	0	1	0	156.92	1336	0.153704	3.38207	0.0202852	4.26183	B1N439
29.6849	25.5489	29.3774	27.0298	31.4828	29.8226	30.0645	28.082	30.362	25.0573	29.0257	26.2312	28.0803	24.0372	27.2181	24.6582	29.1531	26.9609	28.2571	25.9941	28.1865	24.2088	27.8359	25.3011	0	237.54	301	34	7	31	9	38	25	36	28	34	21	30	10	32	8	31	13	122.77	1056	0.142549	2.77507	0.0182846	2.37486	C4LY19
25.9576	23.5195	26.7471	23.4054	28.6644	27.9445	27.5311	26.6232	27.9568	25.4736	27.1699	26.2503	24.6161	21.106	24.7823	19.8068	26.5403	24.8449	25.9314	23.6682	26.2399	23.2182	25.8073	24.3566	0	94.175	111	12	2	13	3	21	10	21	17	20	13	17	8	20	2	16	11	158.3	1362	0.776117	0.49589	0.173271	1.72307	C4M954
22.8483	22.593	24.0772	23.2845	25.5264	24.4115	23.8067	23.5735	25.9595	22.4728	24.9417	22.3643	21.8973	20.4608	22.3351	20.6657	23.0903	21.4593	22.4589	21.8506	24.0166	21.1481	23.6362	21.7508	0	4.6642	18	2	1	2	1	2	2	2	2	2	2	2	2	2	1	2	1	26.23	224	0.983742	-0.0399809	0.0742065	1.20111	C4LYZ8
25.2929	24.9302	26.0226	25.1709	25.2253	24.8143	22.5941	24.5569	22.6893	22.8662	22.6434	22.3856	23.1148	22.3232	23.6347	22.8104	22.3546	22.4369	22.348	23.0048	22.3758	23.166	22.4528	22.8328	0	10.882	17	3	2	4	2	5	1	4	2	1	2	2	1	1	1	2	1	54.843	471	0.818013	-0.201593	0.850466	-0.284433	C4M2J9
28.0894	28.9702	29.9365	29.8488	29.8552	29.2221	29.6241	29.2067	28.9245	25.8123	28.0998	27.6178	26.7669	26.4582	27.7326	26.864	27.4446	26.3474	27.7784	26.7136	26.8625	25.1375	27.1295	25.767	0	323.31	367	30	31	40	31	35	29	39	27	39	35	33	22	32	9	28	25	180.43	1623	0.808149	0.307414	0.725301	0.329032	C4LYB3
26.7772	27.0764	30.2448	31.3254	24.5432	24.1843	30.2554	29.3773	28.5007	25.9098	29.8396	28.9987	25.577	24.6928	28.148	28.531	23.0356	22.6335	28.3669	27.0203	26.5711	24.2569	28.3127	27.2753	0	67.021	116	3	3	5	5	3	3	2	1	4	5	1	2	3	3	4	5	8.3234	78	0.404324	2.06469	0.786208	0.21279	P69776
18	18	22.1395	25.7835	23.5994	24.4925	21.5283	22.5414	22.3959	19.7466	18	19.7132	18	18	21.1135	22.2371	22.4891	21.5697	20.9701	21.0134	21.2558	20.1794	18	20.2363	0	13.603	5	0	1	1	2	0	0	1	2	1	2	2	0	1	1	0	1	63.973	533	0.842783	0.439048	0.384619	-2.12344	C4LVK2
25.6053	26.4076	26.1116	18	28.3587	28.8678	26.7074	26.7066	28.2299	26.2326	27.2069	25.8237	24.5759	21.9729	24.3631	18	25.6027	25.9971	24.8523	24.5918	26.0617	25.2098	26.1946	24.8267	0	106.13	92	9	3	10	0	16	17	24	20	13	13	18	7	23	9	21	6	172.02	1477	0.498179	-1.43678	0.319185	3.16523	C4LTF7
23.2019	18	22.4273	23.3881	24.3074	23.4095	24.4804	23.0652	22.6026	18	23.9808	18	18	18	21.6181	18	21.153	21.7086	21.5432	18	18	18	18	18	0	10.866	3	1	0	1	1	1	0	3	1	2	1	1	0	1	0	1	0	67.085	582	0.0567973	3.50449	0.310983	2.14503	C4LT76
18	18	23.0692	18	21.2631	18	18	24.7831	24.9103	26.0117	25.5919	26.4217	18	18	19.8723	18	18.1282	18	18	21.2271	22.9855	24.5835	24.6623	25.0351	0	20.207	5	0	0	1	0	0	0	1	0	0	1	1	2	1	1	1	2	58.166	520	0.841783	0.540419	0.815881	-0.847899	C4M507
23.9561	23.4925	24.0799	23.6445	18	18	18	18	24.2149	18	22.2007	18	23.0071	21.9565	22.5197	21.7487	18	18	18	18	22.6963	18	22.0169	18	0.0064903	2.5213	3	1	1	1	1	0	0	0	0	0	0	1	0	1	0	1	0	29.614	270	0.525676	1.54243	0.584527	1.54534	P0AEZ3
23.3754	18	23.8745	22.9047	23.5548	23.4778	22.6409	22.5285	22.6606	18	18	18	21.724	18	22.0568	19.9696	21.4503	19.3361	21.1476	20.2768	20.4898	18	18	18	0.0021413	3.3433	8	1	0	1	1	1	1	1	2	1	1	1	1	2	0	0	0	103.85	883	0.460412	1.51679	0.887032	0.360751	C4M9A9
27.5897	25.5406	28.1383	27.8735	28.2635	26.4746	27.6505	26.8465	27.393	18	26.2436	22.292	26.0907	23.198	25.9795	25.0283	25.7897	23.5349	26.2506	24.6212	24.8702	18	25.731	22.855	0	94.59	79	14	3	14	11	15	14	15	7	15	11	14	4	13	0	10	1	86.533	769	0.175487	3.24745	0.406745	1.6735	C4M7X2;P0A8N5;P0A8N3
24.4476	24.3044	24.3115	24.0946	25.6773	24.9101	25.1616	22.0348	24.6432	18	21.4353	18	23.1826	22.241	22.5156	21.7357	23.3249	22.2517	23.3965	20.742	22.9616	18	21.126	18	0	4.826	4	1	1	1	1	1	1	1	1	1	1	1	0	1	0	1	0	63.92	558	0.119903	3.50433	0.34561	2.25965	C4M2K2
22.0953	18	22.8902	18	24.3253	18	18	18	23.6689	18	18	18	21.7288	18	21.9247	18	21.6585	18	18	18	22.0357	18	18	18	0	12.945	11	1	0	2	0	5	0	2	1	0	0	1	0	2	0	0	1	128.81	1116	0.316666	2.37522	0.373901	1.63006	C4LV26
24.9095	29.1487	29.4976	31.2793	18	18	27.6248	28.6254	27.0533	27.0187	28.8712	29.7888	23.6453	26.7132	27.0361	28.629	18	18	25.8932	26.6017	24.6606	24.8961	27.4165	28.6713	0	224.4	126	6	15	17	19	13	7	0	0	12	17	0	2	10	10	17	18	37.2	346	0.524189	-2.17468	0.261846	-1.23326	P0A910
18	18	23.3683	22.8717	22.3559	21.0898	18	18	22.2701	18	18	18	18	18	20.5869	19.9272	19.9373	18.9734	18	18	20.0519	18	18	18	0.0065033	2.527	3	0	0	1	1	1	1	1	1	0	0	1	0	1	0	0	0	72.041	634	0.87712	-0.330843	0.948682	0.165503	C4M5E9
18	18	21.0421	22.2968	18	18	18	22.8528	18	22.3371	21.9482	22.2456	18	18	19.0427	20.4909	18	18	18	20.8791	18	20.9763	21.086	21.0321	0.0010971	3.6805	6	0	0	1	1	0	0	0	0	0	1	2	1	0	1	1	1	37.923	337	0.355918	-1.08428	0.152371	-2.13496	C4M3Y2
25.5972	23.9979	25.0161	23.4501	25.3157	25.3317	23.853	25.8506	27.1023	21.5152	24.4759	22.8157	23.6717	20.6173	23.2311	23.1989	23.0034	22.5131	23.0623	23.1046	24.9767	22.9052	22.9116	21.5982	0	42.434	44	11	3	7	1	9	7	8	9	6	4	11	1	15	1	6	3	138.9	1225	0.516131	1.79262	0.698484	0.409509	C4M5P4
24.1349	25.3006	26.1274	27.7488	25.6755	26.0312	24.7453	25.4176	24.7246	23.8961	23.7639	23.7703	23.1104	23.1152	24.0772	24.8953	23.3468	23.3512	23.0379	23.1042	22.2188	22.1996	22.6955	22.1858	0	32.515	37	3	3	5	5	4	2	5	4	3	4	3	2	4	3	3	2	20.937	185	0.501265	-0.780614	0.598447	-0.766726	C4M9L2
18	24.7034	18	23.3122	18	21.5659	18	18	18	19.0409	18	18	18	22.5209	18	19.9409	18	19.005	18	18	18	18.4792	18	18	0	23.51	1	0	2	0	1	0	0	0	1	0	0	1	0	0	1	0	0	45.207	386	0.0176213	-3.75599	0.373901	-1.77072	C4M894
22.3768	23.2295	23.9828	24.0815	26.0722	26.6436	24.1054	25.2281	24.0303	23.6443	22.5816	24.7068	21.79	21.4437	22.3984	22.0614	23.554	23.3087	22.896	22.8829	21.8867	22.5199	21.5322	22.5805	0	19.358	43	3	2	4	2	6	6	9	8	5	5	5	5	4	3	2	6	77.076	675	0.302551	-2.13431	0.13193	-1.1155	C4M7G3
23.3299	18	23.9539	18	24.4438	23.3938	22.0797	18	25.5715	22.6056	22.8198	21.5334	21.7662	18	21.3783	18	21.9221	21.5723	21.5519	18	22.7224	21.4039	21.7218	20.9456	0	6.3623	6	2	0	2	0	1	1	2	1	1	0	1	0	3	2	2	2	60.208	533	0.332605	2.33648	0.043785	3.77336	B1N3K6
23.4348	25.3487	26.6693	27.4156	26.214	25.8132	24.8424	24.6251	24.9763	22.7702	23.8921	22.5261	22.3969	22.8539	24.4614	24.6723	23.5314	22.6592	22.9958	22.6117	22.8074	21.5782	23.3756	21.4895	0	20.454	38	1	3	4	4	3	2	4	3	3	2	3	0	2	1	1	1	15.431	133	0.416245	-1.69453	0.87271	0.278987	C4M7N2
28.6335	27.9136	29.9713	30.8005	30.3828	31.1839	29.4294	30.3213	29.1672	27.072	27.6794	28.5381	27.3393	25.8043	27.8434	27.7734	27.7924	27.9263	27.6841	27.793	27.1746	25.8559	27.0827	27.0697	0	181.27	329	17	14	21	23	22	19	23	24	22	28	19	21	22	12	19	20	52.337	472	0.814143	-0.303186	0.427919	-0.859933	C4M220;B1N3V9
26.3442	25.339	27.431	27.2848	27.5983	27.1272	26.8098	27.0954	26.4048	22.0507	25.6642	23.6676	24.8074	23.5318	25.5543	23.7317	25.3296	23.8651	25.3401	24.4156	24.3853	20.7941	24.5307	21.617	0	100.31	110	12	5	11	10	15	13	14	10	11	11	11	7	11	2	10	5	37.758	333	0.321618	1.40456	0.654961	0.619086	C4M126
18	18	21.722	25.6279	22.3153	25.5014	18	24.7541	18	18	18	23.5661	18	18	20.969	22.7058	20.8131	22.2721	18	22.495	18	18	18	22.1357	0	19.639	21	0	0	1	3	0	0	2	4	0	4	0	2	0	0	0	4	34.347	306	0.524082	-1.5134	0.0171357	-5.40869	C4M032
22.258	18	24.2164	22.6352	23.5808	22.34	23.552	22.5093	26.1354	18	25.8607	22.1789	20.6875	18	21.5837	19.6884	21.7284	18.6113	22.2224	20.1958	24.3201	18	24.7794	20.554	0	38.29	13	1	0	2	1	0	1	2	1	2	1	4	2	4	0	4	1	51.115	447	0.142005	3.40853	0.0397569	2.10191	C4M0E4
27.5491	18	27.5227	18	28.1515	25.5108	27.1244	22.4241	28.4396	18	26.9058	23.8448	26.3972	18	25.1556	18	26.378	22.0984	25.8002	18.9615	26.1394	18	25.9105	20.9493	0	115.05	94	19	0	16	0	22	6	18	6	16	2	18	2	22	0	15	2	163.02	1407	0.055035	5.50072	0.031183	5.76136	C4M9T6
18	21.93	25.1721	22.9597	25.0098	23.1787	24.3659	22.9674	25.9083	18	25.3446	18	18	21.5519	22.5829	21.8348	22.6088	21.8815	22.5639	22.0826	23.6093	18	24.5051	18	0	14.333	12	0	1	3	1	3	1	3	1	3	2	3	0	3	0	4	0	48.125	417	0.588569	1.45233	0.0956616	3.65181	C4LU26
23.9512	22.9362	27.0033	26.7025	27.6477	28.4905	25.9623	26.3437	25.5292	24.6455	25.5261	27.0666	22.6022	21.7584	24.981	24.0206	25.1231	25.5439	24.319	24.8434	23.9322	22.9093	24.378	25.2886	0	65.087	63	4	2	13	9	9	9	15	16	10	8	12	10	7	5	11	13	82.692	736	0.932821	0.263978	0.32791	-0.54038	C4LYS4
18	25.0359	18	18	18	18	18	18	18	22.7368	18	22.6655	18	21.4078	18	18	18	18	18	18	18	21.6577	18	21.6957	0	5.2512	2	0	2	0	0	0	0	0	0	0	0	1	0	0	1	0	1	35.757	315	0.146049	-2.94319	0.373901	-1.55516	C4LWA7
18	24.9193	22.05	18	25.8637	24.0568	18	21.3009	24.5463	22.3683	24.6482	21.2314	18	22.6599	21.1696	18	23.3305	21.423	18	20.0767	22.5862	21.3144	23.4658	21.3208	0	11.059	13	0	3	1	0	4	1	4	2	0	1	4	0	3	2	4	1	68.556	585	0.787435	-0.733574	0.565522	1.38861	C4M4T1;B1N5T6
24.4761	26.8045	25.9598	27.3653	27.8858	29.2	26.1236	27.1233	26.0883	23.761	24.0095	25.286	24.2151	23.6789	24.1409	24.2452	25.2406	25.9045	24.781	24.6612	24.1779	22.9867	23.8072	24.0456	0	108.74	125	4	7	10	9	13	13	17	18	9	13	6	10	10	4	5	8	98.706	863	0.440549	-1.30397	0.263658	-1.22722	C4M8U8
18	18	22.0471	18	23.1708	22.6595	22.9661	18	24.2247	18	23.8404	18	18	18	20.8922	18	20.7392	20.6599	21.2775	18	22.4672	18	21.959	18	0	6.8894	8	0	0	1	0	1	0	2	1	2	0	3	0	2	0	2	0	111.48	963	0.815329	0.521013	0.000667956	4.95117	C4M3J4
18	22.3874	21.8316	22.9798	25.266	25.0809	24.4011	23.2122	21.9383	21.8514	20.9261	20.5717	18	20.6012	20.6653	20.8239	22.5799	21.7742	22.3216	20.7914	20.958	19.9829	19.5574	19.3588	0	38.178	25	0	1	1	1	2	1	3	3	3	2	3	2	1	2	2	1	60.527	517	0.768468	-0.664854	0.926437	0.131701	C4M1A8
25.8167	26.0617	27.3568	28.0762	27.3262	28.8117	26.5491	28.2894	26.7521	25.4689	25.8359	27.2895	24.7232	23.8556	25.3716	25.5285	25.1962	25.7047	25.169	25.8445	24.4966	24.055	24.9229	25.9588	0	60.418	80	6	6	8	8	10	7	10	10	8	14	9	8	8	5	8	8	78.104	708	0.476259	-1.19184	0.0711042	-1.30443	C4LW73
21.5628	24.2725	22.7471	18	23.5124	24.6685	22.8884	22.4551	23.1456	22.7123	20.6385	21.0401	20.6883	21.4473	21.0117	18	21.0115	21.3217	20.8666	20.7266	20.8669	20.9167	20.0211	20.2355	0	5.2698	5	1	2	1	0	2	0	2	2	2	1	1	0	2	2	1	1	63.274	544	0.680083	-0.858109	0.348754	1.59293	C4M1I0
23.6346	23.1517	24.4069	24.1167	18	18	18	18	24.2379	18	23.479	18	22.636	21.5726	22.6488	21.9067	18	18	18	18	21.8907	18	22.0329	18	0.0050403	2.6451	3	1	1	1	1	0	0	0	0	0	0	1	1	2	0	2	0	55.297	489	0.526322	1.59522	0.537548	1.92307	P45756
27.9501	28.4289	28.1415	29.1686	29.274	27.9055	28.8566	28.347	27.851	26.452	22.9546	22.8354	26.5008	25.865	26.0793	26.1301	26.8723	24.8113	27.0597	26.1035	25.4941	25.2079	21.8147	21.8025	0	174.32	205	10	12	12	12	14	12	14	7	14	12	10	9	10	7	2	2	29.8	266	0.716705	-0.38129	0.963443	-0.132767	C4LZB0;B1N350
23.7875	18	24.299	18	25.3146	24.3264	24.7293	22.1291	26.0636	22.2237	24.3295	18	22.6855	18	22.6928	18	22.5728	21.2274	22.8261	21.2571	23.871	22.2928	23.0519	18	0	15.751	17	4	0	5	0	7	3	6	5	7	2	8	0	8	1	5	0	134.85	1179	0.488022	1.66433	0.0214001	5.07622	C4LVX6
23.7825	23.4589	22.3427	18	22.3574	22.414	18	23.0337	22.6653	22.9811	20.0262	18	21.4044	20.4446	21.0513	18	20.779	20.1739	18	21.6541	21.402	21.841	19.7426	18	0	21.999	20	2	2	1	0	5	2	1	1	0	1	1	1	1	1	1	0	51.542	453	0.870939	-0.0663981	0.842148	0.445082	C4M5N2
28.8375	27.7799	29.8498	30.0417	29.7764	29.0192	28.9376	29.2902	28.2653	23.8893	27.2244	25.5313	27.3729	25.52	27.5096	26.9443	27.251	25.8468	27.0866	27.0106	26.1918	23.5751	26.5813	25.1558	0	175.46	249	24	16	26	23	25	19	25	22	25	20	19	11	18	6	11	10	52.037	453	0.536563	1.03824	0.821925	0.382846	C4LV24;B1N346
24.8523	20.1126	26.9199	24.9211	28.2107	27.6423	27.1338	27.0363	27.657	23.3328	27.3962	25.3888	24.0927	19.6959	25.1343	23.1706	26.0355	24.6895	25.257	24.4792	25.5722	20.5424	26.5689	23.0601	0	109.43	103	6	1	11	3	11	8	12	12	11	11	13	2	12	3	13	6	68.982	604	0.548252	1.51622	0.105443	1.36791	C4M0I0
25.7425	23.3309	25.0902	25.8917	22.1375	18	18	18	25.432	18	24.6359	18	24.6519	22.2855	22.9403	22.4539	20.5106	18	18	18	22.5254	18	23.9447	18	0	6.2381	8	2	1	1	2	3	2	1	0	0	0	1	1	2	0	1	0	35.573	316	0.289821	2.7982	0.606932	1.9448	C4LVW1
24.9414	22.6476	26.0261	25.5945	26.2352	24.8318	24.6461	24.5937	25.1886	22.9906	21.2853	23.5638	23.7982	21.6581	23.9073	22.7467	23.3439	22.2562	22.7929	22.2128	22.9082	21.7621	20.9037	22.0361	0	13.422	28	5	1	5	4	5	4	5	3	4	3	4	3	4	2	1	3	45.379	395	0.954043	-0.117581	0.714896	-0.598137	C4M3E9;B1N3H6
23.162	22.0931	26.6385	26.0235	26.5458	25.8771	25.4008	24.0322	23.5959	21.6849	26.5959	23.3316	22.17	20.0359	24.6037	22.726	24.2227	23.0198	23.2909	22.5218	22.3065	20.3518	25.6715	21.72	0	39.491	37	2	1	8	6	6	2	8	7	5	4	6	1	3	1	8	2	47.778	423	0.889366	0.206654	0.124654	1.74931	C4LY23
23.7498	28.5973	24.2938	27.5159	26.3099	26.0493	25.3367	24.6752	24.7093	24.4701	18	21.0509	22.6909	25.3648	22.4818	24.1327	23.8371	22.8613	23.7351	22.639	21.3184	22.4977	18	19.9109	0	22.827	50	1	3	1	3	1	3	2	2	1	2	2	1	1	1	0	1	26.379	234	0.346006	-2.25314	0.561546	-1.87046	C4M6Q4;B1N5Y9
26.6713	27.7096	28.6224	29.9632	28.28	29.1029	27.2851	28.5697	29.8519	27.1506	28.9523	27.9399	25.7365	25.6647	26.509	27.2585	25.9697	26.1932	25.7063	26.217	27.2711	25.2341	27.6356	25.6225	0	231.38	175	7	5	9	8	8	5	7	7	6	11	11	8	12	9	12	11	26.269	238	0.609875	-0.550489	0.531311	-0.537682	C4LXG4;B1N3G7
25.1416	22.5334	25.9589	24.2383	27.188	25.6929	25.9269	24.4671	26.6232	20.7956	26.3939	23.3465	23.8093	21.7861	23.4945	22.9144	24.9292	22.7462	24.1519	23.0028	24.1195	21.0098	24.7357	22.8505	0	44.165	28	3	1	4	1	5	3	5	3	5	2	4	2	5	1	5	2	11.191	106	0.222283	2.29828	0.00513327	2.0759	C4M660
25.9056	26.1614	26.1694	27.9524	26.9883	27.5856	25.3723	23.9219	26.0704	23.2666	24.9842	25.2552	25.0017	24.1234	24.1602	25.1742	24.3668	24.4522	23.9045	21.454	23.733	20.926	22.7433	23.0497	0	55.474	62	2	2	4	4	3	2	5	5	3	3	6	9	5	2	6	5	53.886	458	0.673609	-0.56119	0.878559	-0.201202	C4M1S5;C4M1S6
27.3126	25.839	27.2806	18	28.524	27.3206	27.8146	25.6586	28.5772	24.6834	28.0226	24.6064	26.3663	23.4914	25.2873	18	26.2693	24.2672	25.9935	23.6201	26.2954	23.9406	26.8483	23.0494	0	219.06	132	16	8	18	0	21	12	19	15	21	9	20	6	21	4	21	5	120.11	1042	0.634171	1.64271	0.108835	4.95093	C4LZ37
25.1086	27.1467	26.3911	29.5754	27.0726	29.2768	26.2424	27.913	29.2072	26.6645	26.9276	27.2527	24.7144	24.6562	25.2315	26.383	25.1524	25.9951	24.6379	25.5243	26.8758	25.3615	26.1245	25.7423	0	96.634	133	4	10	5	13	9	9	9	12	6	12	11	8	12	8	8	10	36.65	332	0.408281	-1.473	0.0749519	-1.72665	C4M6B2
18	21.1456	22.9292	18	21.7417	18	18	18	24.0124	18	21.8304	18	18	19.2418	20.6703	18	19.6874	18	18	18	21.8159	18	20.62	18	0	4.2501	3	0	1	1	0	0	0	1	0	0	0	1	0	2	0	1	0	79.025	662	0.529247	1.10739	0.122337	2.91987	C4LXP6
27.2191	26.6869	28.6785	28.1569	28.3894	28.2144	27.5524	27.2835	29.524	27.4689	28.7217	27.7097	25.672	24.6349	26.6664	25.3996	26.0507	25.2414	25.9516	24.9098	27.5104	25.713	27.3183	25.718	0	130.52	172	10	8	14	11	13	12	12	11	12	10	14	9	13	10	13	11	55.911	471	0.804315	-0.476756	0.260135	0.600791	C4MAP0
21.4527	22.0349	24.3953	23.2497	24.9502	24.617	22.0281	25.144	25.2798	24.5324	25.1297	24.2556	22.7892	18	22.0623	20.8029	22.3351	21.6486	18	22.8917	22.9723	22.3358	23.9476	22.1273	0	10.506	10	1	1	3	1	3	1	3	2	1	2	3	1	2	2	2	2	25.54	218	0.465065	-1.41498	0.753002	-0.365405	C4M8Y1
23.4664	27.1857	23.7894	26.2613	25.8886	27.5628	25.7837	26.5504	25.7303	25.9793	25.3473	25.5822	22.5364	24.6595	23.1874	23.9894	23.4076	24.2708	23.7464	24.1495	23.4838	24.3734	23.9705	24.3424	0	40.848	46	2	6	1	4	4	5	5	8	5	7	5	5	4	6	6	6	43.575	380	0.110425	-3.51309	0.158959	-1.15784	C4M8W3
18	18	18	18	18	18	18	18	18	18	18	18	18	18	18	18	18	18	18	18	18	18	18	18	0.0021448	3.3646	2	0	0	0	0	0	0	0	0	0	0	0	0	0	0	0	0	65.567	582	0.355918	-0.898364	1	0	C4M0R3
18	18	23.0403	24.8996	18	22.0468	18	18	21.6535	22.1877	20.6564	21.7177	18	18	20.4684	20.8145	18	20.4921	18	18	20.8211	21.5682	20.8797	19.971	0.0041068	2.8624	3	0	0	2	1	0	0	0	1	0	0	2	0	1	1	1	1	45.603	394	0.153166	-2.32274	0.713439	-0.973524	C4M2R9
21.3145	21.9745	22.7411	22.3864	22.4203	18	18	18	22.9344	19.802	21.6303	18	20.0173	20.7605	20.2928	19.6138	20.0699	18	18	18	20.3811	18.6245	20.4859	18	0	4.9681	5	1	1	2	1	1	1	1	0	0	0	1	0	2	1	1	0	35.705	301	0.951144	0.113581	0.551635	1.32834	C4LV27
27.6294	27.5282	27.8277	28.1229	29.6299	26.5142	26.2998	25.8188	29.0318	24.4368	25.8977	21.1912	26.1639	25.0727	25.9895	25.0933	26.9983	23.6676	24.8526	23.591	26.7388	23.5458	24.8993	20.4532	0	106.4	101	4	3	3	5	4	3	5	2	3	3	4	4	4	2	3	1	23.172	202	0.914902	0.315051	0.484903	1.63075	C4M9M2
25.1983	24.7718	26.2584	25.0833	26.7456	24.862	25.1605	25.3448	26.1453	23.3155	24.2611	23.1251	23.5839	22.1784	23.7449	22.7959	23.8873	22.5069	22.9056	23.2088	23.8174	22.2569	23.2125	21.7319	0	27.527	32	4	5	6	3	7	6	7	4	6	4	7	1	5	3	4	3	25.776	219	0.110712	1.22481	0.478477	0.708913	C4M6Y8
26.0053	24.8124	26.7638	26.3425	28.2395	29.4247	27.5127	27.5566	28.4723	26.0112	26.9621	26.2687	24.8914	23.5562	24.8496	24.0781	25.7704	26.2352	25.6555	25.3989	26.2841	24.4167	25.9113	25.2148	0	118.37	106	9	3	11	7	16	13	19	21	16	14	19	9	20	12	15	10	119.52	1091	0.699244	0.619165	0.493198	0.356927	B1N2V8;B1N2V9
26.4215	18	27.1358	18	28.6669	25.8258	27.0369	25.5582	28.1094	18	27.3507	20.3776	25.0273	18	24.7668	18	26.4498	23.6511	25.4606	22.8321	26.1062	18	26.2839	20.4736	0	133.67	68	9	0	15	0	18	7	19	7	14	7	17	2	15	0	16	1	125.96	1114	0.0839469	5.15448	0.0584866	5.86248	C4M1D9
22.5438	18	24.1013	23.9096	24.4775	24.467	22.4624	23.3246	23.4767	22.1372	22.388	20.9541	21.2669	18	21.8031	21.1266	21.7939	20.9431	20.9267	21.1569	21.167	21.6957	22.2577	20.1529	0	4.3626	6	1	0	2	1	2	1	2	2	1	2	1	0	2	1	1	1	29.457	252	0.232506	2.30677	0.822496	0.254479	C4M6N3
18	18	23.3931	23.8368	23.6717	23.8921	23.2095	23.5443	20.9931	18	18	20.1387	18	18	21.2895	20.2389	21.0542	20.8641	21.1763	21.6111	19.7364	18	18	19.5522	0	4.3378	9	0	0	3	2	1	1	2	2	2	2	1	0	1	0	0	1	44.738	395	0.467317	1.45415	0.671619	-0.972392	C4LZV9
24.9672	23.5477	18	18	18	18	21.7694	18	26.4463	22.3324	18	18	23.1283	21.1579	18	18	18	18	21.1254	18	24.0536	21.6612	18	18	0	10.34	11	3	2	0	0	3	2	0	0	1	0	1	0	3	1	0	0	11.166	102	0.623088	1.38337	0.373901	1.25648	P0A6X3;C4ZR49;B1XDS3
20.9134	23.9032	23.4274	24.9538	23.2274	22.9403	21.2128	18	25.1134	18	23.3538	25.3962	22.1609	21.7936	22.7751	22.087	22.4401	21.0174	22.6322	18	23.0705	18	23.132	23.0557	0	4.6787	3	1	1	2	1	1	0	2	1	1	0	4	1	4	0	3	1	273.48	2378	0.762858	-0.693419	0.964452	-0.11868	C4M5C8
24.0896	22.3375	25.0222	25.3488	25.4628	25.5141	24.7394	24.7907	25.2759	22.1873	24.6177	23.3392	22.7071	21.1439	22.9428	22.1303	23.1251	22.8942	23.0212	23.1879	23.1061	21.8775	23.3299	22.7015	0	27.866	42	3	1	3	3	4	2	4	2	3	2	3	2	3	1	3	2	27.566	238	0.363556	1.03587	0.648867	0.300168	C4LXB1
27.3592	28.0564	28.2396	30.0933	28.5104	30.4988	28.1196	29.1443	28.2333	25.7659	25.6989	27.5042	26.1274	25.4792	26.1065	27.0937	26.2054	27.2227	26.4607	26.8585	26.1841	24.9833	25.2034	25.8746	0	65.846	159	10	11	13	13	12	10	12	17	13	17	12	9	12	5	7	11	23.856	214	0.629253	-0.55303	0.236158	-1.56124	B1N2I7
27.6615	28.3345	28.6703	30.8318	29.4018	30.1528	28.3923	28.7819	28.1025	25.9355	26.035	26.9792	26.4803	25.7946	26.3727	27.9747	27.0452	27.0939	26.5295	26.3725	25.9178	24.7673	24.7138	25.5187	0	287.1	229	15	15	14	24	20	19	22	22	19	21	17	14	17	10	15	17	38.124	340	0.705493	-0.442358	0.449646	-1.16511	C4M3R7
24.5744	26.0867	26.8638	27.0076	26.4731	25.9702	25.215	25.0062	27.3604	24.86	27.1976	25.6348	22.8681	23.5801	24.7593	23.6583	24.3178	23.2737	23.8058	23.4863	25.4091	23.2386	26.1494	24.2912	0	40.441	65	4	5	9	8	6	3	8	7	5	5	10	5	10	6	8	7	42.393	371	0.743881	-0.557301	0.558553	0.542599	C4M8U7
18	18	25.6447	25.7708	18	18	25.0616	23.382	18	18	24.6835	18	18	18	22.9711	22.8714	18	18	23.0172	21.6599	18	18	23.7623	18	0	8.2842	9	0	0	3	3	0	1	0	0	4	2	1	0	0	0	2	0	11.051	101	0.973515	0.074132	0.301248	2.74563	P64581
27.0509	26.4844	27.4015	27.0161	27.7809	24.4	26.7882	26.4048	25.726	22.4876	18	18	25.4457	23.6588	25.0462	23.5135	25.2247	20.9212	24.6191	24.3233	24.0989	21.4716	18	18	0	11.103	46	3	3	4	4	4	4	4	4	4	3	1	0	2	1	0	0	12.909	112	0.130229	2.29634	0.954334	0.256242	C4MB46
29.2964	29.9282	28.7886	30.5469	29.6103	29.6347	29.1045	29.1732	27.8917	27.8909	24.1442	26.0494	27.9648	27.4728	26.8609	27.6407	27.2537	26.7521	27.3568	26.8787	26.1262	26.1511	23.9228	24.8736	0	220.29	187	13	15	13	15	15	14	14	14	13	15	14	12	10	12	5	8	21.502	185	0.267739	-1.3302	0.582621	-1.24406	O15612;C4LUW3
18	18	18	18	18	18	18	18	18	21.7375	18.7827	18	18	18	18	18	18	18	18	18	18	20.2255	18	18	0	11.043	1	0	0	0	0	0	0	0	0	0	0	0	1	0	1	1	0	35.082	307	0.355918	-0.934381	0.373901	0.260912	B1N2G5
26.1774	27.1551	26.7307	26.9524	27.9737	28.6956	27.2827	26.4128	27.3055	24.2809	25.5687	24.6489	24.7407	24.737	24.7698	23.9534	25.592	25.6629	25.61	23.9842	25.1964	23.4859	24.0634	22.9235	0	52.804	69	3	3	3	3	3	3	3	3	3	2	3	2	2	2	3	2	32.14	277	0.640095	-0.650013	0.575993	0.522682	C4M9P1
22.032	26.2562	26.7902	28.4994	26.8119	27.2657	25.8086	25.9896	25.1509	23.4783	25.9299	25.5382	21.6242	24.1208	24.9199	25.6275	24.5248	24.4333	23.8966	23.676	23.1654	22.7915	24.7688	23.7735	0	14.967	61	1	4	5	6	3	3	5	5	5	4	5	5	4	2	5	4	29.932	264	0.207107	-3.00319	0.634276	-0.499474	C4LVG7
26.8881	25.4137	27.2223	25.6615	28.459	28.7319	27.0915	26.6264	28.1118	24.9907	26.1183	23.8799	25.5087	23.3231	25.2924	23.1167	25.9856	25.849	25.5374	24.5609	25.7773	22.6939	24.7682	23.3069	0	64.961	108	10	6	13	6	17	13	18	16	14	11	15	5	14	5	11	6	115.13	1017	0.597936	1.64779	0.180223	1.42144	C4M964
27.3348	29.094	28.3038	29.3328	27.2433	27.7073	26.5503	26.711	27.0798	26.0185	24.8242	27.2329	25.654	25.0246	25.7837	26.717	24.8612	24.8132	24.9802	25.3365	25.3536	24.8208	24.131	26.1265	0	45.977	45	6	6	5	6	7	4	6	4	5	4	5	4	4	4	3	6	14.81	132	0.3999	-0.855773	0.403408	-1.19945	C4M574
18	18	18	24.637	22.7768	25.0062	18	22.5617	18	18	20.6841	18	18	18	18	22.0128	20.6886	21.5906	18	20.4087	18	18	19.7701	18	0	5.7422	6	0	0	0	1	0	0	1	2	0	1	0	1	0	0	1	0	32.055	281	0.425162	-1.844	0.258163	-2.83824	C4M3M2
28.4607	28.9848	29.2436	28.4477	30.086	30.077	29.1898	28.9431	29.5767	27.7279	28.421	27.3287	27.1669	27.0298	27.2521	25.5181	27.7177	26.9731	27.4536	26.4661	27.3986	26.3449	27.267	26.2649	0	265.07	336	24	20	32	17	38	27	36	33	34	32	34	25	34	22	32	22	159.86	1386	0.660679	-0.68177	0.262721	0.711653	B1N3Q0
24.4503	22.4412	25.9576	24.2515	25.6659	25.0008	24.0764	25.3164	25.2155	18	23.8495	23.1912	23.3831	20.941	23.5475	21.9113	23.3434	21.6104	21.9007	22.5976	23.0503	18	22.6815	22.1031	0	19.408	29	5	1	6	4	6	3	5	5	5	4	3	0	4	0	3	2	55.898	493	0.0918595	3.686	0.700649	0.3748	C4M538
29.1233	29.4238	29.8094	30.5877	30.3841	29.2882	29.5612	29.2433	28.2799	26.9238	24.621	25.3999	27.7487	27.0167	27.4849	27.5263	27.7643	26.6189	27.6239	27.0073	26.2239	26.1518	24.5033	24.7541	0	152.04	196	13	12	15	12	15	15	14	11	14	14	8	9	11	8	5	5	27.687	255	0.718046	-0.415816	0.865938	-0.413149	C4M7U0
22.907	18	23.9139	18	25.5726	24.8608	24.8833	24.032	25.2772	23.3317	24.9283	23.3679	22.4455	18	21.4537	18	22.548	22.1356	22.7028	22.4279	22.8903	22.6841	23.1607	22.8217	0	6.7009	9	2	0	2	0	5	2	4	3	4	3	2	0	3	1	3	1	153.91	1298	0.478397	1.89108	0.225425	2.77521	C4M7G2
23.3778	23.2404	24.5758	25.2693	24.5139	25.4728	23.9061	18	25.6036	22.1365	24.8535	22.3838	22.3382	21.2134	22.7263	22.8168	22.6426	22.327	22.565	18	23.3166	21.0154	22.1976	21.3706	0	8.7963	14	1	1	2	2	2	1	2	3	2	0	3	1	3	1	3	1	19.197	166	0.977501	-0.038209	0.295951	2.56075	C4LU57
18	26.0124	18	24.0518	18	18	18	18	18	19.6665	18	18	18	23.691	18	20.5419	18	18	18	18	18	19.0141	18	18	0	11.637	4	0	4	0	1	0	1	0	0	0	0	0	0	0	1	0	0	26.929	243	0.251079	-2.41973	0.373901	-2.01728	P30859
23.3885	18	23.7538	18	27.0771	25.0243	25.7061	22.6837	26.4188	21.4208	25.5021	18	21.8921	18	21.8333	18	24.8632	21.7842	23.7128	21.4598	24.268	20.9181	24.1927	18	0	73.456	23	2	0	3	0	6	2	11	4	7	1	4	2	8	1	5	0	193.79	1660	0.287323	3.10983	0.0319633	5.42608	C4LXK6
19.8733	18	18	21.6146	21.5425	24.5256	22.3798	21.5928	24.51	22.2117	22.3246	21.0096	20.6516	18	18	19.455	20.9129	21.3886	20.7427	20.2945	22.2071	20.8877	20.8004	20.4715	0	4.4497	10	1	0	0	1	3	2	1	3	2	1	3	0	3	2	2	1	94.527	843	0.893565	0.297125	0.747911	-0.504252	C4M8F5
18	23.4291	18	24.864	21.5834	23.3961	20.6619	22.3842	18	21.0743	18	19.8686	18	20.7362	18	21.1051	19.554	20.3212	19.3472	20.2203	18	19.7556	18	19.05	0.0016376	3.6104	4	0	1	0	2	1	1	1	1	1	1	1	0	0	1	0	1	18.592	162	0.0103916	-3.92966	0.108668	-3.48497	C4LYL7
28.9138	28.2712	30.0477	29.9507	30.6883	28.8119	29.0979	28.5554	30.1312	24.3705	28.3932	25.6688	27.5208	25.7453	27.8192	27.3361	28.2202	26.1553	27.3089	26.2906	27.7324	23.361	27.0379	24.2452	0	189.19	326	18	15	22	17	21	19	22	13	22	19	22	8	21	6	20	8	78.473	713	0.576552	1.12608	0.452564	1.12128	C4M2X6;C4LXI9
25.328	24.9145	27.1796	26.6418	27.3135	25.6123	26.0629	26.8753	25.6529	23.2696	23.8859	22.7558	23.517	22.9515	24.8688	23.3134	24.3462	22.3399	23.5842	24.314	23.3975	23.3679	23.6718	23.3584	0	29.487	48	4	4	7	6	7	7	8	4	5	6	3	1	4	2	2	1	20.85	186	0.333261	2.14557	0.871132	0.285144	C4LWQ7
25.6931	26.0359	24.5642	26.6843	25.9153	25.15	25.083	25.701	25.2889	25.2431	23.4907	24.6949	23.8086	23.0677	21.5486	23.4903	23.4697	22.1994	22.9094	23.3758	23.562	24.479	23.1988	25.1246	0	13.729	22	6	3	2	3	7	1	6	4	4	2	3	2	6	1	2	1	159.1	1344	0.616861	-0.196526	0.151	-1.3141	C4LVC5
29.3252	28.8829	31.1391	30.0733	30.7705	29.3391	30.3918	30.2879	29.55	26.7789	28.8815	25.9885	28.1349	26.555	29.0036	27.3115	28.3686	26.3744	28.2984	27.6451	27.4079	26.2436	27.7928	25.2998	0	323.31	319	24	20	27	21	30	23	28	19	28	21	26	9	25	10	21	8	49.291	439	0.359318	0.987811	0.431149	1.35423	B1N309;C4M1Y2
26.3407	24.0356	26.8551	26.3486	28.4135	29.0834	27.5195	26.7139	27.1736	18	25.2565	24.5345	25.1535	21.7917	24.4771	23.3543	26.1769	25.2596	25.8775	24.8406	25.7255	18	24.4194	22.7565	0	67.392	88	14	3	13	7	17	15	21	18	21	15	12	3	15	0	9	7	130.86	1176	0.433403	2.2128	0.515401	0.678047	C4LZ08
26.3089	28.1823	27.467	26.9838	28.816	29.0658	27.76	27.5887	27.6648	27.2689	28.2597	26.7455	24.2554	25.843	25.4616	24.2258	26.3327	25.8927	26.1974	25.6502	25.4256	26.2536	27.2204	25.7735	0	145.22	138	14	23	20	16	25	24	34	32	27	25	28	15	24	20	32	18	150	1281	0.182598	-1.24181	0.101612	0.72291	C4M0W6;B1N4X9
29.0282	33.1457	30.6952	33.0573	31.3798	32.1798	29.9473	30.5402	30.7724	30.1519	30.5717	29.437	28.2093	30.5603	28.4569	29.9901	28.9677	29.2578	28.2482	28.6665	28.7716	28.7888	29.985	28.3342	0	212.79	370	10	15	11	14	13	14	14	14	12	14	14	13	14	14	15	14	21.743	193	0.0715695	-2.41008	0.609336	-0.606789	C4M779
26.7766	30.5175	28.6455	30.8019	29.6145	30.0635	27.5309	28.7108	27.4816	27.6211	24.7336	26.9439	25.5582	28.1288	26.5401	27.8889	27.0619	27.0307	25.7633	26.2123	25.2739	25.9861	24.2047	25.2524	0	91.119	256	10	14	12	13	10	12	13	12	11	12	13	8	11	9	5	9	35.781	323	0.117824	-2.98419	0.315232	-1.8489	C4M2D4
18	22.7381	22.0164	22.631	21.4636	20.7398	18	18	18	18	18	18	18	19.8513	19.67	19.5659	19.2502	18.5574	18	18	18	18	18	18	0	6.9991	4	0	1	1	2	0	0	1	1	0	0	1	0	0	0	0	0	21.73	197	0.180745	-2.09261	0.92496	-0.204872	C4M717
27.9977	26.0157	29.1547	27.9953	29.7452	27.6856	27.9674	27.8925	28.4112	24.0677	26.3287	25.0708	26.5842	24.3594	26.5711	25.5167	27.3487	25.1553	26.3778	26.0867	26.7035	22.1225	25.341	23.4435	0	119	161	19	6	22	11	23	17	25	12	19	16	19	8	18	4	10	5	87.191	774	0.266746	1.70295	0.545907	0.830762	C4M3Z2
20.5546	18	23.5311	23.3203	25.1016	22.3266	22.6702	20.4117	22.7393	18	21.1888	18	20.383	18	21.0184	19.3613	22.722	19.8494	21.2125	18.976	19.9597	18	20.5496	18	0	13.463	12	1	0	4	2	2	0	6	2	3	1	3	0	3	0	1	0	139.57	1190	0.225373	2.51723	0.325263	1.88601	C4LYC5
22.2916	18	24.1513	18	23.1347	18	21.6096	18	22.9038	18	19.6285	18	21.0276	18	21.4194	18	20.8702	18	20.1391	18	21.3027	18	19.1133	18	0	6.0693	7	1	0	2	0	2	1	1	0	1	0	1	0	1	0	1	0	19.11	181	0.288867	2.16559	0.0441023	3.79645	C4LZT0
18	26.0696	18	18	23.422	26.0222	22.2631	24.9287	23.0705	25.2267	23.4246	24.0999	18	23.738	18	18	22.2806	23.038	22.11	22.1109	21.9811	22.9906	21.9945	22.8098	0	19.896	11	0	6	0	0	2	6	1	5	1	5	3	4	2	6	4	5	101.2	892	0.242272	-3.20654	0.70494	-1.11362	C4LVR6
25.6031	25.4662	26.363	26.9289	27.7059	29.1318	26.7238	27.5297	26.8938	25.9618	25.9595	26.7638	24.814	23.9688	24.6351	24.5497	25.3752	25.6446	25.0566	25.2609	25.0873	24.3238	24.8212	24.6596	0	102.83	101	9	5	11	9	16	12	16	22	14	16	18	13	13	10	12	11	90.509	781	0.504649	-0.952147	0.086543	-0.725383	C4LVB8;B1N2P8;C4LXC6
18	21.5578	23.874	23.2584	22.2899	24.9439	21.1828	22.5036	21.1074	22.0529	18	23.0629	18	20.5765	21.582	20.9366	20.9439	21.6699	20.8411	20.8527	20.4963	20.9338	18	21.3105	0	7.4757	13	0	1	1	2	1	1	2	3	1	1	0	2	1	1	0	2	37.439	319	0.0491389	-3.4103	0.324414	-1.92271	C4M7A3
18	18	22.4215	25.0587	18	24.8877	18	22.6028	18	18	18	18	18	18	18	22.1572	18	22.3217	18	18	18	18	18	18	0.0021164	3.2506	4	0	0	1	2	1	0	0	1	0	1	0	0	0	0	0	0	25.521	229	0.134367	-3.3274	0.395867	-2.41336	C4M2U6
24.1753	26.9905	25.7153	26.9312	26.3433	22.7386	23.1224	18	27.3844	25.4951	27.3603	26.9653	23.0706	24.7112	23.4975	24.7103	24.4859	20.8602	22.0973	18	24.9757	22.5729	26.312	22.9032	0	79.833	41	3	7	5	6	4	1	6	1	2	0	7	5	8	4	9	6	56.689	496	0.645408	-1.10307	0.679867	1.4338	C4LUP7
26.0014	26.9	26.5339	25.6298	27.2209	28.2126	26.2961	24.8679	27.4651	26.545	25.2803	24.4438	24.9383	24.7056	24.6029	23.8937	25.2883	25.2402	24.235	23.3518	25.1812	25.1677	24.1953	23.6771	0	36.797	71	8	7	10	6	11	13	11	10	10	5	7	3	12	10	8	7	138.01	1244	0.200915	-1.68397	0.110971	1.05629	C4M6A4
23.6294	18	24.1204	25.6528	25.8015	24.0939	23.8076	24.5926	26.0116	22.6331	26.0412	22.2355	22.0668	18	20.7035	22.153	22.7508	20.3654	22.4458	21.4612	23.733	21.657	25.5569	21.6295	0	15.261	15	2	0	2	3	3	3	3	2	1	3	3	1	3	2	3	1	7.6868	69	0.314915	2.67888	0.706817	0.496133	C4M059;C4LZQ8
20.3815	21.6814	22.8815	18	23.7707	23.1089	22.6591	22.6994	21.7018	18	22.0068	18	19.7812	19.9479	20.1987	18	20.8365	20.3278	20.4775	20.7788	20.4709	18	21.771	18	0	4.6712	13	1	1	2	0	1	1	2	1	2	1	2	2	1	0	1	0	95.008	828	0.681467	0.765931	0.136887	2.94936	C4LY01
25.412	25.0833	27.1594	25.5633	27.4597	26.5859	26.863	26.2681	28.0904	23.3793	28.2094	25.3136	24.2903	23.1783	25.0959	22.3315	25.1173	23.4539	25.1774	23.884	26.0821	23.4542	27.2639	23.0392	0	139.36	46	4	3	5	4	5	4	7	6	6	7	8	3	7	2	7	4	43.398	380	0.263587	2.71621	0.027242	1.69562	C4M3T8
24.1687	23.3526	23.6215	22.8126	18	18	18	18	24.9831	18	24.1798	18	22.6135	20.3663	21.6819	20.0499	18	18	18	18	22.7997	18	23.2634	18	0	11.53	13	2	2	1	1	2	1	0	0	0	0	1	0	2	0	1	0	45.654	432	0.405191	2.01219	0.411495	2.3296	P0A6P9;C4ZZT2;B1XDI9
18	23.8502	18	24.7559	23.196	24.8347	22.5003	23.4174	24.4041	24.0493	18	23.4261	18	21.465	18	22.0379	20.9576	21.9068	21.2987	21.3352	21.7192	22.4789	18	22.5582	0	8.6273	12	0	2	0	2	0	2	1	2	1	2	1	2	1	2	0	1	17.558	153	0.469788	-1.78354	0.049278	-4.36638	C4LX74
22.4657	24.376	27.279	25.1716	25.0907	23.1856	22.9696	21.4519	22.3169	18	18	18	20.2942	20.5657	25.5212	20.8254	23.0732	19.5088	19.9942	18.8102	19.5953	18	18	18	0	17.159	11	1	2	4	2	4	3	2	1	2	1	2	0	1	0	0	0	13.756	122	0.746337	0.557501	0.739326	1.20837	B1N4F4
18	18	18	18	18	24.4493	18	18	18	18	18	18	18	18	18	18	18	21.4085	18	18	18	18	18	18	0	8.5927	3	0	0	0	0	0	0	0	2	0	0	0	0	0	0	0	0	53.095	460	0.134362	-3.11631	1	0	C4LSY4
18	18	18	18	24.5647	18	23.0136	18	20.4463	18	23.7939	18	18	18	18	18	22.0668	18	21.0639	18	20.8183	18	21.8528	18	0	6.469	4	0	0	0	0	3	0	4	0	3	0	1	0	1	0	3	0	128.74	1117	0.72187	0.793886	0.118186	3.60251	C4LTG1
21.9351	25.7415	24.0185	24.7092	23.4335	26.1377	22.1061	22.0775	23.713	21.6972	22.0365	18	20.7924	23.6804	20.5221	21.4648	21.9641	24.0065	20.5669	20.8068	19.7586	20.3843	18	18	0.0026137	3.0627	7	1	3	2	2	1	2	1	1	1	1	2	0	2	1	1	0	61.715	530	0.222561	-1.46723	0.613558	1.12482	B1N549
23.8929	24.8206	25.851	26.6869	25.9823	26.8193	24.6056	25.3953	25.6278	23.7184	24.0669	25.2796	23.0241	22.4959	23.4424	23.4969	23.4974	23.4825	23.009	23.3441	23.7499	22.8166	23.7055	23.615	0	58.517	66	5	4	6	7	5	3	6	7	6	6	7	6	7	3	3	7	41.86	369	0.776509	-0.257646	0.244874	-0.946068	C4LZ12
24.7462	25.6103	23.9767	25.7374	22.8619	23.3728	18	18	21.9518	23.3822	18	18	23.6221	22.9942	22.6071	22.5445	21.6726	21.572	18	18	21.2759	19.8377	18	18	0	11.572	9	1	4	1	4	1	1	1	1	0	0	1	0	1	4	0	0	40.046	349	0.313043	-0.869978	0.865842	-0.586893	C4M0Y9
18	21.4672	23.0594	21.9654	22.223	18	21.9993	18	23.7284	18	21.1968	18	18	20.0502	20.3947	19.8504	20.6441	18	20.3103	18	20.9932	18	20.092	18	0	4.8455	5	0	1	2	1	1	1	1	0	1	0	1	0	2	0	1	0	48.017	422	0.823366	0.443382	0.124994	2.76342	C4LYH3
18	18	18	18	21.6176	25.5287	18	22.897	21.8074	24.3144	22.3331	23.1132	18	18	18	18	20.7404	22.2025	18	20.7097	20.9929	22.3156	21.7532	21.4907	0	6.8604	7	0	0	0	0	0	1	1	3	0	2	1	2	1	3	1	3	90.707	800	0.508181	-1.60454	0.439657	-1.89236	C4LU27
23.0708	18	23.086	18	21.9986	23.865	18	22.3679	26.7013	22.7498	23.7793	21.5185	21.2317	18	20.3121	18	19.482	20.5509	18	20.0735	24.918	19.9276	23.334	18	0	17.047	13	1	0	2	0	1	1	1	1	0	1	4	3	6	2	2	1	77.599	671	0.736637	0.775038	0.683077	0.99296	C4M837
18	18	22.8666	18	23.1878	24.064	18	18	24.3518	18	20.1478	20.1074	18	18	20.2823	18	20.8	21.6545	18	18	21.7551	18	19.5026	19.2088	0	4.906	5	0	0	2	0	1	1	1	1	0	0	1	0	3	0	1	1	77.354	675	0.567681	1.36891	0.357292	1.63568	C4M7S4
18	18	18	20.5288	18	19.6838	18	21.4922	18	18	18	20.5693	18	18	18	18	18	18	18	18	18	18	18	18	0	7.3017	0	0	0	0	1	0	0	0	1	0	1	0	1	0	0	0	1	39.039	337	0.355918	-0.420955	0.000808065	-2.86343	C4M098
25.157	23.2412	25.0831	24.3574	22.9463	24.1679	21.8792	23.8999	25.1556	19.4565	24.4627	21.0034	23.1981	20.5975	22.2718	21.7422	22.3575	23.3033	22.0434	24.0721	22.6485	21.6703	22.1917	22.941	0	15.593	22	2	1	4	1	0	3	2	2	2	3	3	2	2	1	3	3	49.8	429	0.35347	1.33228	0.642034	0.721423	C4LZL4
18	25.4121	18	18	18	18	18	18	18	23.8543	18	18	18	23.0948	18	18	18	18	18	18	18	22.226	18	18	0	23.705	14	0	4	1	0	0	4	0	0	0	0	1	0	1	3	1	0	26.77	238	0.138377	-3.31662	1	0	P07014
26.9239	25.7675	26.7445	26.816	22.9291	18	18	18	27.4647	23.2989	25.9888	23.1012	25.6066	23.6727	25.0088	24.2575	20.9066	18	18	18	25.3997	22.0879	24.4584	22.0375	0	10.123	32	2	2	2	1	1	1	1	0	0	0	1	2	2	1	2	1	41.392	388	0.309902	2.52491	0.816532	0.938664	P0A836;C4ZWK2;B1X6Q8
18	26.3273	25.4455	25.1165	25.6017	25.6958	24.4209	23.0658	26.4812	24.3174	25.325	24.4196	18	23.8019	23.3629	22.9177	23.1791	23.1349	22.5665	21.5964	24.2865	22.6915	24.3761	23.0244	0	6.9587	23	1	3	4	1	3	3	3	3	2	1	4	3	4	2	4	2	56.271	496	0.172258	-3.68798	0.275152	0.863172	C4LZF3
18	21.4093	23.1902	23.6261	23.638	26.9799	23.49	25.4736	24.3986	22.5316	23.431	23.9876	18	20.7973	21.2074	21.3128	21.5064	23.7738	21.6732	22.7511	21.9248	21.4308	22.5429	22.2189	0	53.899	19	0	1	3	2	3	3	3	6	3	6	2	5	3	2	3	4	63.676	559	0.326074	-2.29397	0.158249	-0.9921	C4LYN3
25.0066	26.5453	26.9403	25.029	27.4084	28.7967	26.3241	27.063	27.4915	25.1557	27.0133	27.3126	22.9795	25.1261	25.4345	21.7406	25.1295	25.7047	24.6207	24.6649	25.6711	22.5685	26.0774	25.736	0	99.148	72	6	3	12	4	10	6	15	17	10	14	16	10	14	6	14	19	125.83	1118	0.440865	-1.32419	0.719685	0.291034	C4LZY3
26.5773	25.6268	27.8938	28.1102	28.3017	28.8734	27.9907	28.6823	27.6308	25.4989	26.0751	26.6479	25.7902	24.2571	26.0709	25.0538	25.984	25.6995	25.9921	26.0204	25.5816	24.7707	24.5781	24.5912	0	84.472	151	12	7	17	16	21	16	21	21	20	25	18	12	19	9	18	14	64.636	573	0.963597	-0.0857768	0.600365	-0.49361	C4LWX7
31.8463	32.7522	33.5022	34.7285	33.6713	34.2237	32.6021	33.9876	32.5921	31.4565	31.5865	32.6076	30.463	30.1294	31.2547	31.7242	31.027	30.9708	30.7414	31.4382	30.3513	29.5279	30.3432	30.6761	0	323.31	1869	26	34	40	41	35	33	37	36	31	42	36	37	39	32	34	42	47.327	436	0.305823	-1.15584	0.219293	-1.21096	C4LXE8
22.3527	24.5562	18	25.1075	21.8789	22.9961	21.1218	23.2128	23.4007	22.1138	19.8074	22.1341	21.8549	21.0601	18	21.4604	20.5934	20.9729	20.4719	22.2461	21.3107	21.4655	19.8972	21.9276	0.0040942	2.8196	6	1	2	0	2	1	0	1	1	1	1	1	1	2	1	1	1	20.621	177	0.148119	-2.24746	0.0375862	-3.84172	C4M4X5
18	18	21.1981	18	23.2613	24.5659	23.0173	21.9411	24.3795	18	24.1868	22.7479	18	18	20.2551	18	21.1433	21.0085	21.7828	21.5024	21.5154	18	22.8056	21.2125	0	5.2774	4	0	0	1	0	1	1	1	3	2	1	3	0	3	0	3	2	78.691	683	0.610207	1.2687	0.326612	1.90439	C4MB19
27.3609	26.896	28.1335	28.3233	28.2851	28.4137	27.6243	27.2625	27.0121	25.616	25.9232	24.8732	25.9444	25.0207	25.9882	25.2797	25.6257	25.4876	25.9539	25.179	24.935	24.1466	24.5717	23.6287	0	159.96	146	13	8	15	14	12	10	16	13	14	13	13	9	11	7	10	7	83.264	729	0.879314	-0.194923	0.755169	0.407344	C4M0E0
28.1829	30.8872	29.4715	31.465	29.6446	30.5787	28.5505	29.1268	29.7113	29.84	26.0007	27.1835	27.1482	28.2901	27.3272	28.551	27.0349	27.4018	26.7005	26.8702	27.5087	28.1245	25.2005	25.808	0	91.056	311	10	15	14	16	13	12	14	15	13	16	14	13	15	19	9	12	23.784	210	0.0628746	-2.67945	0.48195	-1.25088	C4LTA0;B1N5V8
28.5181	29.9053	30.0748	30.9403	29.7915	29.6549	28.7895	30.0268	30.1413	29.0713	28.4398	27.9285	27.1618	27.5879	27.8254	27.9563	27.3029	26.6276	26.938	27.2827	27.7837	27.0694	26.8939	26.4322	0	164.03	199	7	7	8	7	7	7	7	6	7	8	8	7	8	7	7	6	13.237	130	0.460941	-0.660814	0.630719	-0.530492	C4MB21
29.0461	28.1237	30.0643	30.1745	30.2938	30.4012	29.3065	30.2589	28.7034	27.6041	27.6896	29.2167	27.8308	26.0567	27.9918	27.2929	27.7566	27.4394	27.4846	27.6214	26.8519	26.5051	26.8107	27.4591	0	323.31	334	20	18	25	24	25	24	26	22	23	23	20	19	20	12	17	17	60.788	553	0.84272	-0.243505	0.328306	-0.863219	C4LU66
21.5228	22.8625	24.4735	23.6475	23.7515	25.4549	22.8674	25.0065	22.7537	24.4923	20.8553	23.4164	21.2193	21.3709	22.262	21.5851	21.6716	22.3182	21.5642	22.1968	21.1056	22.5036	21.6637	21.574	0	10.087	11	1	1	3	1	2	1	3	3	2	3	2	4	2	3	1	2	54.921	479	0.585991	-1.19542	0.327352	-1.29138	C4LT57
24.7746	25.7765	26.0877	26.0369	26.4433	26.0094	25.3276	23.8537	25.0899	24.4291	24.9405	22.9503	23.5311	23.4265	23.8949	23.5624	23.7813	23.2455	23.462	22.2149	23.1646	23.4539	23.0908	22.4631	0	40.5	51	3	5	7	4	8	6	7	6	7	4	6	5	5	4	7	4	46.914	417	0.383982	-0.919303	0.296272	1.17164	C4M846;B1N4Q6
18	24.3205	18	18	20.5226	18	18	18	21.6428	23.3943	18	23.0484	18	22.6463	18	18	19.5127	18	18	18	20.2305	21.2475	18	20.472	0	7.3365	4	0	2	0	0	0	0	1	0	0	0	2	0	1	2	0	2	34.823	295	0.500054	-1.38733	0.373901	-1.68282	B1N539;C4MB42;C4LY26;B1N4I4;C4M6E2;B1N433
18	21.6981	24.7296	23.73	25.5979	25.5765	23.4121	25.5795	18	22.4177	22.2431	22.7251	18	19.8797	22.32	21.2359	23.5624	22.1031	21.3594	22.9765	18	20.8811	22.1658	21.7064	0	31.173	19	0	1	3	2	4	1	6	4	2	6	2	1	0	1	2	1	40.561	344	0.681207	-1.03487	0.643979	-0.549934	C4LWC1
22.5287	24.8641	24.2615	26.4343	25.3108	26.417	24.916	24.4902	24.3777	23.6547	23.2002	23.9088	22.1836	22.2436	22.5124	23.3229	22.9697	23.2049	22.9237	22.0346	23.2274	22.4559	22.1446	22.3577	0	23.676	31	1	3	3	4	1	2	3	4	4	4	3	2	1	2	3	3	34.041	296	0.209273	-2.41872	0.420519	-0.818531	C4M3T3
29.1384	26.9117	29.5568	28.1945	31.011	30.5878	29.723	29.0124	30.1386	26.7669	28.5781	27.9095	27.7695	24.8984	27.2891	25.7917	28.4821	27.4073	27.8428	26.8359	27.9402	25.6899	27.9107	26.5569	0	284.21	377	33	13	34	18	41	27	42	36	35	30	34	24	36	18	34	24	122.46	1072	0.590148	0.900525	0.133632	0.913808	C4M6P0
24.3115	25.1337	26.765	28.6239	26.7584	27.2344	24.6518	25.7735	25.8979	24.3664	25.6196	26.2692	24.2077	23.2206	24.7001	25.3357	24.4743	23.9844	23.9192	24.0432	23.9702	23.8844	24.5568	25.0008	0	75.19	60	3	3	7	9	5	4	9	9	4	7	8	7	6	5	6	7	23.767	215	0.637286	-0.432949	0.321523	-1.21007	C4M4W4;C4M0Y0
24.4459	26.4486	26.2651	26.9518	26.929	28.4076	25.7093	27.156	27.7682	25.5637	25.8528	25.7754	23.5731	24.0382	24.2943	24.2607	24.3601	25.25	24.1196	24.8471	25.8048	24.3494	24.7698	24.8156	0	78.116	92	6	9	9	9	10	7	11	14	8	12	13	11	13	10	11	10	80.663	722	0.588736	-0.907519	0.211612	-0.685308	C4M5I3;B1N2G6
18	24.9191	18	24.6082	18	21.5095	18	18	21.4535	22.1596	18	18	18	21.9951	18	22.1467	18	20.2252	18	18	20.2677	21.0027	18	18	0	7.0218	6	0	3	0	2	0	1	0	1	0	0	1	2	1	2	0	0	81.936	713	0.0106368	-4.27383	0.373901	-2.20273	C4M3Z4
22.7965	23.5681	26.2498	25.8863	25.5278	23.4728	24.7072	25.9742	22.4902	20.7959	21.5313	21.7641	22.5928	21.8355	23.7717	22.7828	22.9772	21.4479	22.3586	22.7094	20.9589	20.7433	22.4552	21.4869	0	14.104	24	1	2	6	4	7	3	4	1	4	4	3	0	2	1	1	1	21.226	194	0.645154	0.502556	0.856489	-0.37878	C4M525
22.5128	22.7721	22.8898	25.5364	22.8022	25.3828	21.4924	23.3737	22.6624	18	18	19.8697	19.9334	20.7163	20.2354	22.9579	21.0395	21.7537	20.4574	19.9672	21.8541	18	18	19.3947	0	6.7076	8	2	2	2	4	1	1	1	4	1	3	1	1	1	0	0	1	57.858	488	0.950676	-0.105168	0.387296	-2.13249	C4MBI4
25.3375	26.5558	26.9872	27.9251	27.0241	26.7989	25.8956	27.7242	26.5036	25.4193	26.3201	25.6313	24.183	24.1755	24.9035	24.6943	24.4348	23.8537	24.4155	24.6284	24.6511	23.6746	25.1872	24.2748	0	91.86	71	3	4	5	7	5	5	5	3	5	7	4	3	5	4	4	3	15.702	138	0.520487	-0.438684	0.435076	-0.692595	C4LVG4
18	18	18	18	22.1365	23.239	18	21.0323	20.8936	20.7524	18	18	18	18	18	18	19.8249	20.2656	18	18.9194	18.873	19.2523	18	18	0	5.4186	10	0	0	0	1	0	1	1	2	1	1	1	0	1	1	0	0	41.273	358	0.888148	-0.240308	0.373901	-1.01076	B1N4B4;C4LUD2
18	18	20.7228	18	22.6561	24.2279	22.8171	18	20.551	18	18	18	18	18	19.4038	18	20.526	21.6955	20.5155	18	19.1296	18	18	18	0	20.374	11	0	0	1	0	1	1	2	4	2	0	2	1	1	0	0	0	81.512	706	0.731129	-0.701781	0.145854	2.5133	C4LSY6
26.0803	26.6606	27.5566	28.3359	27.309	28.0689	26.7212	27.2002	25.8589	25.7982	25.774	25.4709	24.9687	24.5264	25.1261	24.946	24.9732	24.929	25.0706	24.7669	24.2383	24.9693	24.232	24.4923	0	65.453	89	6	8	10	12	8	10	11	9	8	10	9	5	6	5	8	4	43.568	382	0.352918	-1.47502	0.761347	-0.318434	C4M5D4
22.8851	22.5743	24.3038	24.0032	25.004	24.924	23.8399	23.1754	24.8959	21.7273	23.7828	22.1123	21.4792	20.3407	21.6042	21.1128	21.9217	21.3239	21.4926	21.0385	23.2241	20.3703	22.9719	20.7961	0	4.1026	6	1	1	2	1	1	1	2	2	2	1	2	1	2	1	2	1	24.219	210	0.308288	1.82811	0.199106	0.878518	C4M8U3
20.3004	27.228	25.5187	27.1533	25.252	25.8497	23.3924	23.8965	25.1234	24.9502	24.4719	25.0973	20.6329	25.12	23.719	24.4578	23.1793	22.2991	21.7185	21.8287	22.803	22.9781	23.1393	23.1903	0	42.025	55	1	5	3	4	4	3	4	4	3	4	4	3	4	4	2	4	60.57	518	0.0735131	-4.06891	0.461293	-0.92137	C4M6D2
25.0654	23.6377	24.9713	24.8645	27.5844	26.1992	25.8209	24.5562	27.2789	24.8875	26.0877	23.1014	23.7136	21.8411	22.4228	23.3467	24.572	23.0328	24.2185	22.4631	25.3384	23.6816	25.3182	21.692	0	25.725	34	5	2	4	2	11	5	11	6	8	4	7	3	10	5	9	2	101.03	884	0.848757	0.491722	0.0855684	1.45259	C4M149
18	18	21.6832	24.8712	23.8683	25.3017	20.1471	24.8888	22.5257	22.1755	21.6215	23.4522	18	18	20.9868	20.277	21.33	21.115	18	22.3333	20.749	21.6649	21.628	21.9321	0	30.074	3	0	0	1	2	2	0	2	3	1	3	0	2	2	1	1	2	19.612	169	0.453593	-1.7646	0.00928855	-3.25353	C4M3Z7;C4M6A8
21.6805	23.2767	24.462	24.0305	24.8944	25.6922	22.6758	25.4426	24.2141	22.4434	23.2914	23.5168	21.425	21.7248	21.6572	21.1348	22.303	22.1525	21.8075	22.9862	20.8674	21.6568	22.5446	22.433	0	24.611	20	1	1	3	2	2	2	3	3	1	3	2	2	3	1	2	2	46.581	412	0.549546	-0.703883	0.334404	-0.853588	C4M6N0
25.6915	23.8214	26.5243	25.0238	26.1185	25.4042	24.7656	21.9869	27.0117	23.0816	25.7243	23.1618	24.1339	21.1831	24.4544	21.9128	23.587	21.8207	23.4636	20.8292	25.2599	21.4736	24.6898	21.7573	0	9.7329	28	3	2	3	2	3	3	3	2	3	1	3	1	3	2	3	2	52.623	471	0.924571	0.21176	0.0890017	2.28059	C4M5V5
18	22.8027	18	18	24.0662	25.2172	18	22.8023	23.1585	18	18	22.1007	18	20.7752	18	18	21.417	21.9355	18	20.7891	21.3698	18	18	20.8477	0.00055066	3.7569	6	0	1	0	0	1	1	2	2	0	1	1	1	1	1	0	1	71.222	615	0.9375	-0.198787	0.118581	-2.96766	C4LXJ6
18	23.634	18	23.6905	22.4773	18	18	18	20.4995	18	20.2424	18	18	21.4384	18	19.5653	20.0401	18	18	18	19.777	18	20.3306	18	0	4.5978	4	0	2	0	2	0	0	2	0	0	0	0	0	1	0	1	0	27.975	239	0.587157	-1.14026	0.603028	-1.14938	C4MBE4
22.5285	21.2697	22.2615	21.2135	22.4297	18	20.9967	18	24.2743	18	22.1536	18	21.5144	18.9082	20.4941	18.475	21.1049	18	18	18	21.6852	18	20.7968	18	0.00055679	3.839	7	1	1	1	1	1	0	1	0	1	0	2	0	3	0	1	0	193.52	1660	0.0842745	2.70693	0.0754585	2.73275	C4LZR6
23.1916	22.8497	18	22.5018	22.2191	18	21.6585	24.1349	18	23.0139	22.7617	23.7027	18	20.7626	18	20.3567	20.4835	18	20.5088	21.132	18	21.2866	21.4098	21.5872	0	4.4655	1	1	1	0	1	1	0	1	0	1	2	1	1	0	1	1	2	45.022	389	0.715773	-0.693073	0.157395	-2.6397	C4LVK0
18	18	22.8705	22.2986	24.3883	23.8322	21.6512	24.1255	23.9467	21.8068	23.3295	22.6847	18	18	20.1947	18.8201	21.9549	20.149	20.7168	22.4166	21.8896	20.9073	21.4061	21.5592	0	13.888	11	0	0	2	2	2	3	3	3	1	3	3	2	3	1	3	2	74.219	649	0.779246	0.674011	0.605177	-0.419216	C4M7Z8
23.9621	21.0566	24.5244	22.4987	26.3172	26.7094	25.0782	24.1363	24.9386	20.7627	22.2746	20.9229	21.9897	20.5204	21.8514	20.7751	23.3962	24.5611	22.8597	21.6065	21.6435	20.9138	20.5768	20.7105	0	17.661	15	5	1	4	1	5	1	8	9	8	5	4	1	7	1	3	1	141.7	1226	0.366884	2.20372	0.317967	1.4398	C4LXJ2
18	23.1589	19.1989	22.4638	18	18	18	18	18	18	18	18	18	20.84	17.9542	19.7496	18	18	18	18	18	18	18	18	0	4.4323	9	0	2	1	2	0	0	1	0	0	0	2	0	0	0	0	0	18.028	157	0.133997	-2.55821	0.518924	-1.08829	C4M4P0
24.597	27.5754	25.494	26.9233	24.9381	26.8741	25.1205	25.2998	25.897	25.1617	23.0015	23.2536	23.1804	25.0578	23.8988	23.5635	22.4513	23.86	23.4056	22.9299	23.3446	23.7562	22.3065	22.2184	0	20.961	25	2	5	2	4	5	5	3	3	2	3	4	2	3	3	1	1	22.447	196	0.0674448	-2.71534	0.661755	-0.620265	C4M3W1
26.3873	25.7236	27.8528	28.0115	27.9255	27.2695	26.8833	27.261	27.7839	22.8338	25.9685	23.4138	25.2012	23.8316	25.9013	25.0097	25.6866	24.4991	25.0426	24.3949	25.8691	22.9947	24.197	22.5903	0	87.37	93	9	5	10	9	11	9	10	9	11	11	10	4	10	2	8	3	47.699	410	0.523618	0.962544	0.681789	0.672766	C4LUQ6
26.308	25.8127	26.4719	25.9632	25.6389	24.2603	25.1156	18	26.2762	22.8538	25.8722	23.7799	24.0579	22.7704	24.8648	22.4994	24.488	21.6401	24.576	18	24.1849	19.4246	21.5467	22.8616	0.0064709	2.5115	6	2	2	2	2	1	1	1	1	1	0	2	1	2	2	2	1	106.08	906	0.291214	0.978043	0.249789	3.23882	C4LXQ5
27.0395	25.0559	27.7853	27.6578	27.9723	27.5682	27.5785	27.0747	27.3102	23.3221	25.6939	24.5327	25.8148	22.7228	25.6229	24.3271	25.3896	24.822	25.7291	25.1115	25.6169	21.9561	24.1418	22.2303	0	101.44	116	17	8	24	15	23	17	21	14	22	19	16	7	19	5	13	7	131.98	1183	0.393991	1.37333	0.635795	0.597466	C4M622;B1N5W5
26.206	25.4351	27.4832	26.4499	29.1828	28.6427	28.641	29.5479	26.8716	24.7562	25.7562	25.9657	24.9897	22.9226	25.3368	23.7119	26.8199	25.689	26.8755	26.6439	24.9009	23.3974	24.9363	25.3388	0	151.75	116	9	6	11	6	17	12	17	12	17	18	11	2	9	2	7	3	75.425	658	0.829294	0.349226	0.985174	-0.0276896	C4M7S1
18	18	18	18	18	23.8918	18	22.8024	18	18	18	18	18	18	18	18	18	20.2233	18	19.825	18	18	18	18	0	4.1208	1	0	0	0	0	0	0	0	2	0	2	1	0	0	0	0	0	59.978	510	0.149567	-2.40998	0.373901	-1.6008	C4M6R0
25.0404	23.0038	25.9736	25.0192	26.2796	25.232	25.3925	23.5178	26.6544	18	26.3866	23.4086	23.7288	20.8778	23.8076	22.0897	23.8194	22.4133	23.7085	21.5916	24.5674	18	25.4003	22.1833	0	43.348	27	3	1	3	2	3	2	3	2	3	1	3	1	3	0	3	1	45.623	384	0.32321	2.93467	0.0311573	1.9357	C4LVH7;C4M7V9
25.9772	25.2353	18	23.9697	18	23.8452	24.9032	18	26.0097	24.3253	18	24.3463	24.341	23.4139	18	22.5493	18	22.4241	23.5897	18	24.4556	23.4008	18	23.4851	0.0016411	3.6501	2	1	1	0	1	2	1	0	1	1	0	1	0	2	1	0	1	225.25	1925	0.67531	-0.85206	0.590096	-1.8043	C4LW29
21.9578	23.9896	21.6464	22.8539	18	18	18	18	21.9254	21.6832	22.463	18	21.0738	20.1576	20.3641	20.6205	18	18	18	18	20.5689	20.0315	21.0366	18	0	6.4507	6	1	3	1	1	0	1	0	0	0	0	2	0	1	1	1	0	199.77	1784	0.938674	0.139837	0.635912	1.08517	C4M3S6
23.2416	22.4407	25.1465	25.5532	25.2308	21.9401	24.527	24.0977	24.1439	18	23.5674	18	22.4757	21.0101	21.4108	22.7177	21.5406	18	21.6764	21.7107	21.4168	18	23.13	18	0	41.781	11	2	1	4	2	2	0	5	1	3	3	2	0	3	0	2	0	169.82	1469	0.161588	2.31684	0.473743	1.86335	C4M042
23.3266	18	18.7666	25.844	23.5909	25.5117	22.9596	18	23.234	21.3823	20.3767	21.6235	22.6483	18	19.0066	20.9769	21.8683	20.8671	21.2248	18	20.9913	21.1519	19.2206	21.3461	0	7.0803	12	2	0	1	4	3	1	2	3	2	0	4	1	2	1	2	1	77.357	657	0.889325	-0.314612	0.6856	-1.12151	C4LYC0
22.3995	25.2331	23.1924	26.1748	22.7057	24.5655	18	22.7252	25.3605	25.1011	22.704	25.9384	22.1346	23.5846	22.161	22.8043	21.6454	21.8229	18	20.893	23.1076	22.8512	23.2808	23.9813	0	33.457	15	1	2	1	4	0	2	1	2	0	2	4	3	3	3	1	5	59.372	509	0.213515	-2.27579	0.141447	-3.64733	C4M934
28.0572	28.2862	28.5965	28.5339	26.2853	18	28.1015	18	27.0695	24.3577	26.1878	23.7929	26.4728	26.0372	26.3719	25.9176	25.0729	18	26.2866	18	25.6225	24.5149	25.6792	24.3061	1	-2	1	2	1	1	1	1	1	1	0	1	0	1	1	1	1	1	1	38.9	329	0.339098	2.49631	0.252458	4.18633	C4M0F3
23.4175	22.2392	24.4414	24.0038	27.1284	26.4953	25.1655	24.2537	25.1755	21.7458	25.3445	23.4223	22.651	20.6316	22.5432	22.0158	24.7181	23.2518	23.5312	22.3244	22.8087	21.3604	23.5879	21.9146	0	26.922	35	3	2	4	2	8	2	8	6	5	4	6	3	6	1	5	4	78.97	699	0.887741	0.257206	0.042066	1.09054	C4LUV1
22.9265	24.3049	25.5149	25.2161	25.9927	25.5889	24.6553	24.6086	24.5598	23.2274	22.6169	21.9394	21.8808	22.5552	23.3483	22.3977	23.011	22.4163	22.3683	22.6844	22.6078	22.4096	22.1918	20.7223	0	13.828	21	2	2	4	3	3	1	4	3	4	3	4	2	3	2	2	2	65.187	590	0.423117	-1.16289	0.809347	0.341042	B1N2U3
18	18	18	18	18	22.5474	18	22.2557	18	24.5858	18	23.6568	18	18	18	18	18	20.9814	18	21.7736	18	22.5727	18	21.6991	0	10.749	6	0	0	0	0	0	2	0	1	0	1	0	0	0	3	0	3	113.81	996	0.144604	-2.7833	0.124002	-3.30416	C4M6I1
18	18	18	24.6984	18	24.6611	18	25.0905	18	24.2252	18	22.1862	18	18	18	21.9591	18	22.271	18	22.8197	18	22.2808	18	21.5561	0	7.8381	7	0	0	0	2	0	0	0	1	0	2	0	0	0	2	0	1	21.676	187	0.134342	-3.22157	0.00275283	-5.9917	C4LYW6
18	23.5393	21.9034	23.6874	24.2163	24.1474	22.3457	18	22.0495	21.9152	21.2264	18	18	21.3826	20.2882	21.112	21.0804	21.0534	20.9881	18	20.0409	20.7578	20.5676	18	0	6.3264	13	0	1	1	1	1	2	3	2	1	0	3	1	2	1	1	0	48.121	413	0.116673	-3.0645	0.372608	1.92935	C4M3H0
30.286	30.7569	30.0156	30.7507	28.2375	28.8519	28.4472	26.9181	31.2831	28.7149	28.7891	27.0277	28.7838	28.18	27.8409	27.6882	25.8164	25.8517	26.6516	24.9498	29.1429	26.8816	27.9791	25.8062	0	160.72	246	13	13	12	13	13	13	12	11	11	8	13	10	13	13	12	8	21.83	195	0.676807	-0.563921	0.5614	0.851789	C4M3J0
25.5198	24.8755	27.7846	26.9283	26.8582	24.0363	25.0306	25.9632	24.5253	18	18	18	24.0403	22.8838	25.5803	23.9567	24.3601	21.6487	23.1269	21.9818	20.9272	18	18	18	0	46.93	23	4	3	4	5	4	5	4	4	3	4	4	1	3	0	0	0	16.368	144	0.720326	0.952229	0.995305	-0.0254218	C4M7H3;C4M0C6
25.3014	27.1655	26.7268	27.3203	26.8437	27.5535	25.6916	24.8729	26.9165	27.0331	25.4402	26.8847	24.6712	24.8374	24.7859	25.2548	24.5859	24.9197	24.7019	23.7185	25.1062	24.8056	23.6054	24.173	0	82.743	63	5	5	6	4	5	6	6	5	4	3	5	4	5	3	5	5	22.314	199	0.251779	-2.71526	0.657658	-0.406412	C4LX92
18	21.7398	20.6667	21.4323	20.7767	20.6439	18	18	18	18	18	18	18	19.4713	18	18.4616	18.4018	18	18	18	18	18	18	18	0.0041131	2.8687	2	0	1	1	1	0	0	1	2	0	0	0	0	0	0	0	0	105.49	924	0.471966	-0.901753	0.868753	-0.255175	C4M9L5
21.4209	18	22.6982	24.05	24.7127	25.2772	22.7284	25.2037	22.7155	18	20.4178	23.2957	21.012	18	21.754	20.3306	21.6715	21.331	20.56	23.1603	21.233	18	20.4257	21.8398	0	17.973	8	1	0	1	3	3	2	5	4	2	4	1	1	1	0	1	2	39.99	360	0.442351	1.89298	0.0772705	-2.23501	C4LZS8
23.1907	18	23.5968	23.3229	23.4305	25.653	23.6013	24.1141	25.5193	18	22.6264	23.1315	21.813	18	21.7464	22.5669	21.6245	21.8957	21.308	21.5872	22.9831	18	21.9434	22.5338	0	8.0126	21	2	0	2	1	3	2	3	4	3	2	4	0	3	0	1	1	45.294	398	0.457442	1.79755	0.604839	-0.248019	C4LYW0
25.1902	26.361	27.5365	27.7984	28.2236	29.723	28.0622	28.7607	27.4515	27.4172	27.4736	28.6117	24.5369	24.7723	25.5308	25.5818	26.1116	26.9608	26.7025	26.2457	25.7485	25.5241	26.0643	26.4814	0	112.69	177	8	5	11	9	11	8	15	18	15	19	17	15	11	12	18	19	77.268	688	0.308975	-2.06804	0.118205	-0.699483	C4M520
22.764	24.412	24.97	24.984	26.0224	22.5549	25.5381	25.6192	18	21.8319	18	23.4201	21.5363	22.9387	22.4901	22.5109	23.3709	22.0928	23.5112	23.1878	18	21.7982	18	21.5824	0	23.254	14	2	4	4	4	8	6	7	1	7	8	4	2	0	1	0	3	88.052	769	0.443246	-1.50537	0.504526	-1.83841	C4LT65;B1N3E4
28.3752	27.8047	30.2192	29.7021	29.5941	27.3259	27.9043	28.8538	27.7736	24.5348	26.7124	24.5323	26.7975	25.2556	28.0262	26.8033	27.1186	24.5855	25.9	26.7675	26.0059	24.1798	26.1184	24.5393	0	95.72	215	20	15	27	22	24	14	27	12	19	21	22	5	12	4	14	7	62.877	551	0.351414	1.33224	0.774807	0.582549	C4LWA8
24.7714	23.9516	25.232	24.1085	18	18	18	18	26.1914	18	25.5071	22.4799	23.2064	21.0529	23.4028	20.8913	18	18	18	18	24.1085	18	24.3667	20.674	0	12.506	18	2	2	2	2	1	1	0	0	0	0	3	0	2	0	2	2	36.511	329	0.376952	2.40726	0.674799	1.38356	P0A7Z4
18	18	18	18	22.8246	18	18	18	26.1664	21.9485	23.0376	23.0406	18	18	18	18	20.2706	18	18	18	23.9971	20.9995	22.6838	20.9052	0	25.729	8	0	0	0	0	1	0	2	0	0	0	3	2	6	1	2	2	100.95	884	0.569331	1.36775	0.999685	-0.000998815	C4M5L0
21.6535	18	18	18	23.2631	25.9162	18	26.0721	21.8322	24.0391	18	26.3186	19.4774	18	18	18	19.9332	22.3523	18	24.0796	19.0403	21.2031	18	25.0754	0	57.783	5	1	0	0	0	0	0	1	4	0	2	1	2	1	1	0	2	37.397	336	0.901538	-0.301609	0.116206	-5.46357	C4M2N7
22.3607	22.5615	23.9946	23.9435	23.9933	25.6428	23.3608	24.5087	22.3076	22.5458	18	18	18	18	21.6746	21.3412	21.4442	22.7845	18	18	18	18	18	18	0	18.77	2	1	1	2	2	1	1	2	2	1	1	1	1	1	1	0	0	22.916	204	0.805697	-0.522116	0.903073	-0.365643	C4M9F8
22.9406	24.5472	25.1565	26.1522	24.6702	24.6637	23.1849	22.2124	23.1865	22.098	18	20.0088	21.1292	22.3534	22.9675	23.7219	22.5555	21.8008	21.2501	21.5273	22.0724	20.5806	18	20.8055	0	4.3057	15	2	2	2	2	2	2	2	2	2	1	2	0	1	2	0	1	24.391	218	0.530422	-0.509809	0.820109	-0.677365	C4M7C6
20.4653	23.4202	20.112	18	22.985	23.1676	22.2968	18	20.9498	18	18	18	20.155	21.0763	19.6018	18	20.8949	20.4496	20.8564	18	20.0348	18	18	18	0.0083333	2.3888	2	1	1	1	0	1	1	1	1	1	0	0	0	1	0	0	0	26.764	222	0.536821	-1.06127	0.160142	2.13626	C4MAR3
27.2622	25.4945	28.1992	25.9164	28.5951	27.1078	27.6824	25.4776	29.674	19.8722	28.4569	21.9352	25.7357	20.9768	26.1137	23.1619	26.1467	24.041	25.7371	22.6951	28.1672	18.5942	27.4842	19.8897	0	201.9	195	27	3	34	5	36	17	41	17	30	14	42	1	49	1	42	3	381.92	3346	0.0951192	4.24395	0.0456808	3.66979	C4LTZ3
18	18	18	18	21.4805	24.6779	18	23.4245	24.3169	18	21.7649	23.1936	18	18	18	18	20.4717	21.1007	18	21.9001	22.1722	18	21.5328	22.6837	0	10.9	15	0	0	0	0	1	1	1	4	0	1	2	3	2	1	1	3	75.93	663	0.672723	-1.14832	0.351961	-2.28439	C4M479
22.933	25.5415	18	22.4621	23.7722	18	23.0571	18	24.0056	18	20.615	18	21.9273	20.7458	18	20.2897	22.4147	18	21.6836	18	22.9631	18	20.2891	18	0.0078857	2.4315	5	1	2	1	1	1	2	1	0	1	0	2	0	1	0	1	0	103.35	907	0.367986	2.29234	0.634762	1.06997	C4M3R9
18	18	18	23.7342	18	23.1293	18	21.313	18	20.5132	18	21.2532	18	18	18	20.4651	18	19.1614	18	20.0434	18	20.0054	18	20.4491	0.0016429	3.662	8	0	1	1	1	0	1	0	2	0	2	1	0	0	1	0	1	20.477	182	0.170017	-1.91063	0.00739955	-4.10013	C4LTJ7
27.5758	27.5835	27.491	29.4172	27.667	28.2858	26.9205	27.4914	28.2667	25.7688	24.1054	24.0928	25.9121	25.0057	25.2971	26.5793	25.0796	25.0594	24.9353	24.6793	25.6755	23.6287	23.3031	22.2694	0	28.658	94	3	3	3	4	2	3	4	4	3	3	3	2	2	3	1	2	15.468	137	0.566562	-0.765796	0.681637	-0.828151	C4M1Y0;C4LYA7;C4M712
27.9267	25.7842	28.8419	27.0633	30.3483	27.7861	28.8947	27.2322	28.7059	22.2327	28.2072	24.2825	26.9641	23.2357	26.5595	24.15	28.0248	24.4492	27.1865	24.298	26.6922	19.6077	26.8771	20.3218	0	285.14	196	18	7	22	12	27	17	27	17	23	16	23	4	21	2	23	5	121.33	1074	0.105384	3.42004	0.0666569	2.45528	C4LSK5
18	20.0304	22.9555	18	18	18	18	18	23.4185	18.9961	23.5153	18.9301	18	18.8211	19.8959	18	18	18	18	18	20.7347	18.7459	22.8761	18.7865	0	6.6107	4	0	1	2	0	0	0	0	0	0	0	2	1	2	1	2	1	10.43	92	0.692157	0.598007	0.148497	3.18025	P0A7U3;C4ZUH1;B1X6G7
20.8633	24.0603	21.3235	18	24.6968	25.2981	18	20.3974	22.8597	23.3363	21.1715	20.4927	21.2825	21.2788	21.136	18	21.6958	21.2035	18	20.5199	21.3161	21.0632	21.5716	21.0566	0	15.783	9	1	3	1	0	3	4	5	5	0	2	2	3	2	4	1	1	104.15	912	0.201194	-2.21794	0.71332	0.534986	C4M511
23.5845	22.0776	23.7663	22.8205	26.0329	22.2344	24.3738	23.8941	25.0014	18	23.6022	21.2665	22.2459	20.6113	21.72	20.8305	23.7159	20.2148	22.3433	22.1082	22.2211	18	22.8303	20.5805	0	46.513	26	2	2	6	2	5	1	7	2	4	3	3	1	4	0	3	1	75.512	654	0.203312	3.0767	0.191273	1.25372	C4M9D9
18	18	18	18	24.577	25.1329	24.8721	24.0768	18	18	18	18	18	18	18	18	22.1786	22.1655	23.1133	21.4132	18	18	18	18	0	6.2815	9	0	0	0	0	2	1	2	2	2	2	1	0	0	0	0	0	13.519	122	0.956177	-0.138952	0.935086	0.265076	C4M796
29.1747	28.5939	30.1638	29.2294	30.3721	30.6757	29.1198	29.9783	32.3186	28.9639	30.172	29.3537	27.8916	26.1744	27.8961	26.4329	27.8014	27.6036	27.4233	27.6214	30.0104	27.299	29.0742	27.9155	0	323.31	483	27	20	31	22	33	25	32	32	28	31	36	27	39	27	36	31	65.331	595	0.73496	0.5751	0.516415	0.298015	C4LZ00;B1N2S4;B1N501
24.2231	24.29	25.7784	24.5153	26.568	25.0013	25.597	25.7002	26.6494	22.3832	25.6631	23.8331	23.306	21.5071	23.4306	21.2313	24.5003	21.925	23.6743	23.1981	24.4228	21.6462	24.5639	22.6805	0	30.39	47	3	3	6	3	6	5	6	4	6	6	7	4	7	2	6	3	31.601	260	0.74831	0.557393	0.143116	0.996639	C4LU61
18	21.1744	21.749	22.0658	18	22.1993	18	18	24.9899	18	19.2753	18	18	19.5895	20.0564	19.8033	18	19.8072	18	18	23.0117	18	19.3312	18	0.0046012	2.8147	2	0	1	1	1	0	0	0	1	0	0	2	0	2	0	2	0	35.864	308	0.964306	-0.0959458	0.863686	0.319516	C4LUU1
18	24.3158	22.7415	26.2938	22.5344	25.1576	22.3575	22.7397	23.4237	23.5518	23.5994	22.2089	18	22.6248	21.4097	23.0931	20.9158	21.8083	21.3502	21.2942	22.1201	21.7056	22.0005	21.5073	0	25.032	20	0	1	1	2	0	2	1	2	1	1	2	0	1	2	2	1	8.1082	74	0.336983	-2.26676	0.559492	-0.847999	C4LW27
23.0268	25.2227	26.3755	27.9636	26.6943	28.199	26.5921	27.1491	25.6509	25.0284	25.4778	25.5945	22.9349	23.4061	24.5597	25.3398	24.3633	24.9051	24.8724	24.4863	24.1733	22.9722	24.7185	23.9838	0	109.86	62	2	4	8	8	7	5	8	11	10	10	9	7	5	6	6	7	35.622	311	0.234529	-2.21866	0.385254	-0.753934	C4M2F0
22.821	18	21.9865	18	24.5999	22.43	21.6785	18	23.4008	18	21.401	18	21.4549	18	20.6612	18	22.4627	18	18	18	21.3824	18	18	18	0.0078895	2.436	1	1	0	1	0	0	2	2	1	1	0	2	1	1	0	1	0	107.78	916	0.140436	3.09792	2.61367e-05	3.68866	C4LU43
26.7149	27.4074	28.1531	29.8827	28.3136	30.0755	26.995	28.9405	29.028	27.2636	26.9484	27.9925	25.4435	25.2006	26.0638	26.9075	25.8814	26.9479	25.6085	26.5966	26.7853	25.8717	26.1703	26.4453	0	106.48	197	10	14	13	17	14	12	13	17	13	16	16	14	17	11	11	13	40.565	366	0.606219	-0.60436	0.0796154	-1.57309	C4LYJ9;C4LTB5
29.2408	29.5111	28.6709	30.3358	29.9177	29.1523	28.338	28.2582	28.9124	28.0036	24.715	25.004	27.8979	27.172	26.6838	27.4129	27.7081	26.3512	26.982	26.2828	26.8825	26.4221	23.9263	23.7427	0	30.114	163	7	7	8	8	7	8	9	7	6	9	8	8	8	11	4	5	18.993	168	0.508425	-0.680798	0.770729	-0.624668	C4LXC8
29.9512	28.2753	30.0982	28.6388	30.3602	28.8274	29.132	26.2092	30.3037	26.3377	26.7249	25.8748	28.7027	26.4417	28.1112	25.9394	28.0281	25.9959	27.2203	24.2543	28.1679	24.3564	25.3847	23.633	0	176.28	375	34	21	36	15	40	33	42	27	39	14	41	10	45	10	22	8	186.58	1575	0.481388	1.1964	0.259443	1.7441	C4LZJ6;REV__C4LU07;C4M5D0;REV__C4LVS8;REV__C4M224
24.9224	24.6109	26.4013	26.5023	27.2273	28.6053	26.4157	26.5564	26.4786	25.2461	25.762	25.7632	23.753	22.3855	24.0049	23.0715	24.2199	24.9853	24.4225	24.9197	23.9423	24.112	24.6441	25.2512	0	67.298	63	7	4	11	9	13	12	14	15	13	10	13	8	13	5	10	10	75.691	672	0.620688	-0.656093	0.820718	-0.0809434	C4LZK9
24.6404	25.8617	26.2383	26.0994	27.1225	24.7794	26.2323	27.7227	25.765	23.3938	24.5477	23.7422	23.6116	22.9547	24.7468	23.1303	24.7817	22.3891	24.57	24.5495	23.8167	22.5094	24.1505	23.3881	0	34.905	34	3	5	4	4	8	4	7	2	5	7	4	1	5	2	3	2	25.169	222	0.660307	0.438293	0.894233	-0.182002	C4M711
24.1449	23.8032	25.2461	23.8833	26.3969	25.9116	24.4455	22.9039	25.714	22.0907	23.4514	21.4719	22.4752	21.5064	23.3506	21.9377	23.9993	22.0131	22.8759	20.7938	23.4714	21.7152	22.6049	21.4795	0	8.1275	12	2	2	1	1	2	1	3	2	1	1	3	1	2	1	1	1	30.473	265	0.419926	1.81027	0.13519	1.62793	C4LSB8
25.9472	26.479	27.4996	27.4983	26.8281	26.661	25.9526	27.0104	26.151	24.8835	25.2692	24.1037	24.6999	24.1849	25.1792	24.638	24.867	24.3905	24.5763	24.6424	24.2108	23.3725	24.1001	22.7689	0	39.083	66	6	7	8	7	9	8	7	5	5	7	6	3	8	4	4	4	20.022	175	0.755139	-0.199018	0.978166	0.0363445	C4M6L6
29.5453	28.2005	30.1546	29.7198	31.5253	31.0269	30.4948	29.9963	30.963	27.6241	30.293	28.504	28.2584	25.6918	28.1885	26.5097	29.0796	28.0844	28.6625	27.4748	28.8404	26.0629	29.3428	26.627	0	323.31	501	34	17	40	29	49	45	52	43	49	44	47	30	45	18	43	31	155.09	1375	0.418838	1.00187	0.125044	0.907423	C4M353
18	25.4652	18	25.7127	18	18	18	22.2605	18	21.0954	18	21.3697	18	22.5118	18	22.1218	18	18	18	22.5632	18	21.2138	18	21.4949	0	8.6744	10	0	3	0	3	0	3	0	1	0	1	0	0	0	1	0	1	28.881	252	0.0461914	-4.12053	0.0181215	-5.11431	C4M190
21.5812	23.5429	22.8263	18	25.9621	25.0181	24.5206	24.4197	25.1079	22.4929	24.542	23.3977	20.2117	21.5142	20.5561	18	23.4458	21.3923	23.048	22.0935	22.3731	22.0437	23.4085	22.839	0	73.531	34	1	3	2	0	7	4	7	5	5	4	6	1	6	1	4	1	105.41	921	0.871572	0.399321	0.383798	2.02385	C4M4W8
23.2945	23.7564	21.8243	21.6372	22.3544	22.5459	21.3488	18	23.5217	22.3715	18	18	21.3949	21.2278	20.3237	19.458	20.8636	20.1292	19.3587	18	21.4393	20.1502	18	18	0.0021311	3.3147	7	2	2	1	1	2	1	1	1	2	0	2	1	2	2	0	0	75.869	656	0.947342	0.124173	0.528155	1.17862	C4LZL9
29.9123	30.1146	29.8247	30.6985	30.4569	30.4371	29.3049	29.3699	29.6104	27.863	25.8393	26.5594	28.2293	27.4741	27.7658	28.0279	27.8895	27.1206	27.4838	27.0223	27.5166	26.7212	24.9071	25.7809	0	144.63	327	24	23	22	24	27	25	25	26	24	26	26	22	22	20	12	16	45.524	402	0.599439	-0.61256	0.767492	-0.552951	C4LW09;B1N4Y7
27.91	27.1879	30.0488	28.8387	30.2239	29.9153	28.7392	29.4842	29.3921	26.4038	28.5713	27.5901	26.8078	25.1551	27.6993	25.9037	27.6372	26.6051	26.872	26.8935	27.0106	25.6442	26.5835	25.963	0	128.12	261	10	8	17	13	19	12	21	19	16	19	19	12	18	8	20	16	48.09	433	0.689956	0.552172	0.542994	0.482143	C4M943;C4M137
18	18	22.9287	22.3415	23.4722	23.8819	18	18	22.5671	24.1987	22.3958	18	18	18	18	18	18	18	18	18	18	22.6867	18	18	0.0083374	2.3903	0	0	0	1	1	1	2	1	2	0	0	1	1	1	2	1	0	63.756	552	0.830001	-0.510319	0.478903	1.66097	C4LYN0
27.8226	23.318	27.3555	24.2046	29.6959	28.2669	28.4006	25.9661	28.4798	22.4099	27.4085	24.3443	26.1957	21.3831	25.168	20.7426	27.5521	25.1946	26.6238	23.8938	26.2919	20.3095	26.6353	22.4966	0	164.98	124	20	1	16	2	31	12	30	19	28	10	23	11	20	2	22	6	165.99	1445	0.247669	2.55764	0.0119587	2.88317	C4M0K1
25.5306	26.3925	26.5922	28.0863	26.7516	27.6632	25.9547	25.6797	25.973	26.2785	24.2285	26.0703	24.2852	23.9032	24.6196	25.163	24.1551	24.5213	23.6056	24.0083	24.0475	24.5562	23.7945	24.5014	0	26.27	66	4	6	6	8	6	4	6	6	4	5	4	5	5	6	4	6	24.994	219	0.186172	-1.19559	0.376661	-1.02033	C4LSY9
25.5296	27.0922	24.9376	27.8662	27.2008	27.3701	26.1495	27.3219	26.3009	23.2971	22.7905	21.1757	22.9981	24.5009	22.0196	24.301	24.7218	24.2281	23.9567	25.05	24.2233	22.677	21.7019	20.5719	0	54.879	77	4	4	3	5	6	5	4	5	5	5	3	3	4	2	1	1	9.321	84	0.554572	-0.863322	0.743124	-0.828711	C4LYP4;C4LT66
25.4263	24.1147	27.1313	24.2161	27.7257	26.0707	26.7077	24.6607	27.8774	22.5092	27.3288	24.2506	23.8455	21.3735	24.7873	23.8571	24.8545	22.6796	24.8934	22.8456	25.678	23.6776	26.386	23.3681	0	81.753	70	7	2	10	1	12	6	12	8	12	4	12	2	11	1	11	5	81.296	710	0.207583	2.10661	0.000322334	2.68012	C4LYN6
26.9099	26.6664	26.8532	26.5858	21.7215	18	21.0748	18	27.5154	24.6583	25.8547	23.3703	25.8033	24.5087	24.4549	23.4695	20.7702	18	21.2548	18	25.9463	22.9448	25.2048	21.5331	0	6.9917	22	4	4	3	3	2	2	1	0	1	0	4	2	4	4	4	3	45.756	416	0.527211	1.69487	0.561855	1.94221	P08200;Q1PI72
22.4439	22.5106	23.9069	23.4009	23.0646	24.0939	22.2234	21.7699	22.4393	23.1294	18	18	21.1016	20.2303	21.3921	20.6846	20.7522	20.4318	20.6544	19.8388	21.0505	21.4825	18	18	0	4.3329	7	1	1	2	1	1	1	1	2	1	1	1	1	1	1	0	0	84.114	735	0.273107	-1.49954	0.899421	0.319818	C4LUG0
18	24.4123	18	25.4869	18	18	18	18	18	18	18	18	18	22.3145	18	22.3226	18	18	18	18	18	18	18	18	0.0010977	3.6908	3	0	1	0	2	0	0	0	0	0	0	0	0	0	0	0	0	16.231	141	0.134534	-3.07755	0.373901	-2.49564	C4M4H3
25.9092	27.5615	28.1132	27.2661	29.4276	28.7941	27.9894	29.4656	28.6443	28.0912	28.2755	28.796	25.1284	25.1714	26.1293	24.5584	27.092	25.8026	26.6061	26.8312	26.5073	26.3872	27.4239	26.7595	0	133.29	111	4	6	7	6	6	6	7	7	7	6	6	5	6	6	6	6	38.804	342	0.392823	-1.35986	0.590567	-0.383218	C4MBF5
18	18	18	23.6349	23.7153	18	18	23.0876	24.4144	18	22.8799	18	18	18	18	18	18	18	18	18	22.1102	18	18	18	0.0050226	2.5812	1	0	0	0	1	1	0	1	0	0	1	2	1	2	0	1	0	22.699	205	0.493733	1.63519	0.466349	-1.94755	C4LUD5
18	18	21.1252	18	21.7712	23.6008	18	22.7132	23.1561	26.1305	18	24.7306	18	18	22.2218	18	22.4013	21.2525	18	22.9804	22.1558	23.4922	18	23.3134	0	9.762	9	0	0	1	0	0	0	1	2	0	1	0	2	2	2	0	3	103.21	901	0.311267	-2.37803	0.285279	-2.77284	C4MAJ9
22.3815	18	22.7077	18	22.8761	25.9751	21.8135	24.9666	25.9393	22.6465	24.2524	25.2076	22.4973	18	21.3492	18	20.4857	22.641	22.0977	22.1839	23.4801	22.9731	23.1177	23.2933	0	24.633	27	1	0	2	0	6	2	3	7	1	6	6	5	8	2	6	6	101.99	909	0.668333	1.14381	0.939369	0.199821	C4LUG9
18	18	18	20.4479	18	21.5524	18	19.0553	18	18	18	18	18	18	18	19.374	18	19.8634	18	19.0451	18	18	18	18	0	5.699	1	0	0	0	1	0	0	0	1	0	1	0	0	0	0	0	0	41.443	351	0.149579	-2.28441	0.174838	-1.16774	C4LZU6
29.524	28.162	30.0903	29.9438	30.4363	29.4767	28.8017	28.8332	28.9186	26.3268	27.2766	27.4544	28.1715	26.3157	27.9471	27.1442	27.8582	26.7757	27.1121	26.7036	26.8285	25.0914	26.3471	25.7379	0	172.71	294	36	22	48	34	45	34	50	29	36	31	42	26	37	12	27	28	98.89	861	0.385151	1.02531	0.98556	-0.0209141	C4M0A8
27.7488	26.8887	29.2022	28.5337	28.607	26.5955	27.6777	28.2085	26.7858	22.1787	25.3693	21.4902	25.8419	24.2031	27.2326	25.8757	26.6572	23.4662	25.241	26.0923	24.357	20.5641	24.1844	20.1131	0	143.89	114	12	10	16	12	15	13	13	8	13	13	10	0	10	1	7	1	37.837	341	0.40764	1.57887	0.627501	1.33896	C4M746
25.3181	25.164	27.2852	25.6156	27.8492	29.016	27.022	27.9154	27.343	22.3298	27.3408	26.1878	24.3135	21.7299	25.0368	23.6188	25.4631	25.6334	25.4508	25.6561	25.1832	22.8758	26.3722	25.1622	0	138.73	124	6	2	17	6	15	13	18	20	15	18	18	9	18	1	17	11	81.2	711	0.551907	0.956419	0.40916	0.643073	C4M3S9
23.7474	25.0741	24.5591	26.0966	22.5627	24.5105	21.3388	18	25.0048	18	23.0687	18	23.1295	22.4858	22.6804	23.4879	18	21.1232	18	18	23.2724	18	22.0424	18	0	4.7932	3	1	4	2	4	1	1	1	3	1	0	3	1	2	0	2	0	22.418	199	0.715423	0.68908	0.467405	2.29	C4M9S3
20.9461	18	21.3709	18	25.761	25.9308	23.9206	24.1622	21.371	27.4402	25.6153	22.4103	22.1127	18	21.7817	18	22.8522	23.9472	22.4623	22.8538	21.8044	25.1819	23.7953	23.1508	0	14.206	17	1	0	1	0	5	1	5	4	4	3	3	3	2	2	3	1	78.105	671	0.304508	-3.07203	0.393399	2.11144	C4M987
25.6606	25.725	26.2692	26.1186	26.7833	28.1796	25.8613	26.0207	26.7903	24.6373	23.5914	25.3825	24.4018	23.5676	24.1558	23.5483	24.357	24.6781	24.0184	24.0041	24.7345	23.7058	23.3059	23.9691	0	27.612	58	6	6	7	5	9	8	10	11	9	8	9	7	8	5	4	7	72.524	627	0.739336	-0.394982	0.525802	-0.599983	C4M8N0
18	18	18	22.5832	21.0473	24.0963	20.9978	22.3756	18	19.8185	18	20.7812	18	18	18	18	19.347	20.0962	19.6279	19.731	18	19.1384	18	18.9924	0.0045802	2.7586	2	0	0	0	1	1	1	1	3	1	2	1	1	0	1	0	2	68.533	587	0.48285	-1.21686	0.064395	-2.91406	C4M350;C4LU02
27.806	27.418	28.8301	29.0071	28.8294	27.7766	28.1022	27.8229	27.0554	23.5546	24.8945	25.2779	26.4204	25.2556	26.5069	25.9413	26.2488	24.7119	26.2548	25.5209	25.0103	22.4855	24.3155	24.1655	0	73.94	157	14	12	20	18	15	17	19	14	18	17	15	4	15	3	9	8	40.219	359	0.571456	0.806054	0.957052	-0.0936686	C4M9I2
21.5314	23.1996	24.6488	24.8844	23.4985	22.6334	23.3244	23.5123	24.8019	22.963	24.1514	22.7588	21.4583	21.8289	22.424	21.8256	20.9888	21.0585	21.2969	21.4192	22.7158	21.0774	23.4018	20.914	0	4.84	12	1	1	2	2	2	2	2	1	2	2	2	1	2	2	2	2	19.535	168	0.590973	-0.84596	0.681922	0.323047	C4M5D2
29.8448	31.2557	31.0928	31.1327	32.3502	32.8643	31.4577	31.4769	31.5387	30.0097	30.72	30.1854	28.3736	28.8834	28.8944	28.2975	29.9873	30.0458	29.7315	29.4766	29.4549	28.6072	30.0407	28.9478	0	323.31	190	5	5	5	5	5	5	5	5	5	6	5	6	5	6	5	6	41.97	367	0.344147	-1.18077	0.737433	0.158505	C4M0Z5
24.74	30.1031	26.4278	29.556	23.7454	26.7629	22.6457	24.832	26.0309	27.8059	25.5038	26.1667	20.851	27.9504	22.7665	27.1574	22.4799	24.2112	21.7087	22.6855	21.8493	26.7447	23.5795	25.3164	0	194.55	72	3	18	9	14	3	6	2	5	1	3	7	6	8	13	5	6	63.371	550	0.0235212	-2.90215	0.332556	-1.9925	C4M8M7
24.6526	18	25.9212	24.5076	25.5539	21.201	22.9362	23.2204	23.7364	18	21.18	18	22.6246	18	24.2519	21.4606	22.4437	19.4816	21.8677	21.3199	21.8536	18	20.1067	18	0	12.619	14	5	0	5	4	5	2	5	1	2	2	1	0	3	0	1	0	43.247	392	0.0184845	4.19236	0.585272	1.43647	C4M1C3
27.089	26.938	27.4268	25.5409	28.1973	28.8962	27.6492	26.9648	28.7569	25.9371	26.7781	26.2922	25.3385	23.7372	24.8576	23.5911	25.7378	25.4477	25.4189	25.9394	26.2184	24.6177	26.8751	26.0023	0	32.5	65	3	4	4	3	4	4	4	5	5	4	5	2	4	3	3	2	30.542	265	0.562231	-1.25433	0.10474	1.01873	C4LWW6
27.1976	27.5938	28.1851	29.2764	27.9196	26.9578	26.659	27.3465	28.5417	27.9764	25.4215	25.9213	25.934	25.3508	26.0986	26.3272	25.6124	24.5109	25.1481	25.1771	26.6085	26.2142	24.9272	24.8076	0	37.823	121	9	8	10	10	10	8	10	4	8	10	10	9	10	11	7	7	18.165	156	0.394049	-1.04789	0.578716	-0.759547	C4LW92;C4M979
26.1784	26.4945	27.8712	27.6352	28.5102	28.1439	26.3615	25.5217	28.4891	25.9876	26.2789	25.4148	25.2654	24.5266	25.9207	24.999	26.2634	25.2933	24.8153	23.0127	26.2483	24.059	23.9971	23.4362	0	36.696	75	4	3	6	5	5	5	7	5	5	5	6	4	7	7	5	4	23.072	203	0.852056	-0.295549	0.507332	0.646646	C4LSX2
28.3786	28.0931	29.4503	30.5461	30.1718	28.8446	29.6816	28.0318	29.1398	25.6323	23.6581	22.3329	26.8739	25.7723	27.0662	27.5849	27.5968	25.7291	27.8376	25.6809	27.1406	24.6646	22.1976	22.1587	0	33.865	138	10	9	11	10	11	10	11	10	11	10	6	6	9	6	4	2	22.915	198	0.645746	0.582675	0.85106	0.6264	C4LWJ4;C4LU86
28.6866	28.9295	29.0539	30.7289	29.4134	29.4841	28.4753	28.3365	29.0057	27.3268	24.5226	25.4809	27.2039	26.5641	27.0648	27.988	27.2655	26.6523	26.8949	26.1704	26.645	25.5031	23.4968	23.8176	0	42.285	92	6	4	6	6	6	6	6	6	6	6	6	4	6	4	3	4	16.415	144	0.529496	-0.694088	0.709827	-0.831486	C4M7G9;C4LZS2
29.9154	28.0959	29.581	28.2675	31.0286	30.3302	30.1787	28.5802	30.0908	28.4431	29.4101	27.7787	29.0381	22.0934	28.109	22.3461	28.8709	27.0931	28.7596	25.1864	28.4143	24.6092	28.7752	24.6625	0	323.31	360	57	11	53	6	61	40	71	46	58	22	47	11	55	12	51	10	237.81	2075	0.797856	0.396824	0.0100754	1.51444	C4M541
23.8058	24.5066	26.3567	27.1356	26.8356	26.8225	25.665	23.8304	26.748	23.259	23.3782	23.1002	23.1584	22.186	24.3138	24.2757	24.564	23.7785	23.8941	21.771	24.6738	21.643	22.2391	21.8524	0	11.585	37	3	2	3	3	2	3	3	2	3	2	3	2	3	2	2	2	20.109	165	0.690378	-0.92079	0.786266	0.4446	B1N4B1
24.051	23.5749	26.1101	26.0389	27.0824	27.4481	26.6014	26.0792	24.6977	18	24.1451	23.5631	22.3527	21.1935	23.8938	23.0213	24.7315	24.733	24.8326	24.1704	22.4796	18	23.4284	22.5016	0	50.82	23	2	2	3	3	3	3	2	2	3	2	2	2	2	0	2	2	23.613	212	0.767151	0.736923	0.744232	0.39178	C4M944
28.1414	28.4495	28.144	29.888	29.3312	28.5214	28.7347	28.0147	28.1026	26.7383	21.9116	23.166	26.2229	25.9856	25.7983	27.1978	26.7518	25.0867	26.751	25.6319	25.9256	24.9389	20.9658	21.7661	0	48.732	160	9	9	9	10	10	9	11	10	9	10	6	9	9	8	2	2	16.659	148	0.550987	-0.722478	0.810301	-0.759479	C4M9M7;C4LXX7
18	18	21.2644	18	25.5086	25.5509	23.6936	24.6031	25.0717	19.9426	23.0693	20.8875	18	18	21.1916	18	22.0688	22.1033	21.9851	22.6299	22.3414	21.6624	22.2085	22.4168	0	21.86	21	0	0	2	0	4	1	7	6	3	4	6	4	5	1	4	1	91.553	798	0.900995	0.330265	0.500703	1.51224	C4LSH0
26.7622	28.8424	27.5987	28.5875	28.6778	29.1711	27.3616	27.3364	27.7163	26.3312	27.7163	26.8366	25.715	26.4845	25.736	25.8392	26.2071	25.9852	25.73	24.894	25.608	24.5124	26.296	25.5654	0	189.86	138	11	18	16	16	19	14	20	19	16	15	18	11	17	11	17	14	57.817	516	0.332017	-2.68538	0.960541	-0.0279554	C4M4P7
25.521	25.8244	25.6003	25.9306	26.7019	25.9448	26.2319	26.2681	25.8963	23.6604	19.0926	18	24.4498	23.2163	23.3031	23.014	24.4444	23.0206	24.3466	23.9379	23.5276	22.714	18	18	0	9.1341	21	2	3	3	3	3	3	3	3	3	4	3	2	4	2	1	0	21.51	196	0.474336	1.63906	0.948713	0.242051	B1N3K9
24.8335	24.8744	25.3746	26.3822	25.5009	25.085	24.7826	25.8428	25.7093	25.605	24.8367	26.43	23.6967	22.6794	23.624	23.5961	23.473	22.5431	23.2905	23.6896	23.6215	24.0199	24.1538	24.5553	0	102.83	61	5	5	6	7	7	6	6	4	5	7	6	7	4	6	4	6	22.84	207	0.473057	-1.43065	0.0102253	-1.22038	C4MA96
18	18	18	18	18	23.6784	18	21.085	18	18	18	20.2533	18	18	18	18	18	19.899	18	19.359	18	18	18	19.2874	0	27.609	5	0	0	0	0	0	0	0	3	0	1	0	1	0	0	0	1	47.966	417	0.355918	-1.4196	0.125681	-1.77942	C4LZG1
21.7638	23.5572	18	18	24.6176	24.1921	22.5188	23.8948	25.7778	23.5018	24.3791	22.8726	21.3685	21.0397	18	18	22.4597	20.1193	21.1403	21.8203	23.4924	22.4498	22.1045	22.0981	0	20.817	15	1	2	0	0	3	2	5	4	2	3	6	2	6	2	4	2	107.21	930	0.923141	0.227028	0.98757	0.0435225	C4M5P2
22.7489	25.8965	24.3568	26.3116	24.6915	26.1312	23.513	24.4165	25.0183	18	22.9435	22.1504	22.4399	22.7742	22.2361	22.7197	21.9279	22.8318	22.0422	22.3321	22.45	18	21.9081	21.8647	0	37.697	13	1	4	2	4	3	2	2	3	2	2	4	1	3	0	2	1	34.75	304	0.843659	0.421636	0.616836	-0.688377	C4M907
23.2631	25.8998	23.3005	25.3507	18	18	18	18	18	24.2483	22.4627	22.7542	22.32	22.7538	21.9621	22.293	18	18	18	18	18	22.3822	21.8134	21.8257	0	8.7791	10	1	4	1	2	0	0	0	0	0	0	0	1	0	2	1	2	46.85	408	0.291933	-2.51176	0.78755	-0.780561	C4M8T3
18	18	18	18	18	21.68	18	18	18	18	18	18	18	18	18	18	18	18	18	18	18	18	18	18	0.0016304	3.5284	2	0	0	0	0	0	1	0	1	0	0	0	0	0	0	0	0	132.79	1183	0.137314	-2.04951	1	0	C4M695
21.9404	21.8461	23.3798	23.9324	23.4042	22.6035	18	22.8038	18	21.0435	18	21.0711	20.0703	20.3169	20.6986	20.9072	20.5309	20.4009	18	20.9313	18	20.3576	18	20.4451	0	5.7501	3	2	1	2	2	2	1	2	2	0	1	0	1	0	1	0	1	44.395	392	0.764205	-0.5371	0.228367	-2.80914	C4M2V1
25.2253	25.7444	25.8205	26.3308	26.4193	26.0027	25.2301	24.3122	25.1527	21.4099	24.6934	23.1508	24.4975	23.2707	24.3395	23.0714	24.0477	22.2151	23.2263	21.7587	22.5484	20.2514	23.3519	20.6914	0.0016349	3.5909	9	1	1	1	2	2	1	3	2	2	2	2	0	2	1	2	2	127.02	1127	0.695182	0.495546	0.54511	0.650055	C4LTY3
28.8116	27.5756	28.7029	29.7742	29.0092	27.7329	27.618	25.9717	29.5826	27.2614	25.6029	26.199	27.1263	26.2785	26.4676	27.0719	26.5202	24.9651	25.6031	24.3342	27.4305	25.9538	24.8681	24.917	0	39.654	131	11	8	9	8	9	8	10	8	10	5	9	5	9	9	5	5	23.891	205	0.758569	0.304911	0.996542	-0.00705465	C4M7U2
26.6269	25.9905	26.4878	26.5465	26.5398	25.88	23.194	22.2147	18	23.916	25.9746	24.0749	25.464	23.7057	24.8692	23.6007	23.6795	24.9515	21.765	21.4159	18	23.5046	25.2093	22.5281	0	15.537	14	1	4	1	3	1	2	2	6	2	3	1	2	0	1	1	2	57.167	485	0.565467	-1.39436	0.592612	0.940068	C4LTD8
18	18	21.401	23.4042	18	22.8525	18	18	24.8988	18	23.1544	18	18	18	21.0271	21.6458	18	20.8262	18	18	23.0864	18	21.8287	18	0	6.8427	5	0	0	1	1	1	0	0	2	0	0	2	1	3	0	3	0	98.302	881	0.791407	0.655859	0.67834	1.05042	C4LSH9
27.8907	29.2295	28.7383	29.3262	29.7365	30.5944	28.5809	29.8616	29.0586	28.9098	28.5671	29.1664	26.8591	26.8235	26.6034	26.4717	27.2692	27.5826	26.8509	27.4985	26.9408	27.0908	27.2474	27.4084	0	255.74	317	20	23	22	23	25	26	30	29	24	31	21	24	22	25	21	27	105	894	0.344593	-1.21219	0.0193344	-0.822658	C4LVS8;C4LYD8
26.9693	28.0175	29.6758	29.4245	29.3802	29.8252	28.0852	29.1184	27.8407	27.1155	26.7708	27.5416	25.6199	25.4854	27.4081	26.4945	26.7671	26.6856	26.6688	26.7085	25.9149	25.4774	26.5013	26.073	0	83.41	191	10	10	13	10	13	13	13	13	11	14	14	10	10	10	10	12	35.129	320	0.470114	-0.758608	0.639363	-0.517598	C4M2Y7
27.6476	27.7665	28.5206	29.1389	28.5851	27.788	27.5797	26.7811	27.2479	25.4211	22.2435	23.6032	26.5541	25.5546	26.2612	26.1095	26.233	24.8508	25.3514	24.0493	25.7054	23.751	22.2623	22.5364	0	15.908	65	5	7	7	7	9	7	8	6	8	9	6	4	6	6	2	5	23.13	205	0.70841	0.287684	0.883963	-0.39314	C4M3F3
23.8388	23.0706	24.3988	24.3607	22.9414	23.7503	22.8016	21.3809	23.6359	20.7011	21.569	20.5188	22.5983	20.8744	22.3638	21.5028	20.6195	20.9571	21.091	19.574	21.7477	19.5126	20.7652	19.1559	0	4.3244	12	1	1	1	1	1	1	1	2	1	1	1	0	1	1	1	1	97.969	880	0.820206	0.226169	0.588375	0.836278	C4LWB7
22.4368	18	23.905	18	25.3543	24.4169	24.0115	21.3065	23.5479	18	24.3113	18	21.8336	18	21.5714	18	23.1846	21.2022	22.1126	20.7444	21.7777	18	21.48	18	0	8.6669	12	1	0	4	0	4	1	5	4	4	1	4	0	2	0	4	0	151.6	1316	0.268809	2.73056	0.0109431	4.9738	C4LZR1
25.1668	24.3649	27.0866	23.7492	27.1669	27.4025	25.6827	26.9902	28.881	27.3971	29.0867	27.5349	24.1933	22.2294	25.0515	21.3034	24.9904	24.6831	24.0183	24.2235	27.0886	25.084	28.2286	26.5743	0	227.17	78	5	3	12	2	11	5	11	11	6	6	17	12	19	9	19	10	102.7	875	0.975515	-0.0583253	0.481488	1.19387	C4M7F7
18	18	18	22.6247	22.2042	24.3602	21.4726	21.3835	18	20.8727	18	21.0034	18	18	18	20.07	20.1624	20.7248	20.0662	19.5464	18	19.7464	18	19.9264	0	9.2012	5	0	0	0	1	0	0	1	2	1	1	0	2	0	1	0	1	39.844	344	0.520056	-1.25717	0.11618	-2.51302	C4LUH3
27.6653	28.5663	28.173	28.8865	28.907	27.3146	27.5786	27.531	26.4534	25.6535	25.1359	25.0358	26.0137	25.6217	25.823	25.7316	26.1393	24.8647	25.8033	25.4592	24.6978	24.6211	24.6311	24.6233	0	79.828	106	9	11	11	10	9	11	10	6	8	7	10	5	6	5	6	4	23.038	206	0.797001	-0.280688	0.903548	-0.188574	C4LT81
24.5854	24.4755	26.691	26.1292	27.1884	27.146	26.4904	25.9678	26.0132	22.3198	23.523	21.8663	23.3051	21.5053	24.7688	22.8725	25.2147	24.152	24.5286	24.046	23.3023	21.3139	23.1683	20.9584	0	29.437	53	6	2	9	7	11	8	9	10	11	8	7	2	10	2	4	2	96.245	861	0.750599	-0.758196	0.625435	0.913696	C4MAF8
25.3022	24.3827	27.289	27.0501	27.1201	28.0998	26.1893	27.4635	25.0131	24.7518	24.6915	26.6808	23.881	22.8267	25.0008	24.3853	24.8171	25.1216	24.7101	25.0503	23.4205	23.5559	23.7838	24.9385	0	44.461	52	7	5	11	8	8	7	10	10	9	11	9	9	4	7	5	11	54.149	488	0.420859	-1.87882	0.268874	-1.00821	C4M3Y9
25.0263	22.6449	24.8662	24.0926	25.9389	26.5896	25.322	24.9765	25.5441	23.1865	24.4186	24.9433	23.7309	21.5258	22.8412	21.6198	23.4791	23.7244	22.9895	22.7801	23.4409	22.4362	22.8532	23.1005	0	77.912	38	4	1	5	2	5	4	5	5	5	5	5	3	5	3	5	6	67.783	586	0.525888	0.834774	0.637689	0.198145	C4M122
25.934	25.3814	18	18	18	18	18	18	24.6824	18	18	18	24.7969	22.2806	18	18	18	18	18	18	22.3027	18	18	18	0	55.976	6	5	5	0	0	3	1	0	0	0	0	0	0	3	0	0	0	50.688	474	0.54421	1.80875	1	0	P0A9P0
22.7426	18	23.6815	18	23.6358	24.6516	22.7947	23.3452	23.2838	22.3424	18	18	21.0653	18	21.3136	18	21.2926	21.628	20.9855	21.0046	21.3799	20.6673	18	18	0.0055138	2.552	3	2	0	2	0	1	1	2	2	2	2	2	1	1	2	0	0	64.252	555	0.601196	1.16703	0.532668	1.71034	C4M9Y5
25.4709	24.3584	25.0802	22.6775	18	18	18	18	26.4437	22.4559	25.7993	21.017	23.7325	22.493	23.7713	20.1972	18	18	18	18	24.8687	22.1776	24.5026	21.8521	0	22.252	28	5	3	3	1	1	0	0	0	0	0	7	0	7	2	6	1	155.16	1407	0.61212	1.37529	0.446582	2.395	P0A8T7;B1XBZ0
24.6087	29.9858	25.7681	28.4792	25.5127	25.9599	25.2693	24.57	22.927	25.9894	24.038	22.5745	22.9773	27.6148	23.7177	26.0496	23.4266	23.24	22.8051	22.2752	21.9739	23.3827	18	19.2698	0	83.677	108	4	25	8	14	6	8	10	8	9	6	7	5	2	10	1	2	57.079	493	0.0239746	-4.22262	0.924361	-0.182799	C4LXS8
18	22.0035	18	18	24.3462	18	18	18	24.1523	21.6101	23.2575	18	18	20.3275	18	18	21.6449	18	18	18	21.9325	20.7362	22.0293	18	0	4.1511	10	0	1	0	0	2	1	2	0	0	0	2	0	2	1	2	0	23.953	218	0.584527	1.22125	0.373901	1.75251	C4M992
18	22.3391	21.2869	25.8922	24.3724	26.0893	21.3608	24.262	22.7427	20.5674	20.9908	22.8403	18	19.8629	19.8592	22.8429	21.791	22.3593	20.1248	21.2333	20.3261	19.9908	20.6824	22.2042	0	15.994	18	0	2	1	5	1	2	3	6	1	3	2	3	2	1	1	2	44.639	387	0.695314	-0.970197	0.0247054	-3.11866	C4M561
18	22.2942	23.6514	23.8078	23.6102	18	21.629	21.6275	22.1768	18	18	18	18	19.7637	21.6552	20.7085	21.3271	18	19.7802	19.5431	20.2087	18	18	18	0.00056721	4.0927	10	0	1	1	1	1	1	1	0	1	1	2	0	1	0	0	0	33.634	299	0.722932	0.667559	0.983643	-0.0516249	C4LXG8
26.8945	25.9327	27.5619	27.8995	27.3898	26.13	26.9734	26.0153	26.2435	22.6078	23.8744	20.8389	25.7819	23.852	25.4567	24.6068	25.1062	23.4122	25.2751	23.8741	24.3551	23.6888	22.63	19.8579	0	34.043	62	9	4	10	9	9	7	10	4	9	8	6	3	6	1	4	1	58.28	533	0.868346	0.260372	0.638422	1.2187	C4LVH2
18	18	18	18	20.6305	24.5252	20.5416	22.4841	18	18	18	18	18	18	18	18	19.5571	21.6971	20.2161	20.1149	18	18	18	18	0	5.273	4	0	0	0	0	0	0	1	2	1	2	0	2	0	0	0	1	66.266	573	0.599873	-0.973666	0.725411	-0.647504	C4LVE8;B1N4D9
26.2606	26.5661	26.6302	26.3573	27.0176	24.9334	28.1561	25.2404	30.1944	28.3878	29.8043	27.4226	25.0902	24.4342	24.5807	23.4406	24.7766	22.4202	26.4224	23.7933	28.221	27.2396	28.8466	26.499	0	137.7	124	5	4	6	4	2	2	4	3	8	3	10	5	9	5	10	3	48.531	449	0.466898	0.880317	0.170338	1.85675	P08660
24.4438	21.0616	24.1253	25.5737	26.707	22.359	25.5107	23.2864	25.4613	18	23.4225	18	22.9222	21.7494	24.0175	22.1418	23.2994	22.2516	24.0971	21.0128	23.4886	18	22.0446	18	0	12.093	11	2	1	3	3	4	1	5	1	4	2	3	0	5	0	2	0	28.78	245	0.13975	3.79789	0.424416	2.06616	C4M4W6
26.796	26.1403	28.0099	26.2194	27.6769	26.2185	27.3708	24.2756	29.6375	25.7473	28.5771	26.2581	25.4377	22.6222	25.9374	21.5159	25.5452	23.8139	24.9063	22.5706	27.9661	22.1753	27.291	24.395	0	99.654	114	9	1	15	3	17	5	13	7	11	5	24	6	25	5	24	11	97.5	866	0.165733	1.52803	0.0317054	2.40153	C4LYY9
22.7304	18	23.7934	23.5127	25.0363	23.0431	23.5821	21.6009	22.241	18	22.1415	18	20.9264	18	20.9844	21.5228	22.4987	20.954	22.0732	20.8473	21.7367	18	20.5119	18	0	18.835	7	2	0	2	1	3	2	4	1	3	1	3	0	1	0	2	0	147.77	1261	0.41028	1.74617	0.276971	2.13451	C4M4W7
25.0798	27.2799	25.8433	28.5709	23.3982	26.3031	23.2452	25.2965	25.6491	24.5858	22.202	23.1297	23.3438	24.3514	22.9296	25.4563	22.2734	24.028	22.7317	23.9869	23.5087	22.7302	21.3368	22.713	0	15.886	37	3	6	2	6	3	4	2	3	1	5	2	2	2	3	2	2	16.433	145	0.0709987	-1.76719	0.377132	-1.90223	B1N3B2
21.9055	22.6179	22.3995	18	22.5084	18	18	24.4487	23.3355	24.4162	18	24.0718	21.1999	20.5751	20.6923	18	20.5441	18	18	21.7063	21.4959	18	18	21.6969	0	23.063	6	1	1	1	0	1	1	1	1	0	2	2	1	1	1	0	2	45.16	400	0.747957	0.678841	0.348751	-2.707	C4LSG9
23.2618	22.1323	25.1749	25.529	25.1423	26.715	24.2561	23.8561	24.4159	24.1886	23.9747	24.2912	21.3024	21.6848	21.6573	21.4668	22.12	22.8067	21.5308	22.632	23.2398	23.1349	22.7458	23.512	0	13.198	18	2	1	3	3	1	1	3	7	5	3	3	3	4	2	3	3	103.73	886	0.797803	-0.303196	0.891036	-0.090243	C4MBA4
18	24.7857	21.7806	18	23.7055	24.4561	18	18	23.9855	22.0878	18	18	18	22.148	20.8326	18	21.2738	21.1431	18	18	21.2971	21.7737	18	18	0	11.956	10	1	4	1	0	4	4	2	3	0	0	1	1	4	1	0	0	67.076	573	0.562701	-1.40965	0.373901	1.2602	C4M906
18	18	25.5586	23.9977	23.9803	23.2535	21.6694	24.4382	24.0878	18	23.1171	23.3458	18	18	23.1137	21.2434	22.848	21.7259	21.5185	21.5461	22.0673	18	21.824	21.2274	0	14.473	11	0	0	5	2	2	2	3	1	1	4	4	1	3	0	3	3	90.097	782	0.464545	1.70366	0.70526	-0.478888	C4M196
26.0488	27.4192	25.712	28.3059	26.8231	27.7484	26.8151	25.7998	26.8604	23.7909	18	18.2172	24.311	25.0214	23.993	24.9736	24.4919	24.7851	24.9574	22.9309	24.5613	22.6847	18	17.5025	0	19.131	66	6	6	5	6	7	5	5	6	6	6	5	1	6	3	0	1	11.567	98	0.366317	-1.61935	0.891227	-0.598606	C4LS99
26.2665	26.17	28.3043	27.1146	28.169	28.725	28.349	27.3781	27.1207	22.5119	26.7608	25.9798	24.5953	21.9431	25.6824	24.0751	25.9292	25.6951	26.6436	25.3692	24.5984	21.6462	26.0407	25.0982	0	86.015	109	8	5	22	12	17	14	23	19	23	17	19	7	15	2	18	8	112.12	959	0.390093	1.31012	0.220379	0.980565	C4LTM1
18	21.1718	22.0493	23.3231	23.7479	26.4847	19.4819	24.1444	18	18	18	22.5963	18	19.0611	19.6794	19.9048	20.8121	23.8379	18.9738	21.1812	18	18	18	20.8987	0	11.541	9	0	1	1	1	2	2	3	6	1	5	1	1	0	0	0	2	72.901	634	0.570781	-1.47717	0.0500039	-3.51085	C4LXH0
25.3134	25.1581	25.0819	24.6915	24.6726	24.8832	18	24.08	23.7962	24.287	24.2614	23.0278	24.4738	22.7117	23.1843	21.7633	22.9611	21.1864	18	21.1856	22.4559	21.6761	23.7702	21.2355	0	15.061	18	1	3	2	1	1	3	1	3	0	2	2	2	1	3	1	2	32.51	283	0.303076	-0.608116	0.551712	-1.48535	C4M554
24.5975	24.7211	26.3332	25.66	26.1966	18	23.3284	22.109	24.3378	21.6182	18	18	23.4427	21.7735	24.0346	22.1189	23.4728	18	21.6045	20.4883	22.7071	20.5696	18	18	0	25.681	26	3	4	7	4	10	4	7	0	3	1	3	0	2	1	0	0	28.723	239	0.615917	1.24132	0.857341	0.630897	C4M5W4
22.1913	22.2036	24.8263	25.2397	24.1527	24.8541	23.2737	24.704	24.7393	22.1765	22.0779	18	21.6897	20.5761	21.8164	22.1213	21.7465	21.8332	21.0185	22.516	22.4998	21.4465	21.8464	18	0.0016313	3.5429	18	1	1	2	2	2	1	2	2	2	2	2	0	2	1	1	0	26.912	242	0.762355	-0.339148	0.777275	0.744777	C4LSB1
24.5342	25.5316	26.4266	27.2159	26.3442	26.5828	25.9624	25.8603	23.4442	24.0215	19.9096	24.0714	23.1456	23.8099	24.1454	23.768	23.4764	23.4761	23.0781	22.9805	22.0668	23.0773	20.6928	22.9372	0	29.668	31	4	4	7	7	6	4	8	8	8	7	5	2	3	2	1	5	66.586	581	0.269185	-2.27816	0.518922	-1.61638	C4M754
20.5191	18	22.4264	22.5287	23.7158	24.4857	22.2989	21.5822	18	18	22.8924	20.7328	19.6166	18	20.6059	19.9882	21.4378	21.431	20.6734	20.0296	18	18	20.7959	19.7303	0	4.466	9	1	0	1	1	1	1	2	2	2	1	2	0	1	0	2	1	73.416	651	0.84735	-0.415462	0.167498	0.924662	C4M002
22.6902	23.8161	24.0764	25.9621	25.1891	25.9285	23.2613	24.4539	24.7852	18	21.7085	22.6049	21.3833	21.8701	22.1862	23.1684	22.5611	22.5622	21.5957	21.9446	22.3384	18	22.0748	21.6571	0	11.426	16	2	2	2	5	3	0	3	3	2	4	3	1	4	0	1	2	28.403	252	0.373049	2.12187	0.329238	-1.32494	C4LTI2
18	22.8229	18	18	18	18	18	18	18	18	18	18	18	18	18	18	18	18	18	18	18	18	18	18	0.0010989	3.7267	2	0	2	0	0	0	0	0	0	0	0	0	0	0	0	0	0	30.768	262	0.143044	-2.06287	1	0	C4LSF0
21.8854	23.5012	25.0996	18	24.2314	25.6099	20.9744	18	26.8881	23.8637	26.1515	24.3121	20.4244	20.303	21.6756	18	21.1289	22.6353	20.0251	18	24.9013	21.8774	24.9695	22.873	0	37.64	21	1	2	5	0	2	4	3	5	1	0	8	4	7	4	9	4	138.47	1228	0.892702	0.325712	0.205733	3.9711	C4M762
21.4818	24.4638	23.745	23.3359	24.1299	23.5854	22.7587	22.494	24.4013	21.377	24.6405	22.5609	20.5382	21.5881	21.5502	20.8522	21.772	20.8976	20.874	20.6535	21.9772	21.0896	23.818	21.4336	0	10.277	16	2	3	3	2	3	2	3	2	3	2	4	2	3	1	3	2	68.198	597	0.432507	-1.3807	0.204997	0.917793	C4M9R2
22.9537	24.9191	24.0033	18	26.7895	27.4547	24.8201	23.8124	25.8938	24.1071	25.0534	22.5384	22.261	22.4978	22.2911	18	24.6899	24.5812	23.2564	21.9194	23.0467	22.2615	22.0754	20.5846	0	32.452	27	3	6	4	0	6	5	11	13	7	4	9	4	11	5	7	2	106.56	930	0.823863	-0.344377	0.15117	3.1753	C4M457
25.5296	23.2646	27.5228	26.2939	28.2255	28.5061	27.0221	27.6844	26.4941	24.8731	26.6133	25.9417	24.4733	22.2583	25.1458	23.5615	25.7804	24.9751	25.3484	25.0174	24.638	23.9202	25.6826	24.4479	0	53.642	93	6	2	7	6	10	8	12	11	9	9	10	8	8	5	8	7	73.039	661	0.849416	0.295178	0.525052	0.412724	C4M818;B1N3S8;C4MAC4;B1N5J9;B1N3X8
21.0977	23.5717	24.1387	23.2973	25.6359	26.1459	24.432	24.6648	23.6067	18.9815	23.5767	21.2998	22.2163	20.9628	21.8174	22.632	22.8381	23.191	22.4416	20.9744	21.5434	19.1096	22.0288	20.7284	0	22.22	12	1	1	3	1	3	3	5	5	4	4	2	2	3	1	3	1	131.88	1170	0.745511	-0.661449	0.394327	0.961855	C4LUK7
18	23.376	18	18	22.328	23.2873	21.4479	21.6234	18	22.0895	18	18	18	18	18	18	20.2934	20.4421	20.1589	20.0405	18	20.5799	18	18	0	4.7327	1	0	1	0	0	0	1	1	1	1	1	0	0	0	1	0	0	33.574	295	0.168292	-2.6062	0.973693	-0.0584952	C4MA40
18	26.5367	18	24.1638	18	21.547	19.2709	18	18	20.7327	18	18	18	25.1295	18	21.1458	18	19.6185	19.117	18	18	19.9481	18	18	0	18.002	17	0	7	1	2	0	1	0	1	1	0	0	0	0	2	0	0	42.507	380	0.00962822	-5.82006	0.48031	-1.63095	C4LZ91
23.7577	23.9267	25.3366	20.4836	26.6581	27.3546	24.9141	25.8549	25.7138	24.483	25.3235	24.3831	22.7827	22.1698	22.6071	20.4229	24.1807	24.5975	23.4851	23.4016	23.2324	22.5534	23.7075	23.6687	0	38.176	36	4	3	7	1	6	6	9	11	7	5	9	4	8	3	8	2	132.2	1175	0.892049	-0.352684	0.371491	1.61755	C4M3N7
26.5343	26.2495	26.7078	29.0337	27.1699	27.0524	27.548	25.3924	26.6303	24.1679	20.6535	22.6848	25.4777	24.7149	24.7999	26.146	24.9566	24.1052	25.4013	23.4801	24.2933	22.8612	21.2864	20.4168	0	39.014	66	5	3	5	6	5	5	5	5	5	5	5	4	5	3	1	2	10.241	93	0.860594	-0.195326	0.809246	-0.733836	C4LSZ3;C4M0M9
24.979	26.3759	25.9317	26.3855	27.043	26.3626	25.9845	25.4088	26.7684	24.6236	27.0285	25.5044	23.9421	23.9488	24.2696	23.5678	24.4363	23.3576	24.2204	23.1538	24.6295	23.8134	25.933	23.844	0	20.808	42	3	4	3	4	4	3	4	4	4	4	3	4	4	3	5	5	52.737	442	0.444187	-1.77127	0.310988	0.548702	C4M0P6
25.2115	25.1174	25.8826	27.0113	26.3881	26.4912	25.5326	25.1942	25.6352	23.7406	18	23.3382	24.4754	23.269	23.9715	24.1077	24.1373	23.6528	23.9689	23.2187	23.3519	22.3349	18	21.9815	0	17.026	23	1	1	2	2	2	1	2	2	2	2	2	1	2	2	0	2	16.431	144	0.592853	-0.673453	0.503378	-2.04283	C4M123
26.051	25.6578	25.6281	23.7352	26.3508	18	27.9147	21.4022	30.0406	26.6297	28.9173	24.9543	24.2633	23.1313	23.5882	21.9419	23.6965	18	26.3343	19.0042	28.458	25.2317	28.0198	24.1979	0	201.49	120	10	6	8	2	1	1	8	0	17	1	22	10	20	8	21	5	88.887	810	0.298435	2.8698	0.0445058	4.12276	P00562
26.8206	26.9597	28.6689	27.7581	28.771	27.7525	27.5128	27.1346	27.7672	25.0783	25.9085	25.6429	25.4936	24.8825	26.0916	24.9049	26.157	24.9153	25.6844	25.0489	25.7649	24.5717	24.498	24.3242	0	121.92	140	15	10	17	12	17	11	20	13	14	15	18	10	15	7	14	11	58.787	514	0.605823	0.511503	0.637179	0.518236	C4M6Y2
21.7639	18	18	18	24.8276	23.0509	23.7337	22.647	23.6156	18	18	18	21.0993	18	18	18	22.8056	20.8228	21.7662	21.1272	21.8997	18	18	18	0	4.7762	6	1	0	0	0	2	2	2	1	2	1	0	0	2	0	0	0	7.4297	64	0.203246	2.78904	0.890066	0.362226	C4LT77;C4M912
27.2654	27.0601	29.0128	28.0756	28.9861	27.5966	27.4854	28.5961	29.8329	26.824	28.0044	26.3469	25.9753	25.1489	26.8441	25.3337	26.4195	24.8154	25.694	26.3854	27.5388	25.2306	26.94	24.9909	0	233.53	136	8	4	9	6	9	9	10	7	7	9	9	6	10	8	9	7	34.988	321	0.428369	1.02404	0.576368	0.494649	C4LU92;C4LTS8
18	22.8863	22.8295	23.2907	21.4587	18	18	18	21.3349	18	18	18	18	20.792	21.0187	20.7475	18	18	18	18	19.9189	18	18	18	0.0021633	3.4591	4	1	1	1	1	3	3	2	0	0	0	1	0	1	0	0	0	24.577	208	0.748737	-0.548073	0.951759	-0.153721	C4M4Q9
26.5491	25.2404	26.5598	27.0203	26.4533	25.5027	25.4039	25.14	25.8867	18	24.0081	18	25.3567	22.8727	24.513	23.8693	24.1647	22.8593	23.7897	23.2414	23.7964	18	22.9712	18	0	20.121	37	6	5	6	6	6	5	6	4	4	5	6	2	6	0	4	0	70.532	607	0.279206	2.29651	0.533287	1.93717	C4M816
18	20.6458	21.8159	22.818	21.9521	22.0052	18	18	20.0643	18	18	18	18	18.2582	19.4051	19.5395	19.8985	18.8357	18	18	18.1126	18	18	18	0	25.387	8	0	1	2	1	2	0	1	1	1	0	0	0	2	0	0	0	39.327	346	0.92537	0.127215	0.87839	-0.334023	C4LV33
21.581	18	18	18	22.285	21.4285	21.4716	18	23.0903	20.2823	23.0318	19.8054	20.3395	18	18	18	20.1155	19.1033	19.9808	18	21.8365	19.3214	21.1736	19.1017	0	4.9841	4	1	0	0	0	1	1	1	1	1	0	1	0	1	1	2	1	56.292	508	0.247007	1.81135	0.236404	2.23264	B1N318
25.5096	29.0995	26.0607	28.817	26.1929	26.108	24.8312	26.327	27.1823	26.5876	22.9178	24.0465	24.1748	26.6784	24.3587	26.057	23.8517	23.346	23.3793	23.9312	24.8256	24.8379	22.06	22.7595	0	145.52	65	2	5	3	5	4	2	4	4	2	5	5	2	4	5	1	2	15.233	140	0.112125	-2.60301	0.339034	-1.7936	C4LVB0
18	18	18	18	18	18	18	18	23.4298	18	18	18	18	18	18	18	18	18	18	18	21.5969	18	18	18	0.0020931	3.0705	3	0	0	0	0	0	1	0	0	0	0	2	0	1	0	0	0	46.079	411	0.872821	-0.366549	1	0	C4LZE5
23.886	26.2056	25.129	26.7159	25.4691	26.4471	23.9191	24.8368	24.8649	24.9492	18	23.762	22.8387	23.9404	23.5321	23.8005	22.7438	22.6953	22.6561	22.458	22.2269	22.627	18	21.8414	0	14.558	25	4	4	3	6	5	5	6	6	4	6	4	6	5	6	0	4	33.763	303	0.176409	-2.68419	0.308824	-2.75556	C4LSN2
24.2235	22.8879	25.7335	23.1092	24.3156	21.8854	22.9259	25.3503	26.975	26.1333	26.0263	27.32	22.6424	20.4924	22.988	19.5114	21.3645	19.4845	20.3388	22.912	23.4648	25.0995	25.158	26.0395	0	25.924	17	3	2	5	2	3	3	4	1	3	2	4	3	5	2	5	2	56.769	495	0.767153	0.719847	0.827461	-0.364607	C4LSG7
18	18	18	18	18	22.6018	18	18	18	18	18	20.9915	18	18	18	18	18	20.123	18	18	18	18	18	20.1282	0	6.3552	4	0	0	0	0	0	0	0	1	0	0	0	0	0	0	0	1	87.18	735	0.135669	-2.14491	0.373901	-0.997159	C4M3S4
26.5169	26.4163	26.7024	26.7607	28.1193	25.9322	24.6548	24.9382	27.1129	22.7921	23.6327	20.6313	25.2787	23.6811	24.706	23.8974	25.8312	22.9287	22.7794	22.8379	25.2126	21.0687	22.5473	19.6536	0	31.131	42	2	2	2	2	3	2	3	2	2	2	2	2	2	2	2	1	23.022	200	0.666802	0.760586	0.684692	0.886582	C4MAD5;C4M859
28.2115	25.561	26.8299	25.5248	30.6125	27.3912	29.7979	26.1866	25.6234	24.5541	25.8342	22.7156	25.976	24.8725	26.0798	23.6644	27.9988	26.0608	27.4717	24.8456	24.669	23.582	25.6148	22.4847	0	111.26	79	10	5	12	6	16	11	18	12	16	9	12	5	9	6	10	4	95.96	835	0.710124	1.04893	0.16876	2.67832	C4M8C8
18	23.3661	24.7491	22.7486	24.8835	21.623	23.6754	23.8122	20.9952	18	18	18	18	20.4472	22.019	19.9353	22.4105	19.9488	21.7039	20.9904	20.2479	18	18	18	0	10.766	10	0	2	3	2	3	1	3	1	3	2	1	0	1	0	0	0	27.247	247	0.5037	1.40934	0.832502	0.621232	C4LUL4
26.6287	26.5757	27.2044	26.9075	27.144	26.2247	26.4824	25.1653	26.102	20.928	25.2649	21.8182	25.109	24.1807	25.383	24.0583	25.2248	23.5807	24.5639	23.8845	24.5441	22.5121	25.0746	21.6353	0	10.238	30	2	2	2	2	2	2	2	2	2	2	2	1	2	1	2	1	69.114	638	0.340046	1.43997	0.350386	1.68694	P0A6Y8
22.4566	24.6273	25.8724	26.1076	25.2173	26.7416	24.1463	25.3541	22.9761	23.3843	22.9902	24.162	21.6193	21.9974	23.4362	23.2804	22.9489	23.0567	22.7565	22.4007	21.5224	22.2926	22.5365	22.6264	0	36.825	31	2	4	5	4	3	4	4	7	4	6	4	3	2	2	2	3	46.734	422	0.135653	-2.01463	0.437252	-0.87156	C4LXD5
18	18	22.7337	23.2608	23.0138	24.2684	22.2388	23.6913	23.8966	22.5776	22.4266	22.5427	18	18	21.0568	20.6318	21.0501	20.8213	20.4006	20.9385	21.7541	21.2597	20.6461	21.3159	0	25.366	9	0	0	1	1	2	0	1	3	2	2	3	1	2	1	2	1	23.824	212	0.994537	0.0160894	0.12798	-0.698554	C4MAI1
18	18	18	18	18	22.1046	18	18	18	22.3221	18	25.325	18	18	18	18	18	18	18	18	18	21.7224	18	23.3105	0	7.0226	3	0	0	0	0	0	0	0	1	0	0	0	2	0	1	0	2	67.692	583	0.134188	-2.10667	0.373901	-2.44166	C4M5T3
18	18	18	25.0797	18	24.586	18	23.2399	24.0575	18	21.9837	21.9037	18	18	18	22.066	18	21.6065	18	20.9293	22.0979	18	21.3482	20.9888	0	35.106	7	0	0	0	3	0	0	0	2	0	2	0	1	2	0	1	1	31.039	271	0.525356	-1.58339	0.0650145	-4.07986	C4LWZ7
26.6417	27.0432	28.5781	27.899	28.7584	27.8321	28.0223	27.0884	27.9074	25.3799	26.893	26.3844	25.6204	24.323	26.0653	25.1234	26.4539	24.9177	26.2721	24.7737	26.2139	23.7905	25.6989	24.8326	0	18.82	54	4	5	6	5	5	4	6	5	5	5	6	5	5	4	6	5	18.071	161	0.84389	0.23151	0.345131	0.707133	C4LZT8
26.9882	25.1408	27.5415	24.7843	29.5217	28.3114	28.4032	27.3263	27.6659	24.4936	26.9092	25.0014	25.6649	22.2839	25.5052	21.8714	27.2829	24.8964	26.7179	24.6947	25.4733	22.971	25.5439	23.6192	0	136.52	115	16	4	18	5	22	16	27	19	25	15	14	5	19	5	15	6	145.87	1283	0.507942	1.19192	0.106411	1.91394	C4M1F7;C4LSV3
25.4572	22.9384	26.6453	26.2825	28.9491	28.506	27.5836	27.1703	28.3341	24.7376	27.0766	24.7892	24.768	19.9359	25.02	23.6109	26.1206	25.4164	25.7399	24.8455	25.9333	23.41	26.0785	23.1381	0	188.03	150	5	2	12	8	17	17	19	17	17	15	17	5	19	6	13	4	69.795	619	0.371715	1.44177	0.242772	1.02114	C4LWU6;B1N3L1
18	24.6239	23.0553	24.5072	23.9645	25.6659	21.6527	22.8988	21.2584	22.198	18.7443	21.2601	18	22.3002	20.6611	21.2722	21.2467	22.5791	20.4488	20.9432	19.8159	20.6438	19.2632	19.8983	0	13.058	14	0	3	2	3	3	3	3	3	1	2	1	2	1	2	1	2	38.739	335	0.0600669	-3.74176	0.332571	-1.73799	C4LSN4
27.2439	27.9159	27.6886	28.8054	27.5787	28.0029	26.5209	26.6815	28.612	27.7838	26.7154	27.2785	25.9543	25.8164	25.4606	25.9601	24.9235	24.5298	24.4094	24.2912	26.445	25.8313	25.8033	25.2343	0	26.613	91	6	7	7	9	9	8	7	6	7	4	9	7	9	10	6	7	21.619	194	0.468163	-0.454073	0.446981	-0.613523	C4M5T0
23.3347	25.0333	26.2541	26.9851	27.1147	27.8413	26.1625	27.6575	23.1746	24.6109	23.6158	25.3995	21.6784	23.2413	24.4012	23.9668	24.6596	24.9204	24.5155	24.9533	21.7037	22.4512	22.1169	23.2751	0	85.353	72	4	6	8	8	9	6	11	11	9	12	4	4	3	3	4	8	55.93	510	0.161018	-2.13932	0.288664	-1.33654	C4MAN6
22.8121	21.0153	24.709	25.2279	24.652	26.4378	23.932	24.4787	19.5853	21.8918	22.4102	21.7549	21.9894	18	22.3128	21.8932	22.1225	23.3885	22.1832	22.0566	20.3934	18	22.0321	20.8282	0	20.961	16	3	1	6	5	5	3	6	6	4	3	6	3	1	1	2	1	50.848	440	0.31405	-2.13305	0.918305	-0.136792	C4M8F4
25.8403	24.5999	27.9402	27.24	27.8499	26.6565	26.8236	26.4143	26.4892	22.0065	25.3231	18	24.6103	22.8274	25.5864	24.3883	25.3691	23.2149	24.7814	23.9139	24.3357	23.5289	24.7046	18	0	35.889	58	6	4	10	9	12	8	11	7	10	7	9	0	8	1	7	0	38.565	335	0.337461	1.39534	0.408596	2.81083	C4MBQ9;C4MBN9;B1N4W2;C4MBQ4;B1N5N9;C4M8T5;B1N5Q3;C4M9S0;C4MBI2;C4M7X3;C4M9Z3;C4M8W8;C4MAG1;C4M5S2;C4MAU4;C4MB89
18	20.9373	22.4663	26.1146	22.1385	24.6134	20.7843	22.523	21.5991	23.4456	21.3327	24.3841	18	18.6871	20.075	22.4715	19.5165	20.0435	19.1418	20.2785	19.5863	22.5723	20.211	23.2444	0	58.819	16	0	1	2	4	0	0	3	3	1	1	4	5	1	2	1	4	24.599	215	0.363652	-1.81467	0.0706334	-2.81278	B1N4A1
24.3513	18	26.0064	18	24.3006	21.9784	21.2244	20.9842	27.1031	20.8203	26.4271	21.3908	21.8706	18	22.0278	18	20.7984	18.2621	18.6514	18.8039	25.2748	18.4985	25.6902	20.4919	0	64.766	41	5	0	11	0	4	1	5	1	1	1	17	0	17	1	12	1	185.87	1701	0.268241	2.64303	0.0891754	4.42766	C4M730
21.5663	24.319	24.3956	23.3894	25.6596	26.5372	24.6135	24.5171	24.5365	23.3163	22.6236	21.4494	22.1258	21.4371	21.9947	20.9762	22.945	23.2227	22.847	22.67	21.5255	21.7833	22.2625	21.6161	0	10.715	9	1	5	3	2	3	3	5	5	4	3	2	1	4	2	1	1	82.399	727	0.429783	-1.64838	0.526495	0.758916	C4M129
18	26.0694	21.1668	23.3437	18	23.1951	18	18	18	18	18	18	18	22.1106	19.7183	20.621	18	20.4381	18	18	18	18	18	18	0	23.863	12	0	6	1	1	0	1	0	1	0	0	0	0	0	0	0	0	34.552	294	0.0342767	-5.64176	0.743675	-0.725622	C4LVL7
22.1019	25.7118	24.4145	26.8011	24.6889	26.2585	21.7121	23.4694	24.0278	23.0138	21.55	21.7174	22.6614	24.3306	21.3873	23.6186	22.2802	22.2544	22.2522	20.7172	21.2012	22.2913	20.4533	20.6577	0	49.77	14	1	4	3	5	1	3	3	6	1	3	4	4	3	3	2	1	34.407	296	0.0827684	-2.85396	0.459264	-1.43705	C4M508
28.2662	21.7481	28.7924	25.7657	30.1271	27.6348	28.6776	25.1938	29.8818	23.4668	28.6055	24.5174	26.1036	18.7751	26.8804	21.378	28.1562	23.9817	26.8939	22.1473	27.9963	20.7641	27.745	21.0117	0	208.23	182	25	2	34	7	40	21	53	17	38	7	29	2	42	2	36	2	233.86	2020	0.0520648	3.98662	0.000636446	3.5329	C4LX90;B1N630
18	22.721	23.3782	23.3003	24.0676	25.0758	23.4054	23.5793	22.784	21.241	18	22.1383	18	21.0232	22.1409	18	21.7066	21.8343	21.3799	20.5139	18	18	18	18	0.00055371	3.7868	6	0	1	1	2	2	1	2	2	2	2	0	1	1	1	0	1	50.337	459	0.646929	-1.04655	0.488151	-1.41146	C4LTL0
26.3953	27.6948	27.2728	26.5858	26.3158	29.3521	25.6978	30.6035	27.2374	27.321	28.6616	27.3043	22.2782	26.8171	24.8772	25.5237	24.0479	26.3034	22.2402	27.2929	24.8724	26.6395	21.6406	26.6313	0	143.16	89	3	9	1	6	2	12	1	13	3	12	2	7	1	7	2	8	35.196	300	0.0668944	-2.51427	0.560537	-0.953756	C4M1U3
18	21.1992	18	18	18	18	18	18	18	21.0624	18	18	18	18	18	18	18	18	18	18	18	18	18	18	0	6.6399	2	0	1	0	0	0	2	0	0	0	0	1	1	0	1	0	0	102.97	880	0.0464902	-3.06592	1	0	C4LTM2
26.4443	27.1012	27.727	27.7491	27.078	23.62	24.8987	25.2314	27.328	18	23.6659	18	25.0776	24.2311	25.4554	24.7156	24.7041	20.8014	23.1579	23.3299	25.4312	18	22.8884	18	0	179.07	84	9	8	12	10	13	7	10	3	6	5	12	0	7	0	3	0	21.488	184	0.597743	1.63181	0.605157	1.77036	C4LXA4
25.3535	25.5447	25.7382	25.242	18	18	18	18	26.6938	25.8176	26.2723	21.6874	24.6578	22.0498	24.159	22.8222	18	18	18	18	24.5688	22.8624	24.5829	21.2898	0	45.248	23	3	3	3	2	1	0	0	0	0	0	4	2	4	2	5	1	64.421	588	0.988739	0.0413647	0.643905	1.69369	P0AC41
27.1804	27.3298	29.6061	29.2069	29.4432	28.6723	28.3656	28.984	28.4154	26.8637	26.729	26.9524	25.8899	25.0625	27.2891	26.3965	26.9326	25.6593	26.6823	26.7099	26.4238	25.3853	25.7424	25.3329	0	94.726	200	9	10	15	13	12	13	16	12	11	14	13	11	10	8	10	10	33.577	293	0.867245	0.143859	0.899719	-0.147547	C4M782
26.996	27.1132	28.085	28.3501	28.0627	28.5342	26.9781	27.5535	26.8092	25.568	25.3365	26.4226	25.4484	24.4829	25.9151	25.1574	25.5888	25.6416	25.3037	25.0354	24.9065	24.4006	24.2139	24.766	0	53.211	91	12	11	13	11	14	10	14	12	14	16	12	10	9	8	9	13	59.106	544	0.572607	-0.721702	0.546031	-0.642165	C4LW75
22.8129	18	22.1356	18	24.1769	23.9524	20.8905	18	24.0838	18	23.5352	18	21.3854	18	21.4776	18	21.4388	21.1837	20.3343	18	22.1959	18	22.0185	18	0	13.451	19	3	0	1	0	6	3	6	4	2	0	4	1	4	0	4	0	198.25	1710	0.193098	2.52801	0.0053943	4.18709	C4M2T6;B1N3M7;C4MAW0;B1N5N5;B1N5R2;B1N4H4;B1N5X7
18	23.9059	21.4601	24.3919	22.3658	22.6444	23.0073	22.2154	18	18	18	18	18	18	20.0043	18	20.3137	20.2716	20.0799	19.7567	18	18	18	18	0	4.24	2	0	1	1	1	1	1	2	1	2	2	0	1	0	0	0	0	140.93	1197	0.444859	-1.54613	0.780207	-0.71329	C4LTU9
24.3879	25.5111	21.5851	22.8645	23.1173	18	22.751	18	25.9004	22.9095	23.7555	23.4908	22.0127	22.9778	21.4251	21.7295	20.8641	18	20.9567	18	22.9145	22.5309	22.3284	21.8543	0	10.813	7	3	3	1	1	1	1	2	0	1	0	3	1	4	1	3	2	145.75	1336	0.516916	1.74625	0.5367	1.24544	C4M6P7;C4M410
29.2146	29.1196	29.0207	29.7748	29.5522	29.0858	28.8104	28.1327	28.207	24.9359	24.7849	24.0631	27.8926	26.8324	27.0982	26.6542	27.128	26.1089	27.067	25.9783	26.512	23.6956	24.1774	23.4415	0	103.56	227	22	18	22	20	29	24	27	16	25	21	16	7	18	4	7	3	47.335	431	0.84114	0.263834	0.926345	0.215184	C4LZA2;B1N384
18	18	18	25.1758	21.8738	22.2298	18	23.2984	18	24.1569	18	24.1831	18	18	18	22.0032	21.3106	21.1577	18	21.3926	18	22.235	18	22.3971	0	4.1853	3	0	0	0	2	0	0	1	1	0	1	1	2	0	2	0	2	22.139	198	0.407287	-1.62823	0.000329904	-6.21911	C4M9T7
20.2587	23.5274	21.4519	22.8316	23.8889	23.8329	20.0286	18	21.0119	20.3857	18	20.4339	20.2753	20.3091	20.6053	21.1828	20.8799	20.6362	19.7811	18	20.2964	20.1992	18	19.3469	0	6.5857	10	1	3	1	1	3	3	3	3	1	0	1	1	1	1	0	1	31.071	264	0.203417	-2.09628	0.746424	-0.594999	C4M125
24.3065	24.4598	24.7784	24.569	23.1454	23.0251	20.4864	23.3127	25.1476	25.5419	24.234	24.0411	22.0102	21.4348	21.3934	20.1304	21.4744	21.2268	19.9613	22.0504	22.9801	24.3422	23.6151	23.3903	0	62.326	25	2	2	2	2	1	1	1	1	1	1	3	3	3	5	3	1	92.9	827	0.744509	-0.230548	0.594117	-0.807986	C4MAH1
18	23.8145	18	18	23.0136	25.8408	18	23.8139	18	22.674	22.4113	22.7814	18	21.2456	18	18	21.1106	21.9672	18	20.8135	18	21.0948	20.9895	18	0	26.316	7	0	3	0	0	0	1	2	6	0	3	3	1	0	2	2	1	51.628	452	0.0141806	-4.83391	0.423954	-2.06135	C4LXH3
22.9361	25.6591	26.5905	26.4057	24.8611	23.6291	23.3609	24.9573	27.2995	25.0254	27.7928	20.5585	22.2828	23.222	24.8063	23.8898	22.6328	21.2736	22.3956	22.8274	25.7077	22.8762	26.4085	21.3816	0	15.173	22	2	4	5	4	4	3	2	2	2	3	5	5	4	4	4	1	19.511	165	0.943158	0.195737	0.427568	1.94089	C4M9H4;C4LY73
28.5386	24.5148	28.5782	25.0211	30.0772	27.8024	29.1003	26.4295	29.663	23.9492	28.2141	23.2945	26.9234	20.5093	26.7622	21.7193	27.7628	24.2024	27.5367	23.342	27.5125	21.8143	26.9439	21.3238	0	192.03	194	27	4	26	6	32	18	38	21	35	16	28	4	35	1	26	3	132.75	1150	0.188139	2.87169	0.0169137	3.71586	C4M7F4;B1N5T9
24.8394	23.5502	25.2684	24.259	22.0211	23.4385	24.2056	18	27.4683	18	24.0596	21.7429	22.5808	22.6087	22.2807	20.6686	19.8331	20.9363	21.2309	18	25.8311	18	21.7178	20.1734	0	28.086	17	6	1	4	2	6	1	1	1	1	0	7	1	12	1	5	1	78.956	696	0.236583	2.36664	0.162407	3.17723	C4M7I9
30.2199	31.7503	30.2776	30.5441	30.6935	31.926	29.9654	30.6494	31.0488	31.2299	29.3683	29.5309	29.162	29.1979	28.2693	27.9497	28.444	28.9247	28.3304	28.2897	29.0796	29.1928	28.3767	28.1942	0	323.31	858	42	53	47	40	54	64	53	57	43	51	44	38	52	58	41	37	116.19	1066	0.0676948	-1.40277	0.451602	-0.371021	C4M6H3;B1N3H7
21.859	18	18	18	24.1995	25.246	22.3281	24.2091	18	23.0763	18	22.0046	21.005	18	18	18	21.4313	22.1082	21.2503	21.9504	18	21.7466	18	21.0533	0	28.136	6	1	0	0	0	2	1	2	2	1	2	0	0	0	1	0	1	74.157	640	0.820441	-0.565932	0.445446	-1.96187	C4LWP9
24.1749	18	24.9544	23.3987	23.9044	23.7661	21.398	22.4265	25.5623	21.0591	24.0719	22.5445	22.0943	18	23.2877	21.0106	21.1636	21.0859	20.882	20.019	23.8568	20.184	22.3085	20.8631	0	9.5203	17	3	0	3	1	2	2	2	2	2	2	3	3	3	1	3	2	26.087	224	0.466688	1.61544	0.571371	0.684832	C4M486
26.1898	25.4222	26.3799	26.6078	26.9522	27.3576	27.1395	27.1258	25.0234	22.8053	22.1498	24.2162	25.1532	23.5799	24.4715	24.3674	24.564	23.8921	25.0852	24.5286	23.2978	21.8004	21.6827	23.2147	0	74.213	58	6	4	6	7	8	8	8	8	9	8	4	4	4	1	1	4	39.649	367	0.617202	-1.00019	0.69327	-0.760212	C4M162
27.8266	27.4407	28.6664	28.5435	29.2005	28.5184	27.4196	27.2203	28.0787	25.7699	25.8864	24.2423	26.3925	25.1868	26.4049	25.5822	26.6804	25.7172	25.2836	25.349	25.6369	24.7085	24.3613	23.2884	0	75.123	143	11	7	14	11	14	10	14	8	8	8	14	6	12	6	6	4	32.486	305	0.94738	-0.0742717	0.685629	0.655375	C4LYN2
18	18	22.2157	18	24.0624	24.6409	18	22.2503	23.1656	18	21.0647	21.3682	18	18	20.3654	18	21.5354	20.982	18	20.3252	21.2051	18	20.2697	20.2339	0	6.8054	6	0	0	1	0	2	1	1	2	0	1	1	0	1	0	1	1	55.894	509	0.933216	0.20508	0.953219	-0.11271	C4M2H1
23.8199	18	24.4049	18	24.6217	24.3382	23.2409	23.2704	24.1435	18	20.8711	18	22.4203	18	22.186	18	22.1555	21.193	22.0188	21.1509	22.0769	18	20.7664	18	0	4.7102	8	3	0	3	0	3	1	3	2	2	2	3	0	3	0	1	0	88.632	764	0.217387	3.06171	0.205603	3.08217	C4LSE0
25.5529	25.0717	25.9259	26.9849	25.6994	27.0831	24.9232	25.5095	25.263	24.4443	23.6093	23.732	24.0435	23.1034	24.0764	23.8783	23.3174	23.4	23.3519	23.3017	23.3031	22.9995	23.0197	23.3561	0	25.052	26	5	2	4	6	4	4	4	6	4	4	3	3	3	3	3	3	48.123	439	0.333906	-1.66357	0.636762	-0.589345	C4M3U3;C4LVS1
23.0838	27.9834	24.986	27.0937	23.4383	24.6909	23.3017	22.9885	23.6539	23.7316	21.977	25.1298	22.1835	25.5267	23.2442	24.3727	22.6634	22.3517	22.208	21.179	21.699	22.9372	21.1043	22.8193	0	21.846	35	2	9	4	8	2	4	1	2	3	2	5	5	3	2	2	6	69.817	622	0.0625996	-3.84237	0.324976	-1.64905	C4LWD8
26.3534	29.5524	27.9801	28.8047	27.9334	29.6999	26.6482	28.1231	28.302	29.149	28.4528	28.7946	25.3029	27.1476	26.0523	26.1038	25.8075	26.5829	25.1399	25.7426	26.5114	27.3416	27.0147	27.0315	0	238.6	235	6	22	14	17	13	18	15	21	11	18	19	21	15	22	20	22	125.43	1113	0.19594	-2.30291	0.207052	-0.880474	C4M0X6
18	25.4846	22.2102	24.4544	25.0097	27.2728	22.8235	24.5158	23.3979	24.1456	22.9609	22.4605	18	23.1677	20.7828	22.1657	22.132	24.3646	21.3077	22.4425	21.2938	22.3582	21.5661	22.421	0	24.785	23	0	5	1	2	3	5	4	5	2	4	4	2	3	5	3	1	69.031	630	0.371067	-2.62387	0.183672	-1.14536	C4M634
22.3332	24.532	18	24.441	23.1332	25.005	18	18	25.2232	23.4535	23.8559	21.9117	21.4719	21.4896	18	21.8973	21.2799	22.144	18	18	22.6088	21.8819	22.6957	21.3663	0	4.524	8	1	2	0	1	2	1	1	2	0	0	2	2	2	2	2	1	57.066	487	0.344231	-1.67052	0.609092	-1.49892	C4LWL5
22.113	22.0107	23.5075	23.8663	25.032	22.7877	18	21.8566	21.3671	19.0226	18	18	22.178	18	18	21.634	21.8257	18	18	18	18	18	18	18	0.00056022	3.9237	2	2	1	2	2	3	2	3	1	0	1	1	0	1	1	0	0	34.851	310	0.952375	-0.10711	0.606373	-1.40512	C4LU38
22.7636	22.273	23.9838	24.6801	25.5748	26.0043	24.0599	25.0918	25.7281	24.3437	24.1863	25.0766	22.1153	21.7251	22.2514	22.0277	23.1482	23.3321	22.5656	22.201	23.0906	22.5895	23.0049	22.5836	0	62.531	20	2	1	2	3	2	0	3	4	3	5	4	4	6	4	4	6	52.279	448	0.844585	-0.247587	0.00404685	-0.872808	C4M298
24.4005	18	26.123	26.4571	26.9061	25.7869	26.1698	24.579	26.0124	22.677	24.2407	24.0144	23.2038	18	23.7667	23.2361	25.278	22.9553	23.6426	22.6719	23.9468	21.7292	23.0649	22.3213	0	36.176	26	3	1	5	5	7	5	7	3	6	4	5	3	6	1	4	3	47.473	417	0.234366	2.48869	0.638519	0.49435	C4LYX6
25.106	24.5509	25.3042	24.7886	22.9799	18	18	18	26.9234	22.0287	25.1817	18	23.4983	22.26	22.9899	22.0089	22.5711	18	18	18	24.166	22.3086	24.361	18	0	6.0082	8	2	2	2	2	1	0	1	0	0	0	3	0	4	1	4	0	23.469	206	0.232371	2.45143	0.481419	2.56579	P0A7V8;C4ZUF1;B1X6E8
22.8915	26.8976	24.303	26.0106	25.3008	24.6462	23.6191	23.4528	25.548	25.2455	25.0398	25.0242	22.2311	24.2066	22.5504	22.3495	22.8097	22.5171	22.4304	21.8913	23.4966	24.1308	24.3784	24.1098	0	15.576	41	2	6	3	5	5	6	5	3	3	2	5	3	5	3	3	3	57.144	490	0.153067	-3.0268	0.582006	-0.508547	C4MA86
27.1212	28.8099	27.4059	29.3917	28.2909	28.4524	27.4481	27.4188	27.5328	27.4758	23.4296	23.7388	25.875	26.6575	25.1161	26.4676	25.7661	25.3239	25.5922	25.5841	25.3163	25.8405	23.0036	22.737	0	116.09	91	8	11	8	10	9	7	10	7	8	8	6	3	7	10	3	2	15.711	141	0.16548	-2.51595	0.740334	-0.75526	C4M5B7
25.4554	23.8135	27.3047	24.3586	27.5957	25.2661	27.2342	24.633	27.8215	22.3553	27.1584	22.5554	24.3753	22.3813	24.8904	22.1945	25.1623	22.8512	25.3003	22.4029	25.7357	21.9377	26.2404	22.2851	0	116.54	68	5	2	9	2	8	4	8	5	7	4	10	2	10	1	8	1	41.025	345	0.663574	1.09033	0.00659911	3.38345	C4LTW5;B1N575
19.7932	18	21.382	18	24.3378	24.2308	20.5523	21.2664	25.9359	18	24.2017	21.1816	19.8839	18	20.5523	18	21.1017	20.5261	20.1482	20.3893	23.6889	18	23.7673	20.9296	0	13.149	9	1	0	1	0	3	1	3	3	1	1	4	0	4	0	4	1	421.48	3652	0.350882	2.45903	0.286024	1.89602	C4LY79
29.4923	29.3944	29.7931	30.5509	29.2578	28.4459	28.8744	28.5991	28.6462	26.5471	26.5209	25.6013	28.0466	26.866	27.642	27.5026	26.8371	25.4834	27.0435	26.5034	26.6632	25.6249	25.5023	24.4485	0	60.822	155	9	8	9	9	9	8	8	6	8	8	6	7	7	5	7	4	17.763	167	0.830389	0.257307	0.937209	0.145739	C4M1E1
21.4013	18	24.2522	24.0161	25.3385	26.6617	25.5635	26.6588	25.3697	21.2779	25.821	25.6952	21.1904	18	22.5204	20.8929	23.2283	23.196	23.7625	24.7036	22.1895	21.439	24.4343	24.5203	0	109.12	30	1	0	3	2	2	2	4	7	5	7	6	4	5	1	5	6	73.434	648	0.797811	0.674839	0.801939	-0.244489	C4M8C0
23.7156	22.7471	23.4233	18	25.3001	23.8481	25.0543	24.5183	18	18	18	18	22.5016	20.4397	21.456	18	23.046	20.9322	23.0096	22.463	18	18	18	18	0	46.94	12	1	1	1	0	1	1	1	1	2	1	0	0	0	0	0	0	29.095	256	0.712497	-0.918954	0.549666	1.98643	C4LTQ5
18	26.5618	18	25.9522	18	18	18	18	18	18	18	18	18	24.2858	18	22.4305	18	18	18	18	18	18	18	18	0	21.782	11	0	5	0	5	0	2	0	0	0	0	0	0	0	0	0	0	22.865	197	0.134389	-4.13234	0.373901	-2.65075	C4LWL1
18	18	18	22.8781	18	21.3597	18	18	18	25.0978	18	18	18	18	18	19.9413	18	18.2211	18	18	18	18	18	18	1	-2	2	0	0	0	1	0	0	0	1	0	0	0	0	0	1	0	0	68.112	575	0.173118	-2.61439	0.373901	-1.62603	C4MAN3
24.9411	24.4391	25.9789	25.0985	23.308	21.8336	22.9121	23.2757	25.9861	22.5374	24.3863	18	22.9708	22.1637	24.7812	22.2615	23.0582	20.578	22.5376	21.7174	23.7401	21.6548	22.8285	18	0.003112	2.9487	6	1	1	2	1	1	1	1	1	1	1	2	1	2	1	1	0	76.662	682	0.259764	1.17502	0.374696	2.30103	P23865
25.4696	23.2549	25.9826	23.5399	26.9574	26.3811	25.9411	24.9332	25.1606	23.4467	24.8953	23.2202	23.378	21.1039	23.5413	21.7886	24.6414	23.0787	24.3306	24.0442	22.3914	23.2304	24.981	21.7423	0	33.587	38	6	2	11	2	11	6	13	10	12	6	9	2	7	1	6	4	72.691	645	0.532788	0.678175	0.0545875	1.70859	C4LS98
20.9101	26.5686	25.0578	27.4139	26.206	26.6998	24.689	25.2551	24.8006	23.3221	24.1413	22.5804	22.2173	23.6228	23.2949	24.5599	23.2998	23.3047	21.9822	22.9945	22.7634	22.8069	22.7777	21.4659	0	38.668	36	1	5	5	10	3	4	7	7	6	5	5	3	4	2	4	2	69.328	606	0.137389	-2.88823	0.765773	-0.4538	C4LX23
24.0134	25.0408	25.6778	26.8093	25.5753	26.3588	24.3214	24.4745	24.9202	25.3681	23.6569	24.7114	22.8547	22.7981	23.4621	23.5326	23.2026	23.2838	22.7742	22.6012	22.976	24.2453	22.7971	23.266	0	5.1217	4	1	1	1	2	1	1	1	1	1	1	1	1	1	1	1	1	24.438	217	0.121062	-1.35377	0.458274	-0.779693	C4M1G5
22.2344	18	24.2792	24.1865	25.9657	25.4783	24.891	22.5733	24.7237	18	20.7992	21.6021	22.0072	18	22.2815	22.0734	23.3665	21.9815	22.9858	20.8303	22.2599	18	20.6392	21.0263	0	11.384	28	2	0	3	2	5	2	4	4	4	2	3	1	4	0	1	1	94.263	806	0.370826	2.17823	0.735737	0.535784	C4M8R5
22.8083	25.7181	25.1524	27.0953	25.542	27.3549	24.9172	27.272	27.0041	24.5758	26.1723	26.2989	23.7307	22.8512	23.0857	24.3617	23.1405	24.0294	22.5831	24.8254	24.7422	24.0366	24.8987	24.9744	0	35.859	28	1	5	4	5	5	2	5	7	5	8	7	8	6	2	6	7	26.287	225	0.305492	-1.30208	0.0390403	-1.47472	C4M7U7
18	18	18	18	18	18	18	18	18	21.8513	18	18	18	18	18	18	18	18	18	18	18	20.8245	18	18	0	6.481	3	0	0	0	0	0	0	0	0	0	0	0	2	0	1	0	0	56.016	482	0.355918	-0.962813	1	0	C4M2W5
22.2711	18	24.7117	19.2017	26.1848	24.291	24.1185	19.5587	26.9845	18	25.8921	18	21.5383	18	22.3051	17.5698	23.439	21.2803	23.1737	17.6472	25.3147	18	24.9566	18	0	64.379	43	2	0	5	1	10	3	9	4	4	1	11	0	13	0	9	0	148.22	1279	0.194499	3.78733	0.00104179	5.98729	C4MB81
22.001	23.5601	23.0923	24.8907	27.1313	27.9854	26.0914	26.5979	25.7474	24.8511	24.2462	26.1265	22.251	21.9204	22.5594	23.2917	24.4416	24.7304	23.8631	23.6093	23.6815	22.4777	23.6384	24.8068	0	75.016	44	1	2	2	3	9	5	12	12	11	11	7	5	9	3	5	10	110.77	986	0.394137	-1.52506	0.239694	-1.39508	C4LVH1
21.6516	24.8859	25.6269	25.4225	24.2248	24.4216	24.6823	23.0311	25.0469	23.4107	23.0578	22.1784	21.7258	22.5934	23.2863	23.3225	22.0724	22.2049	23.1573	22.1189	22.5569	21.8557	21.7221	22.0436	0	10.113	23	2	2	3	3	4	4	3	2	2	2	3	3	3	3	3	2	32.844	296	0.318903	-0.927894	0.498743	0.911702	C4LSS0
18	18	18	22.4633	24.7383	18	18	18	23.4778	18	18	18	18	18	18	19.3288	22.6048	18	18	18	20.8214	18	18	18	0	6.0825	5	0	0	0	1	1	0	1	0	0	0	1	1	1	0	0	0	79.458	680	0.443455	2.0581	0.373901	-1.48776	C4LSC6
21.9699	21.1869	22.904	18	18	18	22.265	22.5881	18	22.5604	18	22.6266	20.7535	19.3831	20.9344	18	18	18	20.6199	18	18	18	18	18	0	6.0437	11	1	1	1	1	0	1	0	0	1	1	0	1	0	1	0	1	34.679	294	0.973162	0.057137	0.994751	-0.0152168	C4MAZ6
21.9401	23.2095	23.1717	18	21.742	24.3899	22.5412	18	24.2753	24.1138	18	18	21.7733	21.0007	21.8139	18	20.3847	21.3616	21.325	18	22.1916	21.6087	18	18	0	11.684	11	1	2	1	0	3	3	1	2	1	0	3	1	2	3	0	0	33.486	298	0.100045	-2.59067	0.11779	3.23762	C4M1W8
26.3626	25.1414	27.9977	27.1294	28.7582	28.7899	27.431	28.0995	27.8919	26.5317	27.4882	26.7351	25.6236	23.5213	26.0598	24.5687	26.2222	25.9127	25.8667	25.1705	26.1054	24.5929	26.2469	24.7478	0	166.54	146	11	5	20	12	19	18	23	20	18	20	16	14	16	12	19	15	111.79	1000	0.741394	0.420668	0.513555	0.317635	C4LYU3
24.962	23.6074	25.7763	25.383	25.9177	24.6104	24.6582	22.9046	26.1616	21.5739	25.1917	22.8032	23.4863	21.7839	23.8568	22.6216	23.2912	21.7731	22.8828	20.9927	24.2964	20.3301	24.2838	22.0108	0	7.2612	19	3	1	3	2	3	1	4	1	3	1	4	1	3	1	3	1	55.586	473	0.483224	1.8124	0.169481	1.51183	C4LVJ0
18	23.5252	18	18	18	18	18	18	18	18	18	18	18	21.1292	18	18	18	18	18	18	18	18	18	18	0.00055897	3.8975	1	0	1	0	0	0	1	0	0	0	0	0	0	0	0	0	0	61.054	538	0.355918	-1.38129	1	0	C4LSY3;B1N2K7
22.5528	22.1951	22.3761	23.7216	23.4002	18	18	18	18	18	18	22.0887	21.622	20.1521	20.6922	21.2147	20.0421	18	18	18	18	18	18	20.5305	0	4.4266	11	1	1	1	1	1	1	2	2	0	0	1	0	1	0	0	1	80.547	693	0.753492	0.598432	0.4643	-1.8114	C4LX32
24.9776	27.2947	26.4151	26.7624	27.1867	28.2049	25.5561	26.5474	26.8196	25.7432	24.9087	25.2198	24.3433	24.3728	24.3231	24.4533	24.7569	25.0913	24.1095	24.3024	24.9991	24.3631	23.4586	23.8153	0	42.259	77	5	12	10	8	12	10	12	14	8	10	9	10	11	8	9	7	111.03	980	0.179131	-2.00775	0.44544	-0.549911	C4LWS5
29.4319	30.4193	28.618	29.197	27.899	27.7686	26.1634	24.6408	28.8805	27.7925	27.4337	25.5344	28.2521	28.8379	25.7116	26.481	26.262	25.439	25.4667	23.3054	26.2547	26.5779	27.2312	24.2549	0	118.75	208	18	20	12	15	20	20	17	17	9	7	14	17	14	20	2	5	33.833	304	0.493002	-0.668618	0.577215	0.947636	C4M2R6
18	24.2182	22.2612	25.6698	24.5773	26.4636	24.6213	27.7958	24.7982	27.5304	26.4048	28.4745	18	21.1672	21.5386	22.6082	22.1637	22.6455	22.4743	25.0816	23.2404	25.2003	24.764	26.6828	0	92.211	28	0	2	1	2	1	1	2	2	2	2	2	2	2	2	2	2	8.0024	69	0.382702	-2.70916	0.120813	-2.88426	C4M4A8
18	24.0644	25.9691	25.5965	26.7722	27.1553	25.5306	25.85	25.2843	22.5137	23.9302	23.6186	18	22.5963	23.5628	22.5535	24.1854	23.9402	23.8236	23.2646	22.8579	22.0109	22.8067	21.706	0	18.263	40	0	3	6	7	3	2	8	7	5	6	5	5	5	2	4	6	102.94	894	0.631153	-1.09201	0.903188	0.121613	C4M614
27.084	23.7419	27.8771	25.1628	28.0154	25.8548	27.6212	25.1388	29.0896	25.0438	28.874	24.8408	25.7983	22.1334	26.1666	22.9369	25.867	23.4357	25.9363	23.2202	27.0034	23.3531	27.6523	23.6771	0	88.319	98	13	2	13	4	13	10	14	6	11	5	14	5	15	4	14	7	82.92	721	0.146264	2.63816	0.00147892	3.07666	C4LTI8;B1N615
23.2731	22.9385	24.4351	21.4787	26.4155	26.1712	24.248	23.6408	25.8075	23.3506	24.2665	22.3419	22.364	21.5034	22.1469	19.8946	24.1743	23.0493	23.041	21.5713	23.737	21.0309	23.3385	20.8095	0	86.669	39	2	2	5	1	7	3	7	5	4	4	4	3	7	4	4	3	101.28	889	0.871467	0.398697	0.0441839	1.82942	C4M573
18	20.3313	20.4091	18	20.3083	21.8538	18	18	18	23.3877	18	23.3504	18	19.2462	19.4647	18	19.2709	20.4027	18	18	18	19.4077	18	18	0	12.193	1	0	1	1	0	0	0	1	1	0	0	1	1	0	2	0	1	80.86	694	0.121642	-2.31613	0.642518	-0.980431	C4M6Z4
27.5006	27.6041	28.4766	28.1686	27.8711	28.0264	27.068	27.1461	29.6313	26.841	28.0307	26.6298	25.9322	25.1443	26.105	25.1191	25.6569	24.8874	25.5104	25.2608	27.3414	25.6854	26.9328	25.5849	0	104.49	159	13	12	18	14	17	12	14	16	13	16	20	11	21	13	16	14	46.97	414	0.713486	0.338629	0.426078	0.543623	B1N355;Q1EQ16
18	21.8237	18	18	18	23.8072	18	22.7328	18	18	18	18	18	19.3971	18	18	18	20.3265	18	20.8092	18	18	18	18	0.0026001	3.0002	3	0	1	0	0	0	1	0	2	0	1	0	0	0	0	0	0	50.661	440	0.147383	-2.40773	0.373901	-1.57761	B1N2G7
22.5935	24.8721	24.3279	27.0437	23.7324	25.348	23.0055	24.0548	24.2216	21.6834	20.5645	23.8059	21.8811	22.9084	22.2475	23.696	21.9286	21.9381	21.6617	21.7435	22.0296	20.9324	20.3874	21.0197	0	12.134	11	1	3	3	6	2	3	2	3	2	3	3	2	2	1	1	2	25.221	218	0.340077	-1.14862	0.198185	-2.33552	C4LV36
22.7769	27.2752	23.5745	23.8015	18	23.5261	18	20.9447	18	24.4696	22.1827	23.6426	23.2694	24.9624	23.2917	20.6569	18	22.6923	18	21.8319	18	23.0819	22.4394	23.8488	0	5.0167	3	1	1	1	1	1	1	0	1	0	1	1	1	0	2	1	1	28.603	251	0.0125335	-5.99272	0.465203	-1.5439	C4LTU2
28.0613	27.7375	29.0229	28.7964	28.7333	27.1852	28.1764	27.246	27.2549	23.8649	25.1092	21.9705	26.6303	25.2921	26.8956	25.8261	26.2534	23.9635	26.3221	25.1474	25.2028	21.6779	23.8707	19.6366	0	51.897	108	9	8	12	6	11	10	10	8	12	7	8	3	8	4	6	3	13.591	117	0.6029	0.814705	0.580416	1.43184	C4M0Z2;C4M0P7
26.4797	25.544	27.665	27.594	27.5377	26.7054	25.987	26.4234	27.616	24.9433	25.7889	23.5365	25.2742	23.9615	25.48	24.4875	25.0532	24.0825	24.3803	24.0291	25.4991	23.631	25.2005	22.9527	0	79.214	90	4	2	6	5	6	6	6	3	3	5	6	2	6	3	3	2	28.595	254	0.325286	0.739796	0.664268	0.629019	C4M5A0
31.6549	30.8518	32.8292	32.5724	33.0272	31.6918	31.6905	32.3514	32.3444	29.7503	31.1341	29.3865	30.1634	28.4784	30.5766	29.7149	30.4717	28.6746	29.8869	29.9025	30.1427	28.0216	29.6219	27.8105	0	323.31	906	33	29	37	33	37	36	36	31	35	35	35	25	37	26	31	28	44.866	415	0.442611	0.697388	0.714934	0.447795	C4M192
24.4096	18	18	18	20.8037	20.681	18	18	25.3106	18	23.088	18	22.0259	18	18	18	22.1168	21.7246	18	18	22.2753	18	22.9899	18	0	4.1188	4	2	0	0	0	1	0	1	1	0	0	0	0	3	0	1	0	174.51	1527	0.105938	3.31918	0.373901	1.696	C4LUU5
24.7299	24.5871	26.199	26.7852	25.7438	27.9104	25.6226	27.4709	24.5965	24.308	21.2112	26.2683	23.9367	23.3746	23.9793	24.3771	24.2795	25.1349	23.847	24.5603	23.3623	22.993	21.3854	23.4583	0	36.013	56	5	2	6	6	8	4	6	7	6	9	5	5	5	4	1	7	42.079	366	0.409875	-1.28496	0.196584	-2.49721	C4LUB6
18	18	18	24.1158	20.5059	22.7263	18	22.072	18	21.1967	18	18	18	18	18	21.7156	19.0539	20.093	18	20.4065	18	20.0555	18	18	0.0021459	3.365	3	0	0	0	2	0	0	1	1	0	1	0	1	0	1	0	0	16.144	135	0.471076	-1.10943	0.131873	-3.39593	C4LU74
26.3526	25.7985	25.6804	26.1116	19.2089	18	22.6157	18	26.539	22.9896	25.0801	20.4755	25.028	23.3317	24.6581	23.052	17.8168	18	20.2789	18	24.4312	21.1137	24.0811	19.8939	0	9.577	28	3	3	2	4	1	1	1	0	2	0	3	0	4	2	4	1	97.676	891	0.630087	1.38504	0.319041	2.92974	P25516
24.9032	23.8311	25.7283	24.0513	25.3209	23.3802	24.3996	23.039	27.609	18	26.079	21.6329	23.9625	20.3016	23.4233	22.1548	22.3436	20.156	23.1692	21.9329	25.079	18	24.954	21.4161	0	32.448	32	4	2	5	1	9	4	6	2	3	1	10	0	12	0	10	1	238.85	2111	0.117151	3.08022	0.0452824	2.49449	C4M2V8
29.9586	30.965	30.8072	31.5977	31.2319	31.9058	30.2231	30.818	30.3727	29.1005	29.0211	29.4	28.8165	28.5286	28.7964	28.712	28.8908	28.8329	28.5269	28.2503	28.312	27.492	27.7054	27.2823	0	323.31	1195	70	73	77	80	89	84	88	89	80	82	66	53	75	56	60	61	185.07	1653	0.324209	-1.06718	0.518082	-0.588116	C4M946
22.8217	23.0438	25.9056	25.2895	26.0927	25.294	25.8769	25.1312	26.5912	23.077	25.3612	23.1701	22.8684	21.9783	23.1698	21.6918	23.5504	22.4423	23.4172	23.0677	23.8847	22.8953	24.3897	21.3694	0	11.782	29	1	1	3	3	4	3	3	2	3	3	3	0	4	1	3	2	17.085	150	0.568143	1.37191	0.167901	1.18429	C4LTI4
28.6209	24.2656	29.2915	24.8967	30.4892	28.4245	29.3938	26.4395	30.3025	24.5401	29.3489	24.0305	27.1506	21.5599	27.0621	22.3603	28.2904	25.4323	27.6069	24.3884	28.2981	22.5045	28.355	21.7244	0	163.6	229	20	5	24	5	30	18	29	17	25	13	27	6	27	6	28	5	125.32	1092	0.184427	3.10556	0.00391007	4.22251	C4M484
22.8576	18	22.9475	18	22.4208	22.5772	23.0552	22.0356	24.2627	18	23.1146	23.0257	21.1319	18	21.3125	18	20.5881	20.797	21.5803	20.1281	21.9856	18	21.5999	21.4076	0	5.6752	6	2	0	2	0	2	1	2	1	2	2	3	0	3	0	3	2	101.11	874	0.172932	2.74097	0.259541	2.01865	C4LXM9
20.527	18	22.3275	18	21.5131	22.2863	20.9683	22.3158	18	21.5894	18	22.5873	19.431	18	19.5036	18	19.3951	19.4694	19.4394	20.0628	18	19.987	18	20.7505	0	4.1641	7	1	0	2	0	1	0	3	1	1	1	1	1	0	1	0	1	68.463	593	0.762925	-0.458908	0.798089	-0.535763	C4M8B6;B1N4F9;C4LT14;C4LVK5
18	18	22.853	18	23.9485	18	21.8116	18	24.1975	21.9601	23.9409	18	18	18	20.7932	18	20.8668	18	20.9658	18	22.531	20.4986	22.7276	18	0.0016402	3.6488	5	0	0	1	0	1	0	2	0	1	0	2	1	1	1	2	0	38.314	333	0.348775	2.04649	0.00137576	4.8685	C4M5Q9
25.4145	18	24.8052	18	26.6994	24.4451	24.012	18	26.9031	21.1615	25.5411	18	23.8527	18	23.0779	18	23.2862	23.003	22.9274	18	24.4664	22.3072	24.0609	18	0	54.815	37	5	0	5	0	11	1	9	1	6	0	9	2	12	1	10	0	161.94	1408	0.0877631	3.57966	0.000104564	6.7861	C4LS89
22.348	21.477	23.0008	26.0531	26.0064	25.606	23.7764	23.7249	25.6667	18	25.061	21.7379	21.6147	20.8555	21.9247	22.5062	22.7752	22.5619	23.0676	22.4415	23.3605	18	23.78	22.067	0	11.15	24	3	1	2	4	3	2	4	4	3	3	4	0	4	0	3	1	32.897	275	0.691571	1.01728	0.941886	0.107388	C4M092;C4LW58
23.4485	22.3273	25.0124	24.5171	25.1676	21.6504	21.633	24.8597	22.0344	18	20.5139	18	22.0779	21.0015	22.1156	21.2939	22.6909	20.0518	20.9935	21.4261	21.0724	18	20.6784	18	0	27.824	12	2	1	2	3	3	1	3	1	1	3	3	0	1	0	1	0	38.371	329	0.305905	1.63363	0.979162	-0.0725085	C4M3V7
29.163	28.9282	29.6954	29.2353	26.5802	23.7797	25.8779	20.6397	30.0879	27.2689	28.6737	26.4261	28.2155	26.6959	27.9406	26.3763	23.9232	21.7629	23.7641	22.2772	28.2758	27.218	28.3846	25.9404	0	40.925	74	5	7	6	5	5	4	4	1	4	1	8	5	10	6	11	5	43.283	394	0.391205	1.45945	0.394017	2.64867	A0A0M3KKV1;P0CE48;P0CE47
22.5646	25.2053	23.65	25.8021	24.8065	25.4117	25.0445	22.9634	18	22.7135	21.2599	21.5567	21.3093	22.2478	21.5751	23.249	22.9215	22.0103	22.3824	20.9553	18	21.2457	20.4817	20.4382	0.00055835	3.8875	11	1	1	1	1	2	1	1	2	2	1	2	1	0	1	1	1	23.374	203	0.13081	-2.70093	0.944923	-0.122581	C4LZG8
27.5661	29.2404	27.6223	30.201	28.6452	28.3037	28.042	27.9491	26.7462	26.5353	21.179	24.4635	25.9929	26.9346	25.602	27.2789	26.2556	25.2383	26.338	25.7026	24.7977	24.8937	21.0732	23.2571	0	91.066	114	8	8	7	10	10	8	9	8	9	9	6	8	5	8	1	4	19.823	179	0.188307	-2.21774	0.526815	-1.92347	C4M2J3
18	18	18	22.3267	18	18	18	22.902	18	18	18	21.9475	18	18	18	20.0024	18	18	18	20.265	18	18	18	20.7825	0	6.0354	2	0	0	0	1	0	0	0	0	0	2	0	0	0	0	0	1	38.164	332	0.497052	-0.904388	9.31096e-05	-4.39205	C4M4Y2
20.5495	25.828	21.3985	18	22.0666	23.845	20.2656	22.2783	24.0685	18	21.243	18	20.902	20.0438	20.9499	18	21.8884	20.2717	20.5457	19.891	21.7784	18	21.0303	18	0	4.5561	8	1	1	1	1	1	1	2	2	1	1	2	1	2	0	1	0	26.812	234	0.657658	1.001	0.352989	1.54293	C4M0T7
24.3529	26.733	25.1634	26.7187	24.5617	22.6252	23.6128	22.2503	24.0846	23.9052	23.801	23.1784	22.4877	25.7724	22.9647	24.122	22.4345	21.362	23.5965	21.7667	22.2985	24.2608	24.04	23.1735	0	59.748	15	3	6	5	7	2	1	2	1	1	1	4	3	2	2	1	1	45.459	394	0.603925	0.539462	0.925851	0.143291	C4M2A9
27.1093	26.7171	27.7541	28.2434	27.2855	26.0764	26.2208	27.5558	28.302	26.096	23.9258	23.7903	25.608	24.5518	25.5404	24.5331	24.9027	23.0377	24.7941	25.1135	26.2706	25.0539	23.5036	23.3952	0	41.994	93	8	7	12	11	14	11	10	5	6	13	7	4	14	8	2	2	15.718	139	0.672681	0.395775	0.767103	-0.562893	C4M9C4
18	18	18	18	18	22.3236	18	18	18	18	18	20.7716	18	18	18	18	18	19.3382	18	18	18	18	18	19.4069	0.00055218	3.7725	2	0	0	0	0	0	0	0	1	0	0	0	1	0	0	0	1	45.371	392	0.355918	-1.08091	0.373901	-0.923869	C4LVQ6
18	18	21.5841	18	18	21.0944	20.5552	18	18	18	18	18	18	18	18.7529	18	18	19.8251	18.4007	18	18	18	18	18	0	13.883	5	0	0	2	0	1	0	0	1	1	1	0	0	0	0	0	0	142.36	1201	0.206849	-1.03193	0.127168	2.04643	C4M1X5
31.3858	31.7263	32.9266	33.3141	33.0683	33.1929	31.8454	32.2815	32.0191	29.9231	30.1028	30.5988	29.9214	29.2865	30.7287	30.4703	30.5644	30.097	30.1273	29.9915	29.7216	28.7551	29.1924	29.0772	0	323.31	802	29	31	34	31	31	31	33	33	31	33	30	29	33	25	25	29	36.216	330	0.806099	-0.2531	0.719595	-0.43984	C4LXD7
26.9994	26.5457	27.0534	26.4639	26.0114	24.5003	25.9907	18	26.502	18	24.3877	18	24.7124	24.0512	24.7153	23.9874	24.4581	23.3716	24.7534	18	24.3637	18	23.729	18	0.00055586	3.8288	5	3	2	2	1	1	1	1	1	1	0	3	0	3	0	3	0	25.983	233	0.195129	2.79173	0.163336	4.98929	P0A7V3;C4ZUG9
18	26.293	25.4655	26.148	25.5161	26.0651	23.7259	22.4986	23.4937	24.7393	23.0882	23.7386	18	23.6645	22.9747	23.5852	23.1979	22.9882	22.4772	21.841	22.1629	22.9759	21.507	22.0584	0	10.879	28	0	5	4	3	4	4	4	4	2	2	4	2	2	4	3	3	44.973	398	0.0628237	-3.79681	0.97946	-0.0352109	C4M8D7;B1N4G1;B1N5Y7
24.6473	25.3424	27.4182	25.9937	28.3774	27.0626	27.7351	28.0672	25.8316	23.389	25.7401	23.2996	23.9292	23.0338	25.361	23.6436	25.9198	23.9821	26.0419	25.8294	24.231	22.2077	24.6598	22.9795	0	122.67	127	5	5	14	5	19	12	20	10	18	15	13	1	9	4	12	3	73.493	661	0.498892	0.86956	0.479743	1.1776	C4M770
23.2641	22.6345	24.6618	24.9826	24.5383	25.2293	24.6878	23.9186	25.0289	24.5423	23.7828	23.7197	22.0309	21.629	22.6718	21.9913	23.0217	22.8668	23.4307	22.9203	22.0383	22.4173	22.5572	22.2542	0	8.402	13	2	1	4	4	0	1	3	3	3	2	4	3	2	2	2	2	72.505	631	0.375941	-1.64159	0.746469	0.170483	C4MA89
28.3277	24.4195	28.545	25.7771	29.5825	26.502	27.9882	23.9105	28.0822	22.3557	27.3695	18	27.3506	23.107	26.0211	23.2794	27.844	23.1914	26.5482	20.7545	25.6978	21.3997	25.9184	18	0	107.95	127	30	1	23	3	37	21	37	11	29	2	25	1	22	1	27	0	269.49	2342	0.115793	2.87365	0.0845941	5.40504	C4M249
21.8279	18	22.2015	18	23.8361	18	18	22.5483	21.824	21.5221	20.7668	18	18	18	18	18	18	18	18	18	18	18	18	18	0.0050176	2.5633	1	1	0	1	0	2	0	1	0	0	1	1	0	1	1	1	0	54.751	486	0.0325237	3.10593	0.700944	0.806629	C4M1D2
28.2721	27.9786	28.5999	30.2342	28.9032	29.1414	27.9478	28.217	28.6807	26.3877	26.0219	25.8722	26.9025	25.3975	26.4872	27.1027	26.4126	26.2066	26.187	26.1316	26.6044	25.1048	25.4492	24.5329	0	98.064	118	7	7	7	7	7	7	7	6	7	6	7	4	6	4	6	6	15.847	137	0.895485	-0.150688	0.712819	-0.584603	C4LW40
18	18	18	18	23.9962	24.0676	22.6324	22.3864	24.4961	21.4178	21.3909	21.9929	18	18	18	18	21.2896	21.5415	20.7042	20.7083	21.8124	20.6974	20.9333	20.3033	0	6.2468	7	0	0	0	0	1	0	3	2	2	1	2	3	3	1	1	2	164.93	1430	0.708455	-0.927645	0.954856	-0.118652	C4LTY5
25.699	25.928	26.8513	27.6189	27.4263	28.4212	26.4131	27.6183	27.2506	25.8946	26.2473	26.8734	24.5892	24.0435	25.0315	24.7437	24.9461	25.3704	24.9166	25.3279	25.1678	24.4432	25.4371	25.2393	0	102.91	123	7	5	8	9	8	8	11	10	9	9	9	9	8	6	11	9	27.543	240	0.728107	-0.306736	0.0476794	-0.866299	C4M0F4
25.4976	24.7453	26.3982	25.8158	26.1302	24.171	24.9314	24.5306	25.6306	22.2565	25.5659	20.1924	24.6237	23.4988	24.8006	23.101	24.8117	22.4756	23.7501	22.8329	22.6197	22.0896	21.6906	20.4124	0	13.328	15	3	3	5	3	4	3	4	1	4	2	3	1	3	1	3	1	41.525	377	0.087379	3.17957	0.293435	2.11888	B1N378;B1N3M4;C4M272
27.1998	27.9991	27.5939	29.0943	28.7156	27.6112	27.4686	27.7865	28.7437	26.4404	24.7889	23.7323	26.0942	25.6218	25.9308	26.1898	25.8175	24.5673	25.6469	25.2153	26.5021	24.7387	23.8717	21.4645	0	69.563	101	6	7	7	8	9	7	9	6	8	8	9	6	10	5	3	3	12.122	108	0.922767	-0.171374	0.897747	-0.253942	B1N4V3
27.0187	26.9841	27.842	26.8186	27.7953	27.2333	27.2636	26.4701	28.8857	24.4354	27.7243	25.92	25.4855	24.7517	25.9757	23.8148	25.5662	24.3447	25.6711	24.0282	27.0427	23.3475	26.4112	24.4406	0	32.274	65	5	5	5	5	5	5	5	4	5	5	5	5	5	3	5	4	25.068	218	0.896298	0.249502	0.0186881	1.20706	C4LUA6
21.1967	25.1693	24.0735	25.0743	21.4221	24.4022	22.6704	18	24.407	22.6268	22.9564	21.1865	21.4844	22.5333	21.8575	21.4747	21.0771	21.495	21.6773	18	21.7957	22.4869	21.8657	21.4388	0	8.3027	7	1	3	2	3	0	3	1	2	2	0	2	1	3	1	2	1	64.39	563	0.0721812	-3.18652	0.434552	1.81318	C4LTJ5
20.6146	26.9941	22.1021	24.2168	21.877	22.0771	20.8606	18	23.498	23.5371	18	18	19.7945	24.8333	19.7675	20.5678	19.5115	18.8935	19.6484	18	20.9809	21.0101	18	18	0	23.311	25	1	9	1	3	4	3	1	2	1	0	1	2	2	4	0	0	64.639	571	0.0650804	-3.20979	0.922529	0.248662	C4MBC6
18	18	18	22.8682	18	21.5123	18	23.5384	18	18	18	18	18	18	18	21.477	18	19.0344	18	20.2428	18	18	18	18	0	4.7426	3	0	0	0	1	2	1	0	1	0	1	1	0	0	0	0	0	11.373	93	0.355918	-0.878073	0.117763	-3.46887	C4M0P9
24.9792	24.6941	26.3343	25.7895	27.53	25.3114	26.1959	18	26.6482	18	25.5227	21.7023	23.9106	18	23.2727	20.753	25.9117	20.9775	24.7709	18	25.1193	18	25.2098	21.6273	0	37.372	37	6	1	6	3	13	3	14	3	10	0	9	0	9	0	9	1	193.54	1656	0.175859	2.84502	0.138017	4.18702	C4M643
28.1211	28.0606	28.4486	28.6982	28.864	28.1152	27.2289	26.808	27.7259	25.011	22.8221	23.0776	26.6882	25.4957	26.3208	25.6955	26.3955	24.7237	25.3332	24.8721	25.5309	23.5949	22.7815	22.3011	0	49.639	91	6	6	6	6	6	5	6	6	6	6	5	2	5	5	2	1	27.794	257	0.750543	0.345718	0.991147	-0.028052	C4LWZ3
23.1237	23.6176	23.6663	24.6147	18	24.2758	22.9369	18	18	18	23.8334	18	22.458	22.1488	22.3527	21.4313	18	21.2008	22.1503	18	18	18	22.6155	18	1	-2	2	1	1	1	2	1	1	0	2	1	0	2	0	0	0	1	0	62.725	546	0.511145	-1.44193	0.214628	3.27402	C4LZ99
29.597	27.4773	28.5693	27.9553	29.9256	28.5689	28.6519	27.5714	29.9422	25.2469	28.2927	24.5751	28.0941	25.4136	26.6651	25.3407	27.4126	25.564	26.8113	25.6634	27.8721	24.5564	26.8588	23.9662	0	195.88	251	24	13	20	16	29	25	26	16	21	17	22	8	27	9	21	6	119.42	1049	0.268973	1.75156	0.168316	1.80404	C4LUC7
18	18	18	18	24.5707	23.7581	22.4383	22.5284	24.0728	18	18	19.5041	18	18	18	18	21.9321	18	21.4896	21.1482	21.8065	18	18	18	0	18.527	7	0	0	0	0	2	0	2	1	1	1	2	1	2	0	0	1	81.538	713	0.487304	1.72138	0.80268	-0.531408	C4M5B4
24.2991	25.9883	25.4648	27.7538	25.5329	27.1531	24.6447	27.4689	25.8302	24.9179	23.1822	24.7254	23.2417	23.668	23.5856	24.9676	23.4033	24.2019	23.1725	24.7293	23.9135	23.1392	22.5361	23.7807	0	16.163	7	1	2	1	2	1	1	1	1	1	3	1	1	1	2	1	1	18.125	156	0.136888	-1.30043	0.13171	-2.21882	C4M7Y2
18	18	18	18	18	18	18	18	18	18	18	18	18	18	18	18	18	18	18	18	18	18	18	18	0.0021402	3.3431	2	0	0	0	0	0	0	0	0	0	0	0	0	0	0	0	0	58.306	508	0.355918	-0.886146	1	0	C4M9H6
23.2859	18	23.7652	25.3872	18	23.2554	20.9421	18	18	18	22.6942	18	21.3577	18	21.1523	18	18	18	19.2783	18	18	18	21.7997	18	0.0045895	2.7905	4	1	0	1	1	0	0	0	1	1	0	0	0	0	0	1	0	33.388	304	0.523404	1.37917	0.483106	2.00473	D0VEZ2;P0A9Q5;B1X927
27.4572	25.9181	28.0652	27.2175	28.8482	28.3079	28.2128	28.5011	27.4478	25.1866	26.3015	25.6162	26.1204	24.082	25.8232	24.3466	26.5426	25.3957	26.5963	26.188	25.3243	23.5623	24.7677	24.4424	0	104.57	114	15	7	19	13	20	9	22	15	20	15	14	3	14	2	13	4	122.47	1050	0.43953	1.22543	0.709266	0.414907	C4M431;B1N511
18	18	24.6315	18	24.3028	25.4108	23.4117	22.6289	25.1423	18	24.5895	22.0058	18	18	22.6348	18	22.6293	22.3104	21.6924	20.9231	23.1858	18	23.2516	21.1284	0	42.955	17	0	0	3	0	4	0	2	4	2	2	4	0	3	0	4	2	35.728	296	0.353564	2.46251	0.0910884	3.33268	C4M7W8
24.9384	22.7429	25.6626	25.4443	26.1501	26.4735	25.2385	25.5171	27.7906	24.5079	26.1293	24.7958	23.2791	21.8126	23.6908	22.742	23.7843	23.3711	23.6294	23.0502	25.5141	22.8966	24.5184	23.5539	0	33.329	51	6	1	6	5	6	2	8	8	6	6	8	4	9	4	8	5	113.38	995	0.95402	-0.137958	0.285535	0.42442	C4M107
18	18	18	18	18	22.0981	18	22.4133	18	18	18	21.1147	18	18	18	18	18	19.4078	18	20.4223	18	18	18	19.7264	0.00056402	4.0442	2	0	0	0	0	0	0	0	1	0	2	0	1	0	0	0	1	60.997	526	0.355918	-1.02451	0.127815	-2.50932	C4M6H2
23.1155	25.7631	24.0682	24.43	26.3264	27.4972	25.3224	26.4323	25.5954	24.9125	26.0281	26.1734	22.7213	23.7773	22.7797	22.1796	23.5953	25.0403	23.8291	23.4175	24.0475	22.894	24.8422	24.5846	0	102.75	41	2	6	4	2	7	9	9	9	7	7	7	4	7	2	8	7	125.73	1124	0.179617	-2.30292	0.560794	-0.539	C4M6A5;B1N3T2
21.1466	20.4389	23.7789	21.2653	23.976	18	22.7419	18	18	18	21.7583	18	20.8176	19.9076	21.1666	20.0889	21.3961	18	20.2432	18	18	18	20.4466	18	0.00055188	3.7652	4	1	1	2	1	2	1	2	0	2	0	1	0	0	0	1	0	43.101	375	0.325804	1.67093	0.0410268	3.67125	C4M5W7
23.1461	26.3611	21.5555	25.6187	24.8966	24.8642	23.9182	24.0237	22.2038	19.7802	18	18	21.07	24.2211	18.9216	22.6703	22.5855	21.8545	22.3145	20.9895	19.5417	17.7752	18	18	0	5.4222	16	1	2	1	2	2	1	2	2	1	2	1	0	1	1	0	0	6.4648	56	0.287287	-2.68559	0.655537	-1.38956	C4LV09
18	18	21.5647	21.2022	20.5419	22.9239	18	24.0306	21.6568	19.9996	18	21.4822	18	18	19.8571	19.2645	18.7957	20.0625	18	21.067	19.749	18.9753	18	21.0382	0	4.8743	3	0	0	1	1	0	0	1	1	0	2	1	1	1	1	0	1	35.56	310	0.906908	-0.181205	0.110137	-3.05011	C4LWZ1
18	18	18	23.9639	21.194	23.5215	18	22.8528	21.1433	20.8682	21.4473	22.6933	18	18	18	20.8059	19.0188	20.8155	18	21.0073	19.2303	19.4075	20.2696	20.9854	0	5.0701	5	0	0	0	1	1	0	1	1	0	1	1	1	1	1	1	1	26.355	236	0.308177	-1.70792	0.0297941	-4.02089	B1N345;B1N2N5
25.383	24.8731	26.797	25.934	25.9029	25.1952	24.9426	25.5479	24.809	22.1445	22.3577	22.3736	24.3486	22.6312	24.5071	22.4546	23.4164	22.565	23.3446	22.5497	22.8903	21.7135	21.9028	21.2898	0	60.824	39	4	4	6	5	5	5	5	3	5	7	4	2	4	1	2	2	54.117	484	0.674135	0.422102	0.964697	0.0805995	C4M8E1
23.2145	22.4775	26.4752	26.4091	26.633	26.0815	25.33	25.1485	24.8014	22.8653	22.8034	22.5485	23.0599	21.3956	23.7816	22.8116	23.0701	22.3013	22.8599	22.4814	23.2158	21.6505	22.8338	21.5515	0	20.125	22	1	1	7	6	4	1	9	6	7	5	7	2	4	3	2	3	124.49	1059	0.569186	0.685931	0.920226	0.167508	C4M041
22.7057	22.3787	18	18	22.8332	25.0084	21.1883	21.6841	25.2266	25.0618	23.9698	23.4528	22.1861	20.9974	18	18	21.515	21.6179	21.6706	20.3437	22.6393	22.7986	22.5616	22.4477	0	22.896	17	3	2	0	0	4	5	2	4	2	2	1	2	4	4	4	1	125.55	1088	0.85753	-0.420852	0.997743	0.00709216	C4LXC2
21.7569	22.4874	21.0909	21.3098	22.2116	23.3748	18	21.9731	22.1939	18	18	19.5096	19.5341	19.057	18.7859	18.3328	19.4667	19.2341	18	18.6048	19.1684	18	18	18.104	0.0021186	3.2576	5	1	1	1	1	1	1	1	1	0	2	1	0	1	0	0	1	96.032	850	0.584022	-1.00011	0.207756	-1.9005	C4M699
18	24.8628	22.306	26.1176	20.9737	18	18	18	24.5287	23.067	18	22.7074	18	22.885	20.9962	22.4823	19.9724	18	18	18	22.4166	21.837	18	21.7502	0	6.7535	13	0	2	1	3	1	1	1	0	0	0	2	0	3	2	0	2	24.082	212	0.804594	-0.606837	0.36114	-2.83968	C4MA45
22.692	23.0809	23.9735	23.0995	24.4696	24.4648	23.1294	22.0309	24.2252	22.4413	23.0995	21.3429	21.0687	20.8755	21.5587	20.4858	22.5122	21.5706	21.157	20.1938	22.2156	21.0891	21.3315	20.3445	0	4.848	8	2	1	2	1	1	2	1	1	2	1	1	1	1	1	2	1	28.001	246	0.870142	0.349936	0.101132	1.24305	C4M697
24.3797	24.9213	26.3994	27.4262	26.3318	26.0966	25.4614	24.7658	26.7501	23.7735	25.2725	23.4153	23.0972	22.7091	23.9765	23.6181	23.5022	23.0033	23.2974	22.9686	24.3779	22.3854	24.4705	22.6069	0	13.846	55	3	3	4	4	4	3	4	3	4	3	4	2	4	3	3	3	24.609	214	0.643302	-1.01259	0.700131	0.508642	C4LWQ0
25.3508	23.789	25.3171	25.5972	21.8898	22.6265	22.3742	18	24.563	20.7575	21.6257	18	23.7906	22.6638	23.41	22.2283	21.0191	21.0753	21.3157	18	22.3343	20.0446	21.4222	18	0	4.9944	15	2	1	2	2	1	1	1	1	1	0	2	0	2	1	1	0	39.378	369	0.431343	1.04009	0.405744	2.57329	P04816;P0AD96
24.8151	22.9661	26.64	24.3211	27.4629	27.312	25.5492	24.4167	27.6427	23.8849	27.8302	26.1594	23.5673	21.2775	24.5135	21.8223	25.1084	24.1987	23.8275	23.1677	25.6329	23.239	26.5066	24.7895	0	110.58	55	3	1	5	2	6	4	6	6	4	2	6	3	6	1	7	5	119.09	1098	0.345521	2.40807	0.12728	1.70737	B1N4I3
22.7366	26.2818	25.5392	26.4397	24.8197	27.3298	22.5184	24.7211	27.1365	25.3267	25.3544	25.1251	21.5971	24.163	23.6985	23.6711	22.5216	24.7224	21.6552	22.4319	24.9459	23.6999	22.7503	22.7272	0	53.682	54	2	3	3	3	3	3	3	3	2	3	5	3	5	4	3	4	93.838	861	0.349711	-2.22011	0.435539	-0.957991	B1N494
18	18	18	18	18	22.1605	18	22.1222	24.0295	18	23.6984	21.577	18	18	18	18	18	20.7258	18	21.0633	22.1487	18	21.7445	20.4311	0.0005596	3.907	2	0	0	0	0	0	0	0	1	0	1	2	1	1	0	2	1	48.607	416	0.807138	0.467259	0.786033	-0.66696	C4M998
24.6606	25.5511	26.1746	27.669	26.5647	28.0334	25.4351	26.5986	26.512	25.0339	24.32	25.706	23.5302	23.0282	24.0581	24.7639	23.992	24.9388	23.7358	24.6564	24.2218	24.0483	23.9935	24.3057	0	44.539	54	3	3	3	5	5	4	5	5	4	5	6	3	5	3	3	5	35.038	317	0.36958	-0.982808	0.160123	-1.34798	C4M4T9
27.1712	26.952	28.7937	28.2207	28.6765	26.3266	26.0517	27.9304	25.7616	20.9611	24.3008	18	25.6751	24.606	26.4446	25.4149	26.5119	23.3174	24.2842	25.6012	24.0369	20.5153	23.8915	18	0	80.62	117	12	8	15	9	16	9	16	8	9	14	12	1	6	1	4	0	28.703	248	0.425347	1.43892	0.668177	1.66505	C4LVM8
25.7421	25.2468	24.9172	25.8201	24.9871	24.3968	24.5205	22.0021	23.2474	20.2445	22.9438	18	24.2053	22.1613	23.2212	21.4659	21.6566	20.7972	23.0776	19.6071	20.7461	19.7538	22.3206	18	0.00056529	4.0588	14	2	1	1	2	2	1	2	1	1	1	2	1	1	1	1	0	34.883	301	0.571059	0.768161	0.402414	2.18641	C4M531
22.0128	24.3379	23.8303	26.8756	24.0339	25.438	22.8121	23.5417	20.3376	21.9398	18	21.6782	20.6181	21.6899	21.5353	24.0488	21.7652	22.5029	21.0116	21.5032	19.0837	20.4036	18	20.3222	0	9.4531	20	1	1	1	2	2	1	2	2	1	1	1	1	1	1	0	1	17.822	161	0.115301	-2.71616	0.350861	-2.4844	C4M021
22.2737	18	20.7238	18	23.6816	22.8065	22.7091	20.3988	25.1888	22.0877	22.0384	18	21.1202	18	18	18	21.4899	19.7723	20.9456	18	23.0603	21.1918	21.5925	18	0	7.987	9	2	0	1	0	4	1	3	2	3	1	4	1	5	1	1	0	113.09	980	0.345782	2.06249	0.0378096	3.02415	C4M7K5
26.6112	24.4003	27.6034	26.3004	28.4767	28.8687	27.7051	27.2686	27.5322	24.6704	25.4936	24.8152	25.2942	21.7782	25.5934	23.3221	26.2727	25.9482	25.9975	24.5946	25.1428	22.8938	24.7436	21.5418	0	314.72	126	13	4	13	5	16	7	20	15	18	14	17	7	11	6	9	5	51.505	466	0.435973	1.08423	0.471298	0.805932	C4LU18
21.7088	20.5013	22.2994	18	25.6664	23.9959	21.9958	22.5995	24.933	23.4136	22.781	22.9123	21.2354	20.7078	20.801	18	23.1659	20.9271	21.5215	20.6717	22.8856	21.1151	22.6708	21.2082	0	16.071	14	1	1	2	0	5	2	6	3	2	1	2	1	3	3	2	1	109.02	964	0.64027	1.09931	0.50003	1.18816	C4LVB5
31.6927	30.3502	30.1182	29.7633	27.9155	25.3057	27.047	25.8668	31.7693	26.883	28.2526	25.2997	30.2775	28.1273	28.1591	27.2197	25.5431	20.4678	25.6636	22.9467	29.5349	25.852	27.5039	22.2421	0	323.31	631	112	79	75	44	114	81	36	7	25	15	44	11	114	24	56	10	246.57	2151	0.199891	2.1558	0.419279	1.49596	C4LU72
24.1061	22.8671	25.2084	25.1206	23.6114	24.3243	23.7447	18	18	18	18	18	18	18	22.3426	21.983	21.1528	21.8971	18	18	18	18	18	18	0	4.3886	4	1	1	2	3	1	2	2	3	1	0	0	0	0	0	0	0	41.418	368	0.750188	-0.712562	0.580384	1.94415	C4LUF7
28.2274	28.3953	28.2808	30.3897	28.2663	29.4366	27.8031	28.0123	26.7351	25.831	18.9421	22.7272	26.7769	26.4889	26.0582	27.8455	26.2136	26.4392	26.0978	26.0352	25.225	24.6982	18.4469	21.8961	0	53.805	116	10	8	7	11	9	10	9	9	9	11	5	5	5	6	1	4	15.556	134	0.285097	-1.5003	0.619691	-2.03438	C4M2W1
24.3765	23.7192	25.3609	23.7337	25.1751	22.8746	24.3463	19.0957	25.6848	18	24.7342	18	23.5578	22.3896	23.15	22.2964	23.4831	20.2084	22.7697	20.2067	23.3992	18	21.791	18	0	13.011	17	3	3	4	2	5	4	4	3	4	1	5	0	5	0	3	0	56.003	486	0.538971	1.44252	0.0635588	4.53736	C4M4K5
25.1087	24.3931	26.5868	26.091	27.0982	26.5798	25.846	25.4801	26.041	22.9007	24.8441	23.5812	24.2876	22.5584	24.3679	23.284	24.5641	23.3336	24.1434	22.9695	24.0491	21.9499	23.9094	22.2508	0	15.614	22	1	1	3	2	3	3	3	3	2	3	2	2	2	1	2	2	131.01	1153	0.594038	0.703211	0.479361	0.708214	C4LWQ8
18	18	18	21.8094	18	22.5514	18	23.4864	18	18	18	23.8919	18	18	18	18	18	18	18	18	18	18	18	22.4718	0	5.3058	2	0	0	0	1	0	0	0	1	0	1	0	2	0	0	0	2	53.59	458	0.355918	-1.13785	0.00136079	-5.06258	C4M792
26.0057	29.2442	28.9572	28.6597	27.428	30.9135	26.2221	28.7336	30.4836	29.0209	29.4	28.8322	25.3151	26.9906	27.074	25.9652	25.6968	27.7387	25.1237	26.4302	28.5284	27.3621	28.0376	27.3649	0	323.31	385	13	34	35	24	11	46	20	47	16	37	48	34	46	35	43	35	187.93	1725	0.324833	-2.47818	0.610644	-0.548766	C4LXD1
24.5162	23.8512	25.5522	25.2001	26.56	27.6488	24.9232	25.507	26.173	23.8585	23.2594	24.8282	23.5142	21.8814	23.3445	22.3762	24.0445	24.2501	23.4835	23.6224	24.0463	23.2163	23.0524	23.5873	0	20.127	46	4	3	7	4	7	4	7	7	5	7	8	5	7	3	4	7	65.447	564	0.968668	-0.0467815	0.446471	-0.600165	C4LUP1
26.1157	26.2958	26.2905	26.6043	25.2571	27.1157	24.5209	24.9208	25.8274	25.7831	24.8654	24.6437	24.9834	23.7027	23.9845	23.6021	23.5875	23.8569	23.3253	23.1115	24.1012	24.307	23.6874	23.4679	0	26.246	50	4	6	7	5	3	8	4	7	2	3	5	4	4	6	6	3	44.21	391	0.198011	-2.86347	0.850839	-0.163987	C4LZW8;B1N363
22.5975	18	24.7097	22.0175	26.1604	22.9186	25.1674	24.1365	24.6095	18	18	18	21.7428	18	22.2202	22.171	24.1248	20.9688	23.0339	21.9574	22.032	18	18	18	0	18.54	15	2	0	5	1	7	4	8	1	7	5	5	0	5	0	0	0	81.139	723	0.285015	2.58712	0.694001	1.24103	C4M986
25.3095	26.5835	25.291	27.2582	25.6517	27.5984	24.3977	26.3153	26.9644	25.0655	23.3506	25.684	24.6752	24.3118	23.4904	23.7655	23.7005	24.4956	22.9282	23.8885	24.9679	23.8672	22.37	24.0291	0	44.069	55	2	6	4	5	6	6	4	6	2	6	4	3	6	4	4	6	43.951	387	0.232333	-2.06946	0.0457263	-2.07275	C4M1I7
25.1014	23.082	21.2222	22.9285	18	18	18	21.2385	25.9921	18	22.6691	18	23.8279	20.4975	19.9682	20.924	18	18	18	19.9107	23.2358	18	21.0126	18	0	11.093	10	4	2	1	2	2	4	0	0	0	1	2	0	5	0	2	0	32.337	312	0.170176	3.4518	0.965526	-0.0919132	P61889;C4ZSX4;B1XHK9;Q1PI59
20.6883	18	18	21.1167	22.1406	23.8587	21.0053	21.3659	18	18	18	18	20.1749	18	18	19.0382	20.101	20.2316	19.1585	19.3556	18	18	18	18	0	7.6311	5	1	0	0	1	2	2	2	3	2	2	1	0	0	0	0	0	131.27	1122	0.89666	0.242539	0.475953	-1.15907	C4LT54
18	22.665	18	23.3123	18	24.7674	20.8622	22.7779	18	21.8307	21.0095	18	18	20.3915	18	20.5138	18	20.7336	19.6454	20.6475	18	20.4246	20.2094	18	0.0016393	3.642	2	0	1	0	1	0	2	0	2	1	1	0	1	0	1	1	0	23.998	206	0.000193218	-5.31466	0.511205	-1.40616	C4MAX0
21.6428	18	22.8025	18	25.663	24.9612	24.0184	22.0175	21.5796	18	20.793	18	21.5592	18	21.9658	18	22.5465	20.8611	21.5815	20.3746	20.8542	18	20.3182	18	0	9.3532	8	1	0	1	0	2	2	3	2	1	1	1	1	1	0	1	0	30.893	263	0.429845	1.98104	0.122285	3.1988	C4M0D0
18	25.5261	18	24.4049	22.6254	18	18	22.0428	24.3305	23.4313	23.7173	22.3424	18	22.4922	18	21.9812	21.3595	18	18	18	22.3695	21.678	21.8318	18	0.0064741	2.5149	1	0	2	0	1	1	1	1	0	0	1	1	1	1	2	2	1	29.865	255	0.371301	-2.29625	0.213317	-3.02427	C4LXG3
18	18	18	18	24.024	23.5173	18	23.3469	18	22.2228	18	25.549	18	18	18	18	20.4437	20.883	18	22.5749	18	21.0173	18	23.6962	0	78.023	6	0	0	0	0	0	0	2	1	0	1	1	2	0	1	0	3	51.97	444	0.670377	-0.92901	0.127583	-4.29864	C4LU65
28.9785	29.0881	28.9562	30.063	29.8389	28.7289	29.4243	28.4147	28.7863	27.2708	23.0426	22.9773	27.3416	27.1495	26.5959	27.2785	27.5683	25.8231	27.6349	26.08	26.364	25.5268	21.4963	21.4515	0	81.641	292	19	17	18	16	20	16	18	13	18	17	16	10	18	14	2	1	18.604	163	0.606633	-0.650919	0.997299	-0.0106831	C4LSA0
26.1305	26.5563	27.6125	28.4852	28.2753	28.8518	27.0888	26.8558	27.504	25.0059	27.5324	26.1683	24.7805	24.381	25.6698	25.5956	25.7615	25.6445	25.4007	25.1342	25.5223	23.992	25.5007	25.2462	0	130.05	105	6	6	7	8	7	6	8	8	8	6	8	6	7	4	6	6	30.795	259	0.855915	-0.195379	0.74956	0.241468	C4LUB9;C4M0E1
24.9745	18	23.2605	18	25.8189	24.446	25.4095	21.5142	26.474	20.4752	24.4664	20.7945	23.0542	18	22.2918	18	23.0115	21.4189	23.0916	20.5707	25.1387	20.3577	22.8791	20.591	0	42.332	31	7	0	3	0	10	3	6	3	8	1	5	1	10	1	5	1	196.15	1690	0.198843	3.58655	0.0260367	4.27594	C4M4B7
28.8735	28.8371	29.2234	30.9173	29.6666	31.7658	28.9281	29.7785	27.9471	26.7806	23.064	25.122	27.7593	26.5678	27.1502	27.8428	27.3174	28.5845	27.293	27.5999	26.0857	25.4734	22.5065	24.1111	0	90.22	226	18	18	18	21	19	16	21	22	18	23	16	13	16	13	5	9	23.889	213	0.337693	-1.48031	0.597254	-1.53409	C4M569
25.6247	23.7988	27.1662	26.6366	27.8605	25.1402	27.5149	26.4024	25.256	18	25.4609	18.6255	23.9984	21.0738	25.2094	24.1194	25.6324	22.4651	25.3135	24.4066	23.4699	18	24.6226	19.121	0	109.49	67	6	2	10	6	12	7	13	4	12	9	7	0	8	0	9	1	65.392	563	0.145673	3.01638	0.355554	2.82587	C4MAK2
25.0493	18	25.4818	18	26.163	25.3199	25.1733	21.4063	26.3381	18	24.6432	18	23.4656	18	23.4897	18	23.5419	22.3049	23.624	20.3142	24.4066	18	23.9474	18	0	27.959	35	5	0	5	0	6	2	7	4	5	1	7	0	8	0	5	0	188.25	1636	0.183363	4.05762	0.00681715	5.96401	C4M0P8
22.856	18	23.8993	23.4783	24.7382	25.0056	22.7973	22.5311	20.6863	18	18	20.224	22.0505	18	21.7557	20.5764	22.4234	21.9687	20.9762	20.3943	20.3686	18	18	19.0685	0	4.8057	8	1	0	2	1	2	2	2	3	1	1	1	1	1	0	0	1	76.823	645	0.454225	1.81874	0.815222	-0.51225	C4M4T2
18	18	22.1577	18	23.3468	24.3428	18	18	24.549	18	21.9882	20.7848	18	18	20.7311	18	20.9035	21.0211	18	18	22.1505	18	21.1581	20.3808	0	4.3069	4	0	0	1	0	0	0	2	2	0	0	2	0	3	0	1	1	126.65	1092	0.920115	0.24788	0.338519	1.78701	C4M001
25.1412	25.186	27.6864	26.7058	27.1202	25.0457	25.6276	25.9305	26.6726	22.9167	24.8089	18	24.3988	23.0529	25.683	23.0651	24.4534	21.4793	23.7589	24.0313	24.2941	22.3489	24.2235	18	0	55.826	35	5	4	9	6	8	5	9	3	6	7	10	2	8	2	5	0	53.935	488	0.205258	1.22621	0.439545	2.4955	C4LYP7
28.1732	24.0574	29.2649	24.3545	30.513	28.2116	29.6097	25.875	29.9193	24.4193	29.3704	25.0772	27.0333	20.7434	26.949	19.4946	28.222	25.4251	27.7766	23.2279	27.9112	21.7171	28.2764	22.6632	0	323.31	315	34	2	42	4	48	19	54	24	49	12	51	7	46	4	46	7	208.23	1801	0.148943	2.90726	0.00066681	4.31277	C4LXX4
22.7779	18	23.9336	18	25.1681	23.402	21.6223	22.7585	25.7613	22.5844	24.4221	23.4319	21.9415	18	21.9319	18	22.0245	20.7333	21.3045	21.6227	23.6441	21.9153	23.0265	22.5784	0	16.594	17	2	0	4	0	3	2	5	3	1	1	5	0	5	1	2	1	99.217	851	0.0919814	3.43103	0.370759	1.92923	C4LW19
19.961	23.1343	21.9084	21.3794	18	18	18	22.9359	22.141	21.6952	18	18	20.068	19.883	20.6652	19.9893	18	18	18	21.1349	19.7573	19.7911	18	18	0.0083703	2.4087	3	1	2	1	1	1	2	0	0	0	1	0	1	1	1	0	0	192.01	1756	0.241777	-2.09382	0.494093	-1.46898	P14565
25.7291	24.3137	27.208	26.2886	27.234	24.4931	25.5462	25.8161	25.8032	20.5395	25.4032	19.0162	24.6336	22.9749	25.3168	24.5102	25.1767	20.9441	23.8416	22.264	23.3843	19.5276	23.3019	18.2575	0	17.291	40	5	3	5	3	5	4	6	2	4	3	5	1	4	1	5	1	49.151	437	0.126802	2.4185	0.387274	2.34546	C4LTB2;C4LV93
23.7667	23.7579	24.1617	25.4832	18	18	18	20.5063	24.4882	18	22.7413	18	22.6755	21.8858	22.4367	22.6004	18	18	18	20.9828	22.9811	18	22.172	18	0.002154	3.4079	5	1	2	1	2	0	0	0	0	0	1	1	0	1	0	1	0	25.491	219	0.535039	1.53056	0.920946	0.304493	C4M1T5
18	18	18	23.5147	21.642	18	18	18	21.9453	18	18	18	18	18	18	20.8847	20.2164	18	18	18	20.5255	18	18	18	0	6.4002	5	0	0	0	1	0	1	1	1	0	0	1	1	1	0	0	0	47.534	448	0.995064	-0.0142074	0.373901	-1.83824	C4LVI6;B1N2Q6
25.0867	24.5238	27.2142	26.1507	27.2156	24.38	25.3339	25.6581	26.1549	18	23.2109	18	22.2162	22.2012	26.068	22.9404	25.1596	21.9567	24.4632	23.9949	23.619	18	21.8582	18	0	40.399	37	1	2	8	5	9	6	9	4	7	7	5	0	4	0	2	0	61.885	538	0.127121	3.00586	0.529011	1.98339	C4M571
23.2038	18	24.5019	18	26.3665	23.014	24.5952	18	26.5858	18	25.7803	23.0688	21.7891	18	22.1355	18	24.4879	20.3016	22.1543	18	24.421	18	24.8171	21.1198	0	28.407	21	2	0	4	0	6	1	8	1	5	0	6	1	7	0	6	2	147.09	1301	0.082764	4.00108	0.0387715	5.26954	C4M791
18	18	18	18	18	23.041	18	18	22.2734	21.6161	23.3382	18	18	18	18	18	18	20.7349	18	18	20.893	20.7591	21.6302	18	0	4.3367	3	0	0	0	0	0	1	0	1	0	0	3	0	1	1	2	0	126.76	1129	0.5359	-1.09592	0.373901	1.77941	C4LT38
30.4479	29.2625	31.3764	31.1493	31.5957	31.7031	30.9078	30.721	30.7492	27.7925	30.0632	28.6299	29.0349	27.1481	29.1966	28.2284	29.3687	28.6463	29.0359	28.4722	28.5751	26.5588	28.9575	27.2895	0	323.31	471	23	19	29	25	28	28	28	26	27	30	25	21	24	13	27	21	131.12	1153	0.746228	0.44817	0.517276	0.615692	C4M1E4
23.702	24.4876	24.164	23.0368	22.6875	23.1412	18	18	24.8517	25.177	24.2681	25.4253	22.9847	22.2682	22.286	21.3109	22.3417	22.3646	18	18	22.1774	23.0549	22.8497	23.2527	0	9.3706	11	2	1	2	1	1	2	2	2	1	0	2	1	2	1	1	1	103.75	898	0.235533	-2.06298	0.997507	-0.0100187	C4M709;B1N5F3
22.2648	22.8239	23.5883	18	24.9451	25.594	23.8538	23.0853	27.4742	21.6863	25.0496	22.0992	22.234	21.1138	21.0105	18	22.1687	22.4152	22.2688	21.3914	25.6584	20.6803	23.8514	20.7569	0	55.231	35	2	1	4	0	3	2	5	5	4	4	11	5	12	2	9	2	106.26	917	0.670916	1.14497	0.128095	3.1024	C4LWX3
18	23.5453	18	22.0623	18	23.4369	18	18	21.0717	18	18	18	18	21.2078	18	20.2904	18	19.9195	18	18	19.5681	18	18	18	0	4.617	3	0	2	0	1	1	2	0	2	0	0	0	0	1	0	0	0	34.798	302	0.0742771	-3.51302	0.373901	-1.35411	C4MB24
21.3021	24.9846	23.3116	25.8919	24.209	25.6201	23.1499	23.2457	22.4376	18	20.7631	19.9913	21.2208	20.8639	21.6307	23.0585	21.8845	22.5453	21.6491	20.6369	19.8882	18	17.6403	19.3886	0	87.641	37	1	4	2	4	2	2	3	4	3	3	3	1	2	0	1	1	58.686	540	0.482303	-1.87264	0.754467	-0.634739	C4M2U9
23.8753	18	24.217	18	25.1655	23.7816	24.0971	18	25.1102	18	23.5114	18	22.1453	18	21.5685	18	22.2126	20.3459	21.7688	18	22.1782	18	21.5439	18	0	4.4814	15	1	0	1	0	1	1	1	2	1	0	1	0	2	0	2	0	80.027	710	0.159196	3.59236	1.07728e-05	5.9418	C4LWN4;B1N5X0
26.9622	28.7077	28.7437	29.5908	27.9247	28.3336	27.0077	28.0614	27.4319	26.9519	26.4681	26.5244	25.3935	26.144	26.5634	26.7793	25.4801	25.161	25.4551	25.7519	25.8694	25.2381	25.6496	25.4488	0	85.122	156	12	13	15	15	12	8	14	13	10	11	12	9	11	11	7	8	20.642	179	0.247518	-1.4766	0.591556	-0.652388	C4M6N7
25.7515	24.4468	27.3441	24.9585	28.3369	27.2975	27.8483	27.1956	28.3166	25.5583	27.7457	26.1603	24.5401	22.8723	24.5985	21.7337	25.8218	24.1654	26.015	24.2258	26.1214	23.4316	26.1475	24.9085	0	35.326	62	3	2	4	3	5	5	5	4	4	4	5	3	5	4	5	4	34.922	309	0.700221	0.806549	0.0811743	1.54123	C4M8Y6
18	18	23.6965	23.0002	23.1909	23.8281	22.3958	22.9825	23.1627	21.7017	21.1015	21.9424	18	18	21.7955	20.3634	21.0902	21.0657	20.9064	21.0806	21.3289	20.4126	20.3447	20.7967	0	4.8888	16	0	0	1	1	1	1	1	1	1	1	1	0	1	1	1	1	27.603	247	0.915731	-0.198816	0.782777	-0.243757	C4MAW8;C4M4A2
22.1469	21.496	18	18	27.847	18	18	18	22.5696	18	22.1839	18	20.5284	19.6468	18	18	18	18	18	18	20.3773	18	20.682	18	0.0064935	2.5259	1	1	1	0	0	0	0	1	0	0	0	0	0	1	0	1	0	44.011	405	0.0750443	3.84343	0.373901	1.39465	P0AFG6
25.3773	26.8733	26.6974	27.9739	27.4393	27.6809	26.0738	26.5325	26.553	25.8474	25.1639	25.8601	24.4201	24.4392	24.621	24.9736	25.2013	24.7203	24.6747	24.2765	24.5297	24.1273	24.1964	24.328	0	51.793	80	6	8	9	12	11	11	10	10	8	10	10	11	9	8	8	11	42.193	371	0.287525	-2.55608	0.3498	-0.810454	C4M2E1
18	22.2634	22.8458	18	25.5028	25.8137	23.8399	22.2367	26.1415	21.6088	22.261	18.1032	18	20.1181	22.2486	18	22.6951	22.7512	21.7214	20.3164	21.9393	20.2327	20.8081	17.7467	0	38.202	20	0	1	1	0	3	7	6	5	4	2	5	3	6	1	1	1	106.2	936	0.611927	-1.20757	0.0738731	3.53561	C4M5T5
26.2402	26.4015	27.8916	27.2488	29.1703	30.646	27.7603	28.8464	28.7771	28.3642	28.241	28.0891	25.6456	24.749	26.0362	24.6229	26.7257	27.3092	26.1108	26.4588	26.5669	26.7493	27.2939	26.4319	0	304.87	226	8	10	19	11	23	21	26	32	21	26	25	23	28	24	22	25	111.88	984	0.553707	-0.958305	0.85052	-0.0971063	C4M7T9;B1N360
18	18	21.7355	18	18	18	18	18	18	18	18	18	18	18	21.4697	18	18	18	18	18	18	18	18	18	0	4.1369	3	0	0	1	0	0	0	0	0	0	0	0	0	0	0	0	0	32.157	284	0.355918	-1.77614	0.373901	1.24518	C4M4S0
25.5293	23.4803	26.6947	24.256	26.7184	25.482	26.1835	23.7273	27.3066	23.0237	26.341	22.2668	24.4103	21.1158	24.5862	21.4784	24.3348	22.2571	24.3768	22.054	25.158	22.0516	24.9942	20.527	0	14.814	45	3	2	4	2	5	4	4	3	4	2	5	1	5	2	5	1	57.909	483	0.546964	1.10547	0.00821348	2.98971	C4MA21
18	21.5923	24.1609	25.2663	24.9424	23.9705	23.7228	23.9108	18	18	20.9131	21.1864	18	21.1891	22.4253	21.971	21.8312	20.2564	21.8197	20.8064	18	18	20.3285	20.2699	0	11.92	18	0	1	2	3	2	0	4	3	3	3	2	1	0	0	1	1	56.138	501	0.372204	-2.16012	0.75657	-0.522214	C4LY71
26.7626	25.4374	26.7497	24.9668	26.9333	25.6528	18	23.8322	24.1095	18	18	23.3949	24.7751	22.6856	24.3921	23.0892	24.3404	23.3693	18	22.8892	24.1427	18	18	22.2829	1	-2	2	1	2	1	1	0	1	1	1	0	1	0	0	1	0	0	2	117.93	1005	0.269343	3.06883	0.346604	-3.14807	C4M4L4
21.2244	21.0188	21.6831	18	23.7004	18	25.8376	18	28.4843	24.3592	27.8548	18	19.3395	20.1243	21.0015	18	20.9809	18	24.8819	18	25.9052	23.3452	27.0044	18	0	114.54	64	1	1	1	0	0	0	3	0	7	0	13	4	12	5	13	0	108.42	946	0.297538	2.62516	0.0172242	7.12518	P30870;C4ZQX0;B1XG58
27.115	27.4088	27.4651	27.8181	28.3536	29.6899	27.5749	28.5435	27.5471	27.8411	26.6012	27.8509	25.7377	25.1198	25.5487	25.0363	26.0383	26.3299	25.8833	26.2951	25.6988	26.0376	25.9188	25.5739	0	99.887	152	15	15	15	11	18	21	19	25	17	21	16	13	15	18	17	16	74.596	663	0.420907	-0.994829	0.0918682	-0.857128	C4M3R5
25.5131	25.4109	26.2747	27.2164	26.5926	25.6995	26.3366	25.9882	26.5609	22.8701	20.5287	21.4316	24.0131	23.3898	24.1059	24.2885	23.9553	22.9139	24.8958	23.6506	24.0996	22.5477	20.5223	21.0237	0	36.749	40	4	3	3	4	4	4	4	3	4	4	3	1	4	1	1	1	13.491	121	0.405552	0.857193	0.85769	-0.498739	C4LTQ0;C4M8C9;C4M6S2
18	18	22.041	24.045	18	25.0103	22.1047	18	22.5405	18	18	18	18	18	20.3382	20.6114	18	21.9713	20.5323	18	20.6021	18	18	18	0	8.2532	2	0	0	1	2	0	0	0	2	1	0	0	1	1	0	0	0	36.868	328	0.777417	-0.617469	0.787526	0.700202	C4M929
28.2896	28.0077	27.9356	27.8492	28.369	29.0995	27.7165	27.413	27.988	24.6853	27.1881	26.8683	26.1169	24.4012	25.9481	24.6473	26.478	26.5535	26.1093	25.9745	26.503	24.2789	27.2954	27.0237	0	99.892	145	14	7	20	9	19	13	23	24	23	16	21	14	20	9	19	16	111.46	969	0.859049	-0.248089	0.547162	0.23657	C4LZH9;REV__B1N5K2
23.6256	21.2757	26.2469	25.6995	25.4111	24.8158	21.9606	23.2429	27.4927	24.3938	26.8509	25.2525	22.682	20.0177	24.039	22.2315	22.6307	21.5207	20.4486	20.6245	25.5212	23.265	25.4806	22.9694	0	80.088	41	4	1	9	6	6	1	6	4	1	1	9	4	9	4	9	6	61.087	533	0.481548	1.78954	0.874835	0.287842	C4M1C2
28.2178	24.5289	27.8237	18	28.1467	26.1432	26.7127	22.2913	30.2231	21.9844	28.8149	24.2673	26.5475	20.4953	26.0873	18	26.1985	23.3902	24.9743	20.0742	28.0647	20.3122	27.5789	20.153	0	183.77	170	32	3	26	0	43	24	30	10	21	3	42	5	46	2	40	3	232.36	2044	0.238631	2.69909	0.0323619	6.2642	C4M3X2;C4M4G2
24.1253	18	25.7151	18	26.5447	25.505	25.1213	22.7587	27.7115	22.0702	26.0828	23.4881	21.7932	18	22.4594	18	23.5108	22.17	23.6656	21.6845	25.6411	21.2855	25.711	22.7142	0	53.836	43	5	0	9	0	10	3	12	8	7	3	16	1	15	2	12	2	123.83	1088	0.300005	3.20157	0.0725328	4.22411	C4M401;B1N5Q0
18	18	18	18	18	23.9122	18	21.6907	23.4481	18	18	18	18	18	18	18	18	21.1324	18	20.3776	21.0089	18	18	18	0	8.9145	6	0	0	0	0	0	0	0	2	0	1	0	1	2	0	0	0	63.106	541	0.527516	-1.41348	0.373901	-1.23023	B1N3T8
18	26.1545	18	25.3989	18	24.9941	18	21.0642	18	24.2334	23.2931	18	18	22.6731	18	22.4444	18	22.3356	18	20.9405	18	22.656	23.1858	18	0	9.3092	7	0	3	0	2	1	3	0	1	0	1	1	1	0	2	1	0	35.325	313	0.0263245	-5.34549	0.568683	-1.72333	C4M840
25.0197	27.591	27.6588	27.9702	27.2503	27.7979	26.8261	26.7223	26.2386	25.7729	23.9674	24.7826	24.4485	25.0962	25.4416	24.8781	24.8658	24.8846	25.163	24.595	24.3653	23.8474	23.2513	22.8494	0	53.356	68	5	10	9	7	9	8	9	10	8	7	6	9	7	5	3	5	39.236	335	0.153537	-2.35067	0.825936	-0.340951	C4LYQ0
23.1312	21.0122	25.1991	25.7003	24.2904	23.9884	22.0037	23.1048	27.1177	23.9008	26.582	25.6596	20.8325	18.408	21.5789	20.9887	20.9157	19.7764	19.2849	20.03	25.224	20.86	26.0012	24.6186	0	46.05	32	2	1	6	5	3	0	4	2	2	3	10	6	10	4	10	7	92.694	803	0.7261	0.777126	0.894523	-0.226615	C4M2Z1
18	22.1777	21.1782	26.0098	18	24.9417	18	23.4816	18	19.2505	18	22.9892	18	20.0032	20.5389	22.8129	18	22.1712	18	22.2883	18	18.6409	18	22.4222	0	13.421	17	0	1	1	4	1	0	1	3	0	2	0	2	0	1	0	2	32.048	285	0.0186546	-5.30946	0.0225803	-5.1008	C4M8C4;C4M3A1
21.766	18	22.8192	21.398	23.3965	24.6586	21.9219	22.0847	23.0632	18	18	19.0207	20.5501	18	20.3359	19.8358	21.1865	21.6442	20.2192	20.2313	20.7195	18	18	19.6997	0	5.0633	9	2	0	3	1	3	0	3	2	2	2	2	0	3	0	1	1	110.25	943	0.810613	0.538802	0.965979	0.0792707	B1N2V3
22.2125	22.8446	23.3836	25.531	22.1188	23.5539	22.5749	22.045	23.8251	21.0058	23.1493	18	20.5048	20.078	21.6004	22.6355	19.4971	20.1845	20.4459	19.608	22.0701	19.2291	22.3894	18	0	4.152	10	1	1	1	2	1	1	1	1	1	1	1	0	1	1	1	0	11.746	102	0.522105	-0.920181	0.61926	1.1773	C4MBH5
23.7533	25.103	25.7519	26.7508	27.2494	27.7593	26.2372	26.7152	26.0497	25.4205	26.7246	26.25	22.9209	22.647	23.8117	23.3384	24.7767	24.3587	24.716	24.6214	24.4207	23.9487	25.7295	25.1379	0	63.064	62	4	7	7	10	8	5	11	10	8	9	10	5	5	9	8	7	49.502	427	0.271434	-2.60987	0.360526	-0.33408	C4M4V9
18	23.7106	22.7813	23.1901	18	22.0294	21.893	23.4164	23.3693	24.0757	24.0062	24.3297	18	20.7188	21.3272	21.1248	18	20.2609	21.0188	20.9164	20.7263	22.5138	21.5962	22.3221	0	9.2478	10	0	2	2	2	0	1	0	1	1	1	1	1	2	1	2	3	76.516	685	0.0421722	-3.5758	0.346128	-0.751849	C4M1L6
18	21.6615	18	21.6242	23.2763	24.8478	20.4375	23.3351	22.9275	24.4033	22.5687	24.3222	18	21.0638	18	20.7297	20.9597	22.1219	20.7035	20.3711	21.2303	21.5196	21.9337	22.0582	0	14.225	9	0	1	0	1	0	3	2	3	1	2	2	3	2	2	2	4	107.71	951	0.466553	-1.67723	0.147196	-2.75846	C4M185
23.2513	18	25.1472	18	24.1733	18	18	18	26.0612	23.4176	23.2254	24.1538	22.226	18	22.935	18	22.1276	18	18	18	24.0233	18	22.1552	18	0	5.4237	9	1	0	1	0	1	0	1	0	0	0	2	2	1	1	1	1	50.271	461	0.160032	3.51703	0.522461	2.07294	C4LSD6
28.0644	28.0377	28.1761	27.7839	29.9319	28.0222	28.0647	28.9584	29.2386	27.1446	27.0209	24.8672	26.6283	25.7761	26.0452	25.0455	27.4704	25.2561	26.2536	26.5652	27.1228	25.813	26.0427	24.649	0	149.7	209	17	13	18	12	22	18	21	10	17	21	17	12	20	13	17	5	35.285	306	0.459963	0.762705	0.687046	0.550739	C4M5C4
26.6992	26.0459	26.6095	26.1777	22.6211	18	23.0397	18	27.3012	23.0793	25.3223	22.6295	25.4857	23.5536	23.9213	23.3297	21.3513	18	21.9718	18	25.222	22.1917	24.4335	21.9144	0.0036064	2.8835	16	2	2	2	2	2	0	1	0	1	0	2	1	2	1	2	1	55.221	513	0.354615	2.27734	0.35224	2.72143	P0ABB0;C4ZZ12;B1X9W2
25.3869	24.803	24.0537	23.8669	18	18	18	18	25.5486	18	23.0813	18	24.063	22.1236	23.9295	22.1342	18	18	18	18	23.0804	18	21.0945	18	0.002139	3.3361	5	1	1	1	1	0	0	0	0	0	0	1	1	1	0	2	0	77.58	704	0.493262	2.07315	0.552398	1.75605	P0A6M8;C4ZUJ5;B1X6J0
21.0737	18	24.5744	25.4634	24.1011	24.1353	23.8612	18	25.3314	18	23.8582	21.9129	21.2508	18	22.3222	21.4965	21.6214	20.6104	21.9367	18	23.2651	18	23.4152	20.6136	0	8.2805	9	1	0	2	2	1	0	2	2	2	0	2	0	2	0	2	1	38.38	335	0.292259	2.59273	0.347557	2.30583	B1N4Q4
23.7651	23.4338	25.0345	25.2721	26.2015	26.7557	25.0044	24.8765	26.3468	21.8059	24.455	22.5186	22.4089	21.2721	22.6072	22.8245	23.6928	23.8013	22.8064	23.1429	23.8281	21.6979	22.7123	21.7895	0	14.833	37	3	2	5	3	7	5	6	6	5	3	5	4	7	1	5	2	45.615	402	0.562229	0.888897	0.527007	0.608906	C4LVM3;B1N2D8;B1N2E5
25.7144	24.0717	25.2429	25.6561	28.0376	28.3892	25.8569	25.9388	28.2849	23.9578	26.7676	24.8445	23.7869	21.7107	23.4108	22.0749	25.4992	24.9102	24.6047	23.7563	26.4489	22.1232	26.0985	23.885	0	125.05	73	11	2	9	2	14	8	18	18	11	11	19	9	20	5	16	7	143.82	1235	0.977111	-0.0648689	0.436502	0.475972	C4M0H4
24.1896	23.6949	23.7672	24.7458	21.6748	23.4389	23.7103	18	18	21.0381	21.2224	18	21.9712	21.1677	21.3834	22.3071	22.1114	20.7449	21.14	18	18	20.2813	19.5264	18	0.0010959	3.6747	3	1	1	1	1	2	2	1	1	2	0	2	1	0	1	2	0	48.844	388	0.611543	-1.07686	0.33125	2.65138	C4MBB8;B1N5N2;B1N569
24.3916	18	24.3855	18	26.5865	23.0875	23.4082	20.0076	25.8654	20.6954	23.1812	21.5313	23.202	18	21.9938	18	24.1423	20.3801	22.1438	21.4	23.4008	19.7676	22.1736	20.423	0	38.247	27	5	0	6	0	11	3	14	1	5	1	8	1	8	1	3	1	520.24	4492	0.0179201	4.89919	0.0247602	3.81204	C4LSF8;B1N2F1
18	18	22.1079	18	22.3519	25.8307	21.8307	22.521	18	18	18	18	18	18	20.4194	18	20.3851	22.8763	20.4572	20.9749	18	18	18	18	0	29.895	7	0	0	1	0	0	1	1	4	1	2	2	2	0	0	0	0	65.518	562	0.329414	-2.4988	0.600639	1.1392	C4M0V0
22.6301	24.4507	24.8728	24.5746	24.5418	24.6318	24.2954	25.7287	26.1176	24.8576	23.077	24.5459	22.0355	22.25	22.6558	21.215	22.156	21.6454	22.1022	23.1481	23.7094	23.4916	22.7526	23.2816	0	16.654	28	1	1	2	2	3	3	2	2	3	2	3	1	3	2	1	2	11.594	109	0.661724	0.873152	0.25711	-0.867954	C4LZZ0;C4M919
18	18	18	25.4388	23.3701	23.9842	18	23.5062	18	22.4638	22.3122	23.3298	18	18	18	22.4201	21.0741	21.0343	18	21.3354	18	20.9951	21.5332	22.1995	0	5.6704	6	0	0	0	2	0	0	1	1	0	2	1	1	0	1	1	1	39.949	349	0.557167	-1.26945	0.0427951	-4.65417	C4M116
25.9926	18	26.5202	22.149	28.1139	26.4656	26.1601	25.7072	27.7688	22.7519	27.2868	23.2491	25.1296	18	23.7708	20.1526	26.2525	23.2968	24.7659	22.9495	25.669	21.2873	25.5587	22.1805	0	92.529	89	9	0	14	1	19	9	20	9	10	9	19	5	17	3	16	3	129.73	1124	0.260465	2.96308	0.0553441	2.9539	C4M4S6
24.7312	23.4153	25.1481	23.6289	25.874	25.0929	25.4109	25.511	24.4633	21.8301	24.3318	22.0191	23.3798	21.8775	22.3736	21.9083	23.1166	21.4466	22.9978	23.2365	22.4188	21.8371	22.7273	21.4989	0	27.182	17	3	1	4	2	5	5	5	4	6	2	2	1	2	1	2	2	80.198	701	0.425798	0.83941	0.305709	1.24394	C4M8V1
30.4658	29.2403	31.1888	31.0013	31.0154	29.7276	30.394	29.8349	30.3238	26.8933	29.0468	27.041	29.0527	27.0429	29.0295	28.048	28.4742	26.8819	28.5481	27.6432	28.2169	25.8115	27.9277	26.3597	0	272.54	533	47	34	50	43	52	47	50	35	46	46	45	24	46	17	41	21	95.613	843	0.255046	1.36203	0.528543	0.917412	C4M8B5
18	25.6839	18	18	18	18	20.3781	22.4966	18	18	21.5981	18	18	22.9011	18	18	18	18	19.1523	20.0212	18	18	20.1117	18	0	18.612	12	0	2	0	0	2	1	0	0	1	1	0	0	0	0	1	0	108.98	926	0.137758	-4.31108	0.801268	0.493197	C4LVP7
18	18	18	18	23.6122	26.2146	18	23.8013	18	18	20.0338	23.5498	18	18	18	18	21.4788	22.803	18	21.9447	18	18	19.3185	21.4283	0	4.7014	5	0	0	0	0	1	1	2	3	0	1	1	0	0	0	1	1	122.33	1071	0.802393	-0.650598	0.197367	-3.1058	C4M515
18	18	18	18	23.3119	24.1711	21.8794	21.2183	22.2445	18	18	18	18	18	18	18	21.0364	21.2337	19.905	19.0998	20.284	18	18	18	0.00056148	3.9455	4	0	0	0	0	0	0	1	1	1	1	0	1	1	0	0	0	97.819	853	0.698335	0.846322	0.901986	0.220363	C4LX85
28.0198	28.6391	29.3755	30.073	30.1146	30.141	28.5547	29.2757	28.2508	26.4124	26.7881	26.8992	26.5703	26.4512	27.1094	27.3719	27.5501	27.172	26.9478	27.0922	26.1034	24.6692	24.7188	24.7988	0	82.532	179	9	8	11	10	12	9	12	11	10	10	10	7	10	6	7	8	15.977	145	0.589545	-0.701474	0.697738	-0.509893	C4LWF5
18	18	18	18	18	18	18	18	23.8301	21.8128	24.0124	18	18	18	18	18	18	18	18	18	21.937	20.6284	22.9859	18	0	4.5546	3	0	0	0	0	0	0	0	0	0	0	2	1	2	1	2	0	47.108	420	0.558679	1.03557	0.373901	2.00413	P0C8J8;C4ZSH9;P0C8K0;C4ZR44;B1XGU5
23.3439	23.3069	23.0452	18	24.9338	25.3827	23.0002	20.3506	25.1755	20.5341	18	18	22.6529	22.0782	22.127	18	22.5025	23.1675	22.2667	20.7356	22.8584	21.1338	18	18	0	8.8782	14	1	1	2	0	3	3	3	3	1	1	2	1	4	1	0	0	146.42	1241	0.532413	0.801075	0.237573	2.56495	C4M2L7
28.8588	29.8097	29.0269	31.2152	29.1598	30.9633	28.3012	29.8837	28.0918	28.4927	25.3591	26.6919	27.5984	27.5209	26.9209	28.3289	26.8853	28.0307	26.659	27.8663	26.0748	27.2996	25.3539	25.5287	0	60.125	197	15	14	12	16	15	13	15	19	13	16	16	15	14	16	8	12	32.961	291	0.0697602	-2.22444	0.38578	-1.70117	C4LVT2
18	21.3853	18	21.9367	18	22.7831	18	18	22.4042	18	18	18	18	19.3193	18	19.3632	18	19.7235	18	18	20.0224	18	18	18	0.0064773	2.5165	2	0	1	0	1	0	1	0	1	0	0	0	0	1	1	0	0	89.052	777	0.586545	-0.941066	0.373901	-1.31224	C4M1P2
25.4172	24.5184	25.1466	24.8549	26.1685	22.7674	24.2945	20.391	26.4306	18	22.6028	18	23.7973	22.0356	22.5528	22.8823	23.2233	21.4002	22.332	21.0348	23.2754	18	22.2767	18	0	11.941	24	5	3	3	2	5	4	5	1	3	1	5	0	5	0	1	0	74.993	653	0.269104	3.18262	0.24305	2.93267	C4LYS7
18	25.263	24.1114	24.2839	25.0054	25.5513	18	23.9649	25.8426	22.9572	25.3312	24.5739	18	23.4292	22.9565	21.3285	22.0657	21.6715	18	22.6588	23.0481	22.2483	23.716	22.8741	0	41.41	18	0	1	1	2	2	1	3	3	0	1	3	1	3	1	3	2	45.982	406	0.672379	-1.23088	0.474562	-1.79339	C4LXI1
25.2034	26.0219	26.4004	26.8858	26.9802	27.0521	25.3929	25.9312	25.4672	24.0797	24.7254	24.3281	24.0803	23.6439	24.297	23.9914	24.0273	23.7733	23.731	23.2301	23.852	22.8468	24.2166	22.627	0	38.577	60	4	6	10	8	9	8	11	9	9	11	8	4	7	5	4	7	108.27	919	0.465523	-0.774536	0.826197	-0.208828	C4M3A7
27.1795	26.7434	27.1707	27.1299	18	18	21.6979	20.2291	27.6181	24.199	26.1538	24.1039	26.0274	24.3288	24.9893	24.0407	18	18	21.4116	21.8554	25.7268	23.2013	25.4017	22.8621	0	7.9157	34	3	3	3	3	1	0	0	0	1	1	3	2	3	2	3	3	45.316	417	0.785708	0.910028	0.672982	1.18655	P0A825;C4ZXC6;B1XB26
18	24.6025	18	24.2804	22.9152	18	18	18	22.0272	18	18	18	18	22.402	18	21.3918	20.8391	18	18	18	20.4571	18	18	18	0.0040921	2.8163	3	0	2	0	1	1	0	1	0	0	0	1	0	1	0	0	0	24.639	213	0.642958	-1.14559	0.373901	-2.09348	C4M5N8
18	18	22.4859	18	23.4516	24.5643	20.4449	22.4289	23.1282	20.8718	21.0699	18	18	18	20.6243	18	21.0423	21.7216	19.8427	19.5416	20.1472	20.0797	20.9019	18	0	5.5354	5	0	0	1	0	0	2	2	2	1	2	2	1	2	1	1	0	86.77	755	0.580733	-1.26968	0.308956	1.85726	C4M297
18	23.7591	18	18	18	18	23.8334	18	18	18	23.0353	18	18	21.3631	18	18	18	18	22.1211	18	18	18	22.0218	18	0.0050327	2.6182	4	0	1	0	0	0	0	0	0	1	0	0	0	1	0	1	0	190.95	1679	0.355918	-1.43977	0.118257	3.62291	C4LSA5
24.4366	23.9256	25.0484	24.605	18	18	18	18	25.252	21.6848	22.7644	18	23.1402	21.9228	23.7075	22.0844	18	18	18	18	23.9393	20.905	22.0886	18	0	7.1139	5	1	1	1	1	0	0	0	0	0	0	1	1	1	1	2	0	17.603	167	0.65822	1.07152	0.596937	1.73591	P0A7W1
18	18	21.6064	23.358	21.4194	23.6515	21.0129	20.9684	18	21.2403	18	19.5262	18	18	19.8948	20.3591	19.6578	20.443	19.7602	19.5317	18	19.8604	18	19.1907	0.0040984	2.8352	2	0	0	1	1	2	1	1	1	1	1	0	0	0	2	0	1	43.291	372	0.126616	-3.01207	0.532506	-1.07773	C4M599
24.8084	23.8155	25.8311	24.8395	27.1238	27.0631	18	18	25.6108	20.7554	23.316	22.4026	23.666	22.1666	23.5493	22.1789	24.0653	24.0307	18	18	23.3721	20.6957	21.7938	22.8112	0	38.038	49	6	2	5	2	7	6	11	8	1	0	5	1	7	1	6	1	178.07	1570	0.631306	0.830406	0.845495	0.635033	C4M3E6
23.2684	24.5003	24.3093	25.6943	25.4166	26.6548	18	18	26.3136	24.5318	24.8129	24.6068	22.3906	22.5425	22.7107	23.0352	22.9095	23.6664	18	18	23.9738	22.9806	23.0019	23.3585	0	11.343	25	1	1	1	2	0	1	3	3	1	0	2	3	4	2	4	2	42.517	380	0.620737	-0.432221	0.909683	-0.39296	C4M8M9
23.2933	18	23.8505	18	25.2037	23.1851	24.1123	18	26.3339	18	24.2775	21.292	22.2669	18	22.1362	18	22.4369	18	22.527	18	24.4282	18	23.1313	21.6197	0	16.455	12	1	0	1	0	1	1	2	1	1	0	4	0	4	0	3	1	39.036	333	0.322394	2.5773	0.0107246	4.98277	B1N4A2
18	18	23.6664	18	24.9738	25.6461	23.2945	23.277	23.9033	21.8299	22.6237	21.5634	18	18	21.2544	18	22.4814	21.9225	21.6962	21.6921	22.0257	21.136	21.2659	21.0565	0	5.2871	4	0	0	3	0	1	2	3	3	2	1	3	1	2	1	2	1	66.012	567	0.755441	-0.797033	0.228808	2.24807	C4M1C4
18	18	18	18	18	23.4658	18	22.8706	20.0224	21.309	18	22.2911	18	18	18	18	18	20.6115	18	20.8769	17.8242	19.2507	18	21.0575	0.0021356	3.3258	6	0	0	0	0	0	0	0	2	0	1	1	1	1	1	0	1	37.517	328	0.2834	-1.68809	0.117706	-3.05388	C4LST3
21.8198	26.795	25.4064	25.9494	25.6866	27.3006	24.8262	26.8534	27.8142	27.4748	27.46	27.2172	22.0337	24.6346	24.448	23.8564	24.1962	24.6177	23.9889	24.3621	26.2656	25.5161	25.822	24.7019	0	139.39	70	1	7	6	6	3	7	5	7	6	7	9	5	7	6	8	7	51.462	463	0.17206	-3.43167	0.429426	-0.775812	C4LW18;B1N4X5
20.9765	23.5329	22.3572	22.6043	24.7444	25.6757	22.7569	22.7669	24.5292	18	23.8852	23.2376	20.8339	21.7966	21.2522	20.8683	22.1612	22.1491	21.2389	20.2517	21.6799	18	22.1539	21.4353	0	11.148	9	1	1	1	1	2	2	3	5	2	3	2	0	4	0	3	2	129.1	1145	0.92951	-0.210569	0.805696	0.130171	C4MA02
22.7985	22.1308	23.7891	18	25.2229	23.9633	24.0206	21.6714	25.4441	18	23.973	20.8352	21.9379	21.259	21.7491	18	22.5767	22.6795	22.3859	21.1334	22.4456	18	22.1621	21.0828	0	10.95	17	1	1	2	0	4	1	6	1	3	1	5	0	4	0	3	1	107.87	932	0.346119	2.34283	0.0278767	3.7587	C4LY47;B1N2V6
23.8047	23.3737	24.0418	24.5462	24.3044	18	22.7179	18	22.5713	18	18	18	22.3455	20.7131	22.1559	21.7843	22.1985	18	20.383	18	19.8812	18	18	18	0	6.1742	12	2	2	3	2	3	2	2	0	2	0	1	0	2	0	0	0	17.648	159	0.20076	2.82669	0.647994	1.40449	C4M2W3;C4LW06
28.3282	28.0068	28.5565	28.9074	29.5929	27.3852	28.6666	27.4834	27.7776	23.9233	23.3514	22.6928	27.2047	25.6869	26.5712	26.0288	27.0992	24.7231	26.6447	24.9258	25.7203	22.6767	22.4437	20.5502	0	46.79	106	7	7	9	8	9	8	9	5	9	7	8	4	6	3	3	2	26.107	223	0.438446	1.25957	0.856138	0.496936	C4M2P1
27.5113	28.1126	28.1261	27.9415	27.7854	28.336	27.0742	27.573	27.7002	28.1373	26.3266	27.0761	25.9006	26.093	25.7125	25.1264	25.5291	26.0441	25.406	25.2236	25.9354	25.9821	26.0324	25.8985	0	74.661	139	15	11	17	13	14	15	12	12	13	17	11	18	13	16	11	13	77.863	676	0.132519	-1.25148	0.573364	-0.354621	C4LVL5
18	25.4075	18	18	21.8484	18	18	18	18	24.9957	18	18	18	22.8796	18	18	21.2741	18	18	18	18	22.9513	18	18	0	20.169	6	0	3	0	1	1	3	1	1	0	0	0	0	0	2	0	0	23.415	217	0.293483	-2.63869	1	0	C4LU47
20.6997	25.159	24.6266	24.6634	25.8743	24.4096	25.0636	26.1924	21.9788	18	18	18	22.2573	22.3142	21.6138	21.8345	22.708	21.6448	22.6084	22.9664	22.8113	18	18	18	0.0050302	2.6056	6	1	1	2	1	1	1	1	1	1	1	2	0	1	0	0	0	97.349	890	0.730914	-0.754351	0.914487	-0.388501	P0A705;C4ZSQ9;B1XGY0
22.7583	24.0843	24.7134	25.0644	23.7813	22.8328	22.1265	21.5161	22.7208	18	18.9966	18	21.1987	21.3697	23.051	21.7828	21.1851	19.897	20.3505	19.532	21.0866	18	18.4056	18	0.006009	2.5456	6	1	1	1	1	2	1	1	1	1	1	1	0	1	0	1	0	44.624	390	0.911553	0.186352	0.881008	0.418672	C4M4R8
18	20.2883	22.0268	23.0247	22.5832	24.6083	21.0148	21.9278	21.8267	18	21.4219	19.5925	18	18.4096	20.0877	20.2278	19.782	21.2556	19.5377	19.9381	19.9502	18	20.4225	18	0.001626	3.4927	4	0	1	1	1	2	1	2	2	1	1	1	0	1	0	1	1	69.832	614	0.828819	-0.388063	0.980679	-0.0271543	C4M3N3
28.1088	28.1115	29.0989	29.2778	29.1248	28.6883	27.8802	27.3773	28.4818	26.3095	26.2395	25.9029	26.8231	25.8208	26.8028	26.1579	26.6258	25.4759	26.2403	25.2589	26.3906	25.009	25.3578	24.8844	0	89.3	164	14	12	14	11	14	12	14	14	12	10	14	6	13	8	8	7	32.376	286	0.848006	0.160344	0.87186	0.220176	C4LU56
24.4583	22.9343	24.6595	23.1593	18	18	21.3788	18	25.575	20.2759	24.3573	20.1886	23.5559	21.5807	22.8602	21.3658	18	18	20.5762	18	23.9694	21.3558	23.5562	19.8739	0	7.5024	22	2	1	2	1	0	0	0	0	1	0	3	1	3	1	3	1	61.157	557	0.531522	1.56597	0.173781	3.01595	P0AG67
[truncated: 164 more rows]
[truncated: 3 more columns]

## Sheet: OX proteins T+heat-kille E.coli
t-test p-valueTBD vs TBD_DTT	t-test DifferenceTBD vs TBD_DTT	Protein IDs	Majority protein IDs	Protein names	Gene names
0.00106662	-10.5016	C4M083	C4M083	Uncharacterized protein	EHI_004880
[truncated: 328 more rows]

## Sheet: OX proteins T+live E.coli
t-test p-valueTB vs TB_DTT	t-test DifferenceTB vs TB_DTT	Protein IDs	Majority protein IDs	Protein names	Gene names
[truncated: 300 more rows]
