# Supplementary material for: Escherichia coli mediated resistance of Entamoeba histolytica to oxidative stress is triggered by oxaloacetate
Source: PLoS Pathog. 2018 Oct 11;14(10):e1007295. doi: 10.1371/journal.ppat.1007295 (PMC6181410; doi:10.1371/journal.ppat.1007295)
Supplement: S3 Table — (XLS) [file ppat.1007295.s003.xls]

## Sheet: pantherGeneList
	Panther protein class of Ox proteins in E.histolytica exposed to heat-killed E.coli O55 and then to H2O2
Gene ID	Gene name	PANTHER Family/Subfamily	PANTHER Protein Class
EHI_078260	HEAT repeat domain containing protein;EHI_078260;ortholog	EIF-2-ALPHA KINASE ACTIVATOR GCN1 (PTHR23346:SF7)	kinase modulator(PC00140)
EHI_161860	NGG1-interacting factor 3, putative;EHI_161860;ortholog	NIF3-LIKE PROTEIN 1 (PTHR13799:SF13)
EHI_189860	Glycerophosphoryl diester phosphodiesterase, putative;EHI_189860;ortholog	GLYCEROPHOSPHOCHOLINE PHOSPHODIESTERASE GPCPD1 (PTHR22958:SF1)	phosphodiesterase(PC00185);phospholipase(PC00186)
EHI_148360	Uncharacterized protein;EHI_148360;ortholog	SUBFAMILY NOT NAMED (PTHR15337:SF11)	reductase(PC00198)
EHI_097870	Uncharacterized protein;EHI_097870;ortholog	SUBFAMILY NOT NAMED (PTHR38081:SF1)
EHI_159870	Galactose-inhibitable lectin small subunit, putative;EHI_159870;ortholog
EHI_158050	Hsc70-interacting protein, putative;EHI_158050;ortholog	HSC70-INTERACTING PROTEIN-RELATED (PTHR45883:SF2)
EHI_068650	Uncharacterized protein;EHI_068650;ortholog
EHI_152960	Uncharacterized protein;EHI_152960;ortholog
EHI_058330	Galactose-inhibitable lectin, putative;EHI_058330;ortholog
EHI_013220	Eukaryotic translation initiation factor 4E, putative;EHI_013220;ortholog	AT15894P-RELATED (PTHR11960:SF8)	translation initiation factor(PC00224)
EHI_201200	Leukocyte-endothelial cell adhesion molecule 3, putative;EHI_201200;ortholog
EHI_163540	B-keto acyl reductase, putative;EHI_163540;ortholog	SUBFAMILY NOT NAMED (PTHR43391:SF38)	dehydrogenase(PC00092);reductase(PC00198)
EHI_009410	Uncharacterized protein;EHI_009410;ortholog	T-CELL IMMUNOMODULATORY PROTEIN (PTHR13412:SF0)
EHI_169630	RNA helicase;EHI_169630;ortholog	ATP-DEPENDENT RNA HELICASE DDX18 (PTHR24031:SF301)
EhRabX30	Rab family GTPase;EhRabX30;ortholog	RAS AND EF-HAND DOMAIN-CONTAINING PROTEIN (PTHR24073:SF885)
EHI_012270	Gal/GalNAc lectin heavy subunit;EHI_012270;ortholog
EHI_031240	Serine/threonine-protein phosphatase;EHI_031240;ortholog	SERINE/THREONINE-PROTEIN PHOSPHATASE 4 CATALYTIC SUBUNIT (PTHR45619:SF8)
EHI_200080	Purine nucleoside phosphorylase, putative;EHI_200080;ortholog	FI09636P-RELATED (PTHR43691:SF3)	phosphorylase(PC00187)
EHI_050360	Oxysterol binding protein, putative;EHI_050360;ortholog	OXYSTEROL-BINDING PROTEIN-RELATED PROTEIN 5 (PTHR10972:SF102)
EHI_054690	Metal dependent hydrolase, putative;EHI_054690;ortholog	SUBFAMILY NOT NAMED (PTHR39189:SF1)
EHI_164400	Ubiquitin-conjugating enzyme family protein;EHI_164400;ortholog
EHI_070720	L-myo-inositol-1-phosphate synthase;EHI_070720;ortholog	INOSITOL-3-PHOSPHATE SYNTHASE 1 (PTHR11510:SF5)
EHI_008200	Glyceraldehyde-3-phosphate dehydrogenase;EHI_008200;ortholog	GLYCERALDEHYDE-3-PHOSPHATE DEHYDROGENASE (PTHR10836:SF76)	dehydrogenase(PC00092)
EHI_001070	LIM zinc finger domain containing protein;EHI_001070;ortholog	PAXILLIN, ISOFORM F (PTHR24216:SF8)
EHI_133960	Uncharacterized protein;EHI_133960;ortholog
EHI_046650	Gal/GalNAc lectin heavy subunit, putative;EHI_046650;ortholog
EHI_178080	Uncharacterized protein;EHI_178080;ortholog
EHI_141410	Uncharacterized protein;EHI_141410;ortholog	DNA POLYMERASE DELTA SUBUNIT 2 (PTHR10416:SF0)	DNA-directed DNA polymerase(PC00018);transferase(PC00220)
EHI_093850	Viral A-type inclusion protein repeat, putative;EHI_093850;ortholog
EHI_110570	Protein tyrosine phosphatase, putative;EHI_110570;ortholog	VERY-LONG-CHAIN 3R -3-HYDROXYACYL-COA DEHYDRATASE (PTHR11035:SF3)
EHI_182530	Uncharacterized protein;EHI_182530;ortholog
EHI_001830	Uncharacterized protein;EHI_001830;ortholog	GPI TRANSAMIDASE COMPONENT PIG-T (PTHR12959:SF11)
EHI_039860	Uncharacterized protein;EHI_039860;ortholog	LYSOPHOSPHATIDIC ACID PHOSPHATASE TYPE 6 (PTHR11567:SF110)	phosphatase(PC00181)
EHI_177650	RNA recognition motif domain containing protein;EHI_177650;ortholog
EHI_103450	Actin binding protein, putative;EHI_103450;ortholog
EHI_104740	Uncharacterized protein;EHI_104740;ortholog
EHI_067970	Chorein, putative;EHI_067970;ortholog	VACUOLAR PROTEIN SORTING-ASSOCIATED PROTEIN 13D (PTHR16166:SF93)
EHI_166480	Uncharacterized protein;EHI_166480;ortholog	RAL GTPASE-ACTIVATING PROTEIN SUBUNIT BETA (PTHR21344:SF1)
EHI_177440	Uncharacterized protein;EHI_177440;ortholog	VACUOLAR PROTEIN SORTING-ASSOCIATED PROTEIN 16 HOMOLOG (PTHR12811:SF0)
EHI_138380	Alpha-1,4 glucan phosphorylase;EHI_138380;ortholog	GLYCOGEN PHOSPHORYLASE, BRAIN FORM (PTHR11468:SF3)
EHI_038890	Uncharacterized protein;EHI_038890;ortholog	RAL GTPASE-ACTIVATING PROTEIN SUBUNIT BETA (PTHR21344:SF1)
EHI_065710	Uncharacterized protein;EHI_065710;ortholog
EHI_173460	Uncharacterized protein;EHI_173460;ortholog
EHI_086530	Alkyl sulfatase, putative;EHI_086530;ortholog	ALKYL/ARYL-SULFATASE BDS1 (PTHR43223:SF1)	esterase(PC00097)
EHI_035510	Uncharacterized protein;EHI_035510;ortholog
EHI_004750	Signal recognition particle 54 kDa protein;EHI_004750;ortholog	SIGNAL RECOGNITION PARTICLE 54 KDA PROTEIN (PTHR11564:SF5)	G-protein(PC00020);RNA binding protein(PC00031)
EHI_138770	60S acidic ribosomal protein P2, putative;EHI_138770;ortholog
EHI_179980	60S acidic ribosomal protein P2, putative;EHI_179980;ortholog
EHI_103330	Mannosyltransferase, putative;EHI_103330;ortholog	GPI MANNOSYLTRANSFERASE 1 (PTHR12886:SF0)	glycosyltransferase(PC00111)
EHI_185290	Ran GTPase-activating protein, putative;EHI_185290;ortholog	NUCLEAR PORE COMPLEX PROTEIN NUP50 (PTHR23138:SF87)	G-protein modulator(PC00022)
EHI_148040	Proteasome beta subunit, putative;EHI_148040;ortholog	AT05866P-RELATED (PTHR11599:SF44)	protease(PC00190)
EHI_125950	Alcohol dehydrogenase, putative;EHI_125950;ortholog	ALCOHOL DEHYDROGENASE YQHD (PTHR43633:SF1)	dehydrogenase(PC00092)
EHI_092490	Uncharacterized protein;EHI_092490;ortholog	SUBFAMILY NOT NAMED (PTHR36451:SF1)
EHI_188120	Uncharacterized protein;EHI_188120;ortholog
EHI_074110	Oxysterol binding protein, putative;EHI_074110;ortholog	OXYSTEROL-BINDING PROTEIN-RELATED PROTEIN 5 (PTHR10972:SF102)
EHI_035430	Uncharacterized protein;EHI_035430;ortholog
EHI_199120	Serine/threonine-protein phosphatase;EHI_199120;ortholog	SERINE/THREONINE-PROTEIN PHOSPHATASE 2B CATALYTIC SUBUNIT 1-RELATED (PTHR45673:SF1)
EHI_044740	UMP-CMP kinase, putative;EHI_044740;ortholog	UMP-CMP KINASE (PTHR23359:SF107)	nucleotide kinase(PC00172)
EHI_186840	Actin-binding protein, cofilin/tropomyosin family;EHI_186840;ortholog	ADF ACTIN BINDING PROTEIN (PTHR10829:SF29)	non-motor actin binding protein(PC00165)
EHI_178890	Uncharacterized protein;EHI_178890;ortholog	EUKARYOTIC TRANSLATION INITIATION FACTOR 3 SUBUNIT J (PTHR21681:SF0)	translation initiation factor(PC00224)
EHI_050950	Uncharacterized protein;EHI_050950;ortholog	SUBFAMILY NOT NAMED (PTHR31201:SF1)
EHI_091530	BAR/SH3 domain containing protein;EHI_091530;ortholog	CAP, ISOFORM X (PTHR14167:SF30)
EHI_021560	Thioredoxin, putative;EHI_021560;ortholog	PROTEIN DISULFIDE-ISOMERASE A6 (PTHR45815:SF3)
EHI_085970	Uncharacterized protein;EHI_085970;ortholog	TRNA ADENINE 58 -N 1 -METHYLTRANSFERASE NON-CATALYTIC SUBUNIT TRM6 (PTHR12945:SF0)	translation initiation factor(PC00224)
EHI_196980	Uncharacterized protein;EHI_196980;ortholog	SPATACSIN (PTHR13650:SF0)
EHI_107030	Uncharacterized protein;EHI_107030;ortholog	WASH COMPLEX SUBUNIT 4 (PTHR31409:SF0)
EHI_192590	Beta-amylase;EHI_192590;ortholog	BETA-AMYLASE 3, CHLOROPLASTIC (PTHR31352:SF1)
EHI_000670	Uncharacterized protein;EHI_000670;ortholog	SIGNAL RECOGNITION PARTICLE RECEPTOR SUBUNIT BETA (PTHR11485:SF34)
EHI_010950	Nicotinamide-nucleotide adenylyltransferase;EHI_010950;ortholog	NICOTINAMIDE/NICOTINIC ACID MONONUCLEOTIDE ADENYLYLTRANSFERASE 1 (PTHR12039:SF0)	nucleotidyltransferase(PC00174)
EHI_190440	Rho family GTPase;EHI_190440;ortholog	RHO-RELATED PROTEIN RACB (PTHR24072:SF280)	small GTPase(PC00208)
EHI_120590	Uncharacterized protein;EHI_120590;ortholog	SUBFAMILY NOT NAMED (PTHR37049:SF4)
EHI_068370	Uncharacterized protein;EHI_068370;ortholog
EHI_155160	FKBP-rapamycin associated protein (FRAP), putative;EHI_155160;ortholog	SERINE/THREONINE-PROTEIN KINASE MTOR (PTHR11139:SF9)	non-receptor serine/threonine protein kinase(PC00167);nucleic acid binding(PC00171);nucleotide kinase(PC00172)
EHI_110000	Uncharacterized protein;EHI_110000;ortholog
EHI_148700	Phosphatidylinositol 4-kinase, putative;EHI_148700;ortholog	PHOSPHATIDYLINOSITOL 4-KINASE ALPHA-RELATED (PTHR10048:SF15)	kinase(PC00137)
EHI_068210	HAD hydrolase, family IA, variant 3;EHI_068210;ortholog
EHI_062790	Thioredoxin, putative;EHI_062790;ortholog	THIOREDOXIN (PTHR10438:SF284)
EHI_182720	Dipeptidyl-peptidase, putative;EHI_182720;ortholog	SUBFAMILY NOT NAMED (PTHR42776:SF13)	serine protease(PC00203)
EHI_140360	Uncharacterized protein;EHI_140360;ortholog	RAL GTPASE-ACTIVATING PROTEIN SUBUNIT BETA (PTHR21344:SF1)
EHI_039210	tRNA (adenine(58)-N(1))-methyltransferase;EHI_039210;ortholog	TRNA ADENINE 58 -N 1 -METHYLTRANSFERASE CATALYTIC SUBUNIT TRMT61A (PTHR12133:SF2)	methyltransferase(PC00155)
EHI_093790	Dolichyl-diphosphooligosaccharide--protein glycosyltransferase subunit 1;EHI_093790;ortholog	DOLICHYL-DIPHOSPHOOLIGOSACCHARIDE--PROTEIN GLYCOSYLTRANSFERASE SUBUNIT 1 (PTHR21049:SF0)	glycosyltransferase(PC00111)
EHI_118880	Oligosaccharyl transferase, putative;EHI_118880;ortholog	DOLICHYL-DIPHOSPHOOLIGOSACCHARIDE--PROTEIN GLYCOSYLTRANSFERASE SUBUNIT STT3A (PTHR13872:SF1)	glycosyltransferase(PC00111)
EHI_035810	Uncharacterized protein;EHI_035810;ortholog	INHIBITORY REGULATOR PROTEIN IRA1-RELATED (PTHR10194:SF60)	G-protein modulator(PC00022)
EHI_163570	Uncharacterized protein;EHI_163570;ortholog	LYSOPHOSPHATIDIC ACID:OLEOYL-COA ACYLTRANSFERASE 1 (PTHR23063:SF16)	acyltransferase(PC00042);annexin(PC00050);calmodulin(PC00061)
EHI_200230	Cell surface protease gp63, putative;EHI_200230;ortholog	LEISHMANOLYSIN-LIKE PEPTIDASE (PTHR10942:SF0)	cell adhesion molecule(PC00069);metalloprotease(PC00153)
EHI_136160	Calreticulin, putative;EHI_136160;ortholog	CALRETICULIN (PTHR11073:SF2)	calcium-binding protein(PC00060)
EHI_014140	Uncharacterized protein;EHI_014140;ortholog	SI:CH211-225B11.4 (PTHR14387:SF0)	receptor(PC00197)
EHI_086080	Proteasome endopeptidase complex;EHI_086080;ortholog	PROTEASOME SUBUNIT ALPHA TYPE-RELATED (PTHR11599:SF12)	protease(PC00190)
EHI_198760	Alcohol dehydrogenase 3, putative;EHI_198760;ortholog	ALCOHOL DEHYDROGENASE YQHD (PTHR43633:SF1)	dehydrogenase(PC00092)
EHI_006710	Uncharacterized protein;EHI_006710;ortholog	ALPHA/BETA HYDROLASE 1, ISOFORM A (PTHR10794:SF63)	serine protease(PC00203)
EHI_026470	Uncharacterized protein;EHI_026470;ortholog	CAP, ISOFORM X (PTHR14167:SF30)
EHI_143820	Uncharacterized protein;EHI_143820;ortholog	DMX-LIKE PROTEIN 2 (PTHR13950:SF9)
EHI_155420	Prefoldin subunit 6, putative;EHI_155420;ortholog	PREFOLDIN SUBUNIT 6 (PTHR21431:SF0)
EHI_193460	Uncharacterized protein;EHI_193460;ortholog
EHI_035130	Uncharacterized protein;EHI_035130;ortholog	RNA POLYMERASE I-SPECIFIC TRANSCRIPTION INITIATION FACTOR RRN3-RELATED (PTHR12790:SF0)	transcription factor(PC00218)
EHI_186820	Protein kinase domain containing protein;EHI_186820;ortholog	CALCIUM/CALMODULIN-DEPENDENT PROTEIN KINASE TYPE IV (PTHR24349:SF243)	non-motor microtubule binding protein(PC00166);non-receptor serine/threonine protein kinase(PC00167)
EHI_020330	Uncharacterized protein;EHI_020330;ortholog
EHI_170380	Uncharacterized protein;EHI_170380;ortholog	EXPORTIN 7 (PTHR12596:SF2)	transfer/carrier protein(PC00219)
EHI_088020	Alcohol dehydrogenase, putative;EHI_088020;ortholog	ALCOHOL DEHYDROGENASE YQHD (PTHR43633:SF1)	dehydrogenase(PC00092)
EHI_155710	Rap/Ran GTPase-activating protein, putative;EHI_155710;ortholog	RHO GTPASE-ACTIVATING PROTEIN CG5521-RELATED (PTHR10063:SF9)
EHI_072060	Uncharacterized protein;EHI_072060;ortholog	THIOREDOXIN DOMAIN-CONTAINING PROTEIN 16 (PTHR22699:SF1)
EHI_050690	Uncharacterized protein;EHI_050690;ortholog
EHI_098360	Glycogen debranching enzyme, putative;EHI_098360;ortholog	GLYCOGEN DEBRANCHING ENZYME (PTHR10569:SF2)	glycosidase(PC00110);glycosyltransferase(PC00111)
EHI_127030	Uncharacterized protein;EHI_127030;ortholog	SUBFAMILY NOT NAMED (PTHR35899:SF1)
EHI_161030	Rab family GTPase;EHI_161030;ortholog	DRAB11 (PTHR24073:SF87)
EHI_011940	Dolichyl-diphosphooligosaccharide--protein glycosyltransferase subunit STT3A, putative;EHI_011940;ortholog	DOLICHYL-DIPHOSPHOOLIGOSACCHARIDE--PROTEIN GLYCOSYLTRANSFERASE SUBUNIT STT3A (PTHR13872:SF1)	glycosyltransferase(PC00111)
EHI_161650	Uncharacterized protein;EHI_161650;ortholog
EHI_138750	Tyrosine kinase, putative;EHI_138750;ortholog	SUBFAMILY NOT NAMED (PTHR45756:SF1)
EHI_073420	Dopey domain protein, putative;EHI_073420;ortholog	PROTEIN DOPEY-1 HOMOLOG (PTHR14042:SF24)
EHI_183120	Centromeric protein E, putative;EHI_183120;ortholog
EHI_068510	Uncharacterized protein;EHI_068510;ortholog
EHI_134660	Uncharacterized protein;EHI_134660;ortholog
EHI_152340	Choline/ethanolamine kinase, putative;EHI_152340;ortholog	ETHANOLAMINE KINASE 1 (PTHR22603:SF63)	kinase(PC00137)
EHI_198330	Ras family GTPase;EHI_198330;ortholog	RAS-LIKE PROTEIN 1 (PTHR24070:SF17)	small GTPase(PC00208)
EHI_026480	(2r)-phospho-3-sulfolactate synthase, putative;EHI_026480;ortholog
EHI_044370	Uncharacterized protein;EHI_044370;ortholog	SUBFAMILY NOT NAMED (PTHR31616:SF0)
EHI_193080	60S ribosomal protein L9, putative;EHI_193080;ortholog	60S RIBOSOMAL PROTEIN L9 (PTHR11655:SF16)	ribosomal protein(PC00202)
EHI_151800	Ganglioside gm2 activator protein, putative;EHI_151800;ortholog	GANGLIOSIDE GM2 ACTIVATOR (PTHR17357:SF0)	transfer/carrier protein(PC00219)
EHI_044640	Protein kinase, putative;EHI_044640;ortholog	FLIPPASE KINASE 1-RELATED (PTHR45637:SF22)
EHI_071590	Protein disulfide isomerase, putative;EHI_071590;ortholog	THIOREDOXIN DOMAIN-CONTAINING PROTEIN 5 (PTHR45672:SF3)
EHI_074150	Uncharacterized protein;EHI_074150;ortholog	SPATACSIN (PTHR13650:SF0)
EHI_148770	Uncharacterized protein;EHI_148770;ortholog	SMALL SUBUNIT PROCESSOME COMPONENT 20 HOMOLOG (PTHR17695:SF11)
EHI_110750	Dipeptidyl peptidase 3;EHI_110750;ortholog	DIPEPTIDYL PEPTIDASE 3 (PTHR23422:SF11)	metalloprotease(PC00153)
cpbf1	Cysteine protease binding protein family 1;cpbf1;ortholog
EHI_005970	Uncharacterized protein;EHI_005970;ortholog
EHI_100480	MIR domain protein;EHI_100480;ortholog
EHI_077500	Galactose-specific adhesin 170kD subunit;EHI_077500;ortholog
EHI_136210	Soluble NSF attachment protein gamma isoform, putative;EHI_136210;ortholog	GAMMA-SOLUBLE NSF ATTACHMENT PROTEIN (PTHR13768:SF2)	membrane traffic protein(PC00150)
EHI_158320	Peptidase T, putative;EHI_158320;ortholog	PEPTIDASE T (PTHR42994:SF1)	deacetylase(PC00087);metalloprotease(PC00153)
EHI_172500	Uncharacterized protein;EHI_172500;ortholog	RHO GTPASE-ACTIVATING PROTEIN CG5521-RELATED (PTHR10063:SF9)
EHI_151810	Eukaryotic translation initiation factor 5A;EHI_151810;ortholog	EUKARYOTIC TRANSLATION INITIATION FACTOR 5A-1 (PTHR11673:SF6)	translation initiation factor(PC00224)
EHI_104390	Actin binding protein, putative;EHI_104390;ortholog	GELATION FACTOR (PTHR38537:SF2)
EHI_140500	Ubiquitin carboxyl-terminal hydrolase;EHI_140500;ortholog	UBIQUITIN CARBOXYL-TERMINAL HYDROLASE ISOZYME L5 (PTHR10589:SF16)	cysteine protease(PC00081)
EHI_156310	Ribonuclease, putative;EHI_156310;ortholog	RIBONUCLEASE T2 (PTHR11240:SF22)
EHI_073460	Glycyl-tRNA synthetase, putative;EHI_073460;ortholog	GLYCINE--TRNA LIGASE (PTHR10745:SF0)	aminoacyl-tRNA synthetase(PC00047)
EHI_133970	Thioredoxin, putative;EHI_133970;ortholog	THIOREDOXIN DOMAIN-CONTAINING PROTEIN 16 (PTHR22699:SF1)
EHI_017630	Uncharacterized protein;EHI_017630;ortholog
EHI_201300	Uncharacterized protein;EHI_201300;ortholog	SUBFAMILY NOT NAMED (PTHR14241:SF21)
EHI_134830	NAD synthetase, putative;EHI_134830;ortholog	GLUTAMINE-DEPENDENT NAD + SYNTHETASE (PTHR23090:SF9)
EHI_173480	Uncharacterized protein;EHI_173480;ortholog
EHI_111750	Importin alpha re-exporter, putative;EHI_111750;ortholog	EXPORTIN-2 (PTHR10997:SF8)	small GTPase(PC00208);transporter(PC00227)
EHI_161070	Uncharacterized protein;EHI_161070;ortholog
EHI_194600	Molybdenum cofactor sulfurase putative;EHI_194600;ortholog	MOLYBDENUM COFACTOR SULFURASE (PTHR14237:SF19)
EHI_151600	Helicase, putative;EHI_151600;ortholog	SPLICEOSOME RNA HELICASE DDX39B (PTHR24031:SF605)
EHI_138520	Uncharacterized protein;EHI_138520;ortholog	SUBFAMILY NOT NAMED (PTHR44083:SF5)
EHI_104450	Uncharacterized protein;EHI_104450;ortholog	SUBFAMILY NOT NAMED (PTHR35899:SF1)
EHI_128450	Proliferating cell nuclear antigen;EHI_128450;ortholog	PROLIFERATING CELL NUCLEAR ANTIGEN (PTHR11352:SF0)	DNA polymerase processivity factor(PC00015)
EHI_104600	13 kDa ribonucleoprotein-associated protein, putative;EHI_104600;ortholog	NHP2-LIKE PROTEIN 1 (PTHR23105:SF38)	ribosomal protein(PC00202)
EHI_118780	WD domain containing protein;EHI_118780;ortholog	MRNA EXPORT FACTOR (PTHR10971:SF11)	RNA binding protein(PC00031)
EHI_044200	Uncharacterized protein;EHI_044200;ortholog
EHI_152220	Uncharacterized protein;EHI_152220;ortholog	SUBFAMILY NOT NAMED (PTHR35899:SF1)
EHI_110350	Thioredoxin, putative;EHI_110350;ortholog	PROTEIN DISULFIDE-ISOMERASE (PTHR18929:SF40)
EHI_194850	Uncharacterized protein;EHI_194850;ortholog
EHI_004490	Thioredoxin;EHI_004490;ortholog	THIOREDOXIN (PTHR10438:SF284)
EHI_073470	ADP-ribosylation factor 1, putative;EHI_073470;ortholog	ADP-RIBOSYLATION FACTOR 1 (PTHR11711:SF308)
EHI_024590	Sec7 domain protein;EHI_024590;ortholog	BREFELDIN A-INHIBITED GUANINE NUCLEOTIDE-EXCHANGE PROTEIN 2 (PTHR10663:SF329)
EHI_148560	4-alpha-glucanotransferase, putative;EHI_148560;ortholog	4-ALPHA-GLUCANOTRANSFERASE DPE2 (PTHR32518:SF3)
EHI_119260	Uncharacterized protein;EHI_119260;ortholog	SUBFAMILY NOT NAMED (PTHR14241:SF21)
EHI_188910	Uncharacterized protein;EHI_188910;ortholog	DNAJ HOMOLOG SUBFAMILY C MEMBER 13 (PTHR36983:SF2)
EHI_119340	Nucleosome assembly protein, putative;EHI_119340;ortholog	AT14585P-RELATED (PTHR11875:SF7)	phosphatase inhibitor(PC00183)
EHI_023630	Uncharacterized protein;EHI_023630;ortholog
EHI_049690	Galactose-specific adhesin light subunit, putative;EHI_049690;ortholog
EHI_004880	Uncharacterized protein;EHI_004880;ortholog	RIBONUCLEASE T2 (PTHR11240:SF22)
EHI_104530	Uncharacterized protein;EHI_104530;ortholog
EHI_139460	Nucleosome assembly protein, putative;EHI_139460;ortholog	AT14585P-RELATED (PTHR11875:SF7)	phosphatase inhibitor(PC00183)
EHI_070750	Ubiquitin-conjugating enzyme family protein;EHI_070750;ortholog	SUBFAMILY NOT NAMED (PTHR24068:SF124)	ligase(PC00142)
EHI_126920	Asparaginyl-tRNA synthetase, putative;EHI_126920;ortholog	ASPARAGINE--TRNA LIGASE, CYTOPLASMIC (PTHR22594:SF16)	RNA binding protein(PC00031);aminoacyl-tRNA synthetase(PC00047)
EHI_010740	Uncharacterized protein;EHI_010740;ortholog	E3 UBIQUITIN-PROTEIN LIGASE HUWE1 (PTHR11254:SF291)	ubiquitin-protein ligase(PC00234)
EHI_148290	Thiamine pyrophosphokinase, putative;EHI_148290;ortholog	THIAMIN PYROPHOSPHOKINASE 1 (PTHR13622:SF8)
EHI_188930	PH-protein kinase domain containing protein;EHI_188930;ortholog	SERINE/THREONINE-PROTEIN KINASE SGK-1 (PTHR24356:SF243)	annexin(PC00050);calmodulin(PC00061);non-receptor serine/threonine protein kinase(PC00167);transfer/carrier protein(PC00219)
EHI_023110	NADP-dependent alcohol dehydrogenase;EHI_023110;ortholog	SUBFAMILY NOT NAMED (PTHR42813:SF4)	dehydrogenase(PC00092);reductase(PC00198)
EHI_176820	N-acetylmuraminidase, putative;EHI_176820;ortholog	LYSOZYME (PTHR23208:SF36)	protease(PC00190)
EHI_148050	Uncharacterized protein;EHI_148050;ortholog	PROLINE-SERINE-THREONINE PHOSPHATASE-INTERACTING PROTEIN 1 (PTHR23065:SF7)
EHI_147230	Uncharacterized protein;EHI_147230;ortholog	DNA-DIRECTED RNA POLYMERASE III SUBUNIT RPC6 (PTHR12780:SF1)	DNA-directed RNA polymerase(PC00019);nucleotidyltransferase(PC00174)
EHI_068520	Uncharacterized protein;EHI_068520;ortholog	REGULATOR OF NONSENSE TRANSCRIPTS 2 (PTHR12839:SF7)	nuclease(PC00170)
EHI_077270	rRNA biogenesis protein RRP5, putative;EHI_077270;ortholog	PROTEIN RRP5 HOMOLOG (PTHR23270:SF10)	nucleic acid binding(PC00171)
EHI_069460	Uncharacterized protein;EHI_069460;ortholog
EHI_194450	ATP-dependent (S)-NAD(P)H-hydrate dehydratase;EHI_194450;ortholog	ATP-DEPENDENT S -NAD P H-HYDRATE DEHYDRATASE (PTHR12592:SF0)
EHI_178850	70 kDa peptidyl-prolyl isomerase, putative;EHI_178850;ortholog	OUTER ENVELOPE PROTEIN 61 (PTHR43811:SF15)	calcium-binding protein(PC00060);chaperone(PC00072);isomerase(PC00135)
EHI_035690	Galactose-inhibitable lectin 35 kDa subunit;EHI_035690;ortholog
EHI_149730	Uncharacterized protein;EHI_149730;ortholog	RUS1 FAMILY PROTEIN C16ORF58 (PTHR12770:SF22)
EHI_198890	Uncharacterized protein;EHI_198890;ortholog	HEAT REPEAT-CONTAINING PROTEIN 1 (PTHR13457:SF1)	ribonucleoprotein(PC00201)
EHI_098190	Uncharacterized protein;EHI_098190;ortholog	UPF0553 PROTEIN C9ORF64 (PTHR21314:SF0)
EHI_065780	Uncharacterized protein;EHI_065780;ortholog
EHI_131090	Ubiquitin carboxyl-terminal hydrolase, putative;EHI_131090;ortholog	UBIQUITIN CARBOXYL-TERMINAL HYDROLASE 3 (PTHR24006:SF650)
EhTD1	Threonine dehydratase;EhTD1;ortholog	THREONINE AMMONIA-LYASE (PTHR43419:SF8)	deaminase(PC00088);dehydratase(PC00091);epimerase/racemase(PC00096)
EHI_044190	Protein kinase with WD repeats;EHI_044190;ortholog	PHOSPHOINOSITIDE 3-KINASE REGULATORY SUBUNIT 4 (PTHR17583:SF0)
EHI_155590	Uncharacterized protein;EHI_155590;ortholog
EHI_042920	60S acidic riboomal protein P1, putative;EHI_042920;ortholog
EHI_029540	Dolichyl-diphosphooligosaccharide--protein glycosyltransferase subunit 1;EHI_029540;ortholog	DOLICHYL-DIPHOSPHOOLIGOSACCHARIDE--PROTEIN GLYCOSYLTRANSFERASE SUBUNIT 1 (PTHR21049:SF0)	glycosyltransferase(PC00111)
EHI_068320	Glycerophosphoryl diester phosphodiesterase, putative;EHI_068320;ortholog	SUBFAMILY NOT NAMED (PTHR46211:SF4)
EHI_026450	Uncharacterized protein;EHI_026450;ortholog	NUCLEAR PROTEIN LOCALIZATION PROTEIN 4 HOMOLOG (PTHR12710:SF0)
EHI_135470	Adenylate kinase;EHI_135470;ortholog	ADENYLATE KINASE 2, MITOCHONDRIAL (PTHR23359:SF22)
EHI_095180	Uncharacterized protein;EHI_095180;ortholog
EHI_186480	Eukaryotic translation initiation factor 5A;EHI_186480;ortholog	EUKARYOTIC TRANSLATION INITIATION FACTOR 5A-1 (PTHR11673:SF6)	translation initiation factor(PC00224)
EHI_079860	Methionyl-tRNA synthetase, putative;EHI_079860;ortholog	METHIONINE--TRNA LIGASE, CYTOPLASMIC (PTHR45765:SF1)
EHI_020350	Uncharacterized protein;EHI_020350;ortholog
EHI_082520	Uncharacterized protein;EHI_082520;ortholog
EHI_198770	ADP-ribosylglycohydrolase, putative;EHI_198770;ortholog	SUBFAMILY NOT NAMED (PTHR16222:SF18)	hydrolase(PC00121)
EHI_012340	Uncharacterized protein;EHI_012340;ortholog
EHI_112870	3-ketoacyl-CoA synthase;EHI_112870;ortholog	3-KETOACYL-COA SYNTHASE (PTHR31561:SF23)
EHI_194330	Autophagy-related protein 3;EHI_194330;ortholog	UBIQUITIN-LIKE-CONJUGATING ENZYME ATG3 (PTHR12866:SF2)	ligase(PC00142)
EHI_177660	Isoleucyl-tRNA synthetase, putative;EHI_177660;ortholog	ISOLEUCINE--TRNA LIGASE, CYTOPLASMIC (PTHR42780:SF1)	aminoacyl-tRNA synthetase(PC00047)
EHI_068620	Uncharacterized protein;EHI_068620;ortholog
EHI_129780	Uncharacterized protein;EHI_129780;ortholog	SPHINGOMYELIN SYNTHASE-RELATED PROTEIN 1 (PTHR21290:SF25)
EHI_006130	Phosphatidylinositol 3-kinase, putative;EHI_006130;ortholog	PHOSPHATIDYLINOSITOL 3-KINASE 1 (PTHR10048:SF14)	kinase(PC00137)
EHI_157130	Uncharacterized protein;EHI_157130;ortholog
EHI_023060	Thioredoxin, putative;EHI_023060;ortholog	THIOREDOXIN DOMAIN-CONTAINING PROTEIN 5 (PTHR45672:SF3)
EHI_010340	Uncharacterized protein;EHI_010340;ortholog	SUBFAMILY NOT NAMED (PTHR35899:SF1)
EHI_179330	Protein phosphatase family protein;EHI_179330;ortholog	PROTEIN SPALTEN (PTHR13832:SF512)	kinase inhibitor(PC00139);protein phosphatase(PC00195)
EHI_150130	Uncharacterized protein;EHI_150130;ortholog	RAL GTPASE-ACTIVATING PROTEIN SUBUNIT BETA (PTHR21344:SF1)
EHI_183540	Uncharacterized protein;EHI_183540;ortholog	CCR4-NOT TRANSCRIPTION COMPLEX SUBUNIT 10 (PTHR12979:SF5)
EHI_073580	Leucine-rich repeat containing protein;EHI_073580;ortholog
EHI_044760	Rho guanine nucleotide exchange factor, putative;EHI_044760;ortholog
EHI_042370	Galactose-specific adhesin 170kD subunit, putative;EHI_042370;ortholog
EHI_022960	LIM zinc finger domain containing protein;EHI_022960;ortholog	PAXILLIN, ISOFORM F (PTHR24216:SF8)
EHI_011550	Uncharacterized protein;EHI_011550;ortholog	ARRESTIN DOMAIN-CONTAINING PROTEIN 1 (PTHR11188:SF17)
EHI_141860	Phosphoinositide phosphatase, putative;EHI_141860;ortholog	PHOSPHATIDYLINOSITIDE PHOSPHATASE SAC1 (PTHR45662:SF2)
EHI_011210	Elongation factor 1-alpha;EHI_011210;ortholog	ELONGATION FACTOR 1-ALPHA (PTHR23115:SF170)	G-protein(PC00020);hydrolase(PC00121);translation elongation factor(PC00222);translation initiation factor(PC00224)
EHI_104360	Nucleoside diphosphate kinase, putative;EHI_104360;ortholog	SUBFAMILY NOT NAMED (PTHR11349:SF92)
EhNO1	Glutamate synthase beta subunit, putative;EhNO1;ortholog	NADPH:ADRENODOXIN OXIDOREDUCTASE, MITOCHONDRIAL (PTHR11938:SF91)	cysteine protease(PC00081);dehydrogenase(PC00092);reductase(PC00198)
EHI_170420	Thioredoxin, putative;EHI_170420;ortholog	PROTEIN DISULFIDE-ISOMERASE A4 (PTHR18929:SF132)
EHI_021360	Uncharacterized protein;EHI_021360;ortholog	TRANSLATIONALLY-CONTROLLED TUMOR PROTEIN (PTHR11991:SF0)	non-motor microtubule binding protein(PC00166)
EHI_006700	Thioredoxin, putative;EHI_006700;ortholog
EHI_074180	Cysteine proteinase 1, putative;EHI_074180;ortholog	CATHEPSIN Z (PTHR12411:SF14)	cysteine protease(PC00081);protease inhibitor(PC00191)
EHI_120890	AMP deaminase, putative;EHI_120890;ortholog	AMP DEAMINASE (PTHR11359:SF0)	deaminase(PC00088)
EHI_130880	Uncharacterized protein;EHI_130880;ortholog	PHOSPHATIDYLINOSITOL-GLYCAN BIOSYNTHESIS CLASS X PROTEIN (PTHR28650:SF1)
EHI_120470	Uncharacterized protein;EHI_120470;ortholog	ETOPOSIDE-INDUCED PROTEIN 2.4 HOMOLOG (PTHR21389:SF0)
EHI_028550	Uncharacterized protein;EHI_028550;ortholog
EHI_049920	Tubulin beta chain;EHI_049920;ortholog	TUBULIN BETA-1 CHAIN-RELATED (PTHR11588:SF9)	tubulin(PC00228)
EHI_007930	Uncharacterized protein;EHI_007930;ortholog
EHI_098230	Uncharacterized protein;EHI_098230;ortholog	PEPTIDYL-TRNA HYDROLASE 2, MITOCHONDRIAL (PTHR12649:SF11)
EHI_146180	Rho family GTPase;EHI_146180;ortholog	RAS-RELATED C3 BOTULINUM TOXIN SUBSTRATE 3 RHO FAMILY, SMALL GTP BINDING PROTEIN RAC3 -RELATED (PTHR24072:SF187)	small GTPase(PC00208)
EHI_039590	Uncharacterized protein;EHI_039590;ortholog	LYSOPHOSPHOLIPID ACYLTRANSFERASE 5 (PTHR13906:SF14)
EHI_125350	DNA-directed RNA polymerase subunit;EHI_125350;ortholog	DNA-DIRECTED RNA POLYMERASE III SUBUNIT RPC1 (PTHR19376:SF32)	DNA-directed RNA polymerase(PC00019);nucleotidyltransferase(PC00174)
EHI_148170	Serine/threonine-protein phosphatase 2A 55 kDa regulatory subunit B;EHI_148170;ortholog	PROTEIN PHOSPHATASE PP2A 55 KDA REGULATORY SUBUNIT (PTHR11871:SF0)	protein phosphatase(PC00195)
EHI_169590	Scavenger mRNA decapping enzyme, putative;EHI_169590;ortholog	M7GPPPX DIPHOSPHATASE (PTHR12978:SF0)	hydrolase(PC00121)
EHI_118750	Uncharacterized protein;EHI_118750;ortholog	SUBFAMILY NOT NAMED (PTHR10829:SF20)	non-motor actin binding protein(PC00165)
EHI_005950	Tubulin alpha chain;EHI_005950;ortholog	TUBULIN ALPHA-2 CHAIN (PTHR11588:SF239)	tubulin(PC00228)
EHI_008410	Serine/threonine-protein kinase PLK;EHI_008410;ortholog	SERINE/THREONINE-PROTEIN KINASE PLK-2-RELATED (PTHR24345:SF0)
EHI_190430	Uncharacterized protein;EHI_190430;ortholog	E3 UBIQUITIN-PROTEIN LIGASE LISTERIN (PTHR12389:SF0)	ubiquitin-protein ligase(PC00234)
EHI_146950	Acid phosphatase, putative;EHI_146950;ortholog	LYSOPHOSPHATIDIC ACID PHOSPHATASE TYPE 6 (PTHR11567:SF110)	phosphatase(PC00181)
EHI_096570	Lysozyme, putative;EHI_096570;ortholog	LYSOZYME (PTHR23208:SF36)	protease(PC00190)
EHI_188160	Uncharacterized protein;EHI_188160;ortholog
EHI_129310	DNA repair/transcription protein Mms19, putative;EHI_129310;ortholog	MMS19 NUCLEOTIDE EXCISION REPAIR PROTEIN HOMOLOG (PTHR12891:SF0)	nucleic acid binding(PC00171);transcription cofactor(PC00217)
EHI_162230	Alpha-1,3-mannosyltransferase ALG2, putative;EHI_162230;ortholog	ALPHA-1,3/1,6-MANNOSYLTRANSFERASE ALG2 (PTHR45918:SF1)
EHI_140740	Uncharacterized protein;EHI_140740;ortholog	SUBFAMILY NOT NAMED (PTHR36451:SF1)
EHI_187140	Uncharacterized protein;EHI_187140;ortholog
EHI_000610	Nucleotide binding protein 2, putative;EHI_000610;ortholog	CYTOSOLIC FE-S CLUSTER ASSEMBLY FACTOR NUBP2 (PTHR23264:SF32)
EHI_050800	Uncharacterized protein;EHI_050800;ortholog	SUBFAMILY NOT NAMED (PTHR35899:SF1)
EHI_156670	Serine/threonine-protein kinase 3, putative;EHI_156670;ortholog	SERINE/THREONINE-PROTEIN KINASE HIPPO (PTHR24361:SF480)
EHI_123280	Uncharacterized protein;EHI_123280;ortholog
EHI_096670	Uncharacterized protein;EHI_096670;ortholog
EHI_135420	Glucosidase 2 subunit beta, putative;EHI_135420;ortholog	GLUCOSIDASE 2 SUBUNIT BETA (PTHR12630:SF1)	enzyme modulator(PC00095);transferase(PC00220)
EHI_117690	Uncharacterized protein;EHI_117690;ortholog
EHI_125790	Endonuclease/exonuclease/phosphatase domain containing protein;EHI_125790;ortholog	SPHINGOMYELINASE DDB_G0288017 (PTHR16320:SF1)
EHI_127160	Ribonuclease, putative;EHI_127160;ortholog	RIBONUCLEASE T2 (PTHR11240:SF22)
EHI_158240	3-ketoacyl-CoA synthase;EHI_158240;ortholog	3-KETOACYL-COA SYNTHASE (PTHR31561:SF23)
EHI_178870	Uncharacterized protein;EHI_178870;ortholog
EHI_178560	Uncharacterized protein;EHI_178560;ortholog	SUBFAMILY NOT NAMED (PTHR19308:SF14)
EHI_131020	Translation initiation factor eIF-2B epsilon subunit, putative;EHI_131020;ortholog	TRANSLATION INITIATION FACTOR EIF-2B SUBUNIT EPSILON (PTHR45887:SF1)
EHI_199110	Lysozyme, putative;EHI_199110;ortholog	LYSOZYME (PTHR23208:SF36)	protease(PC00190)
EHI_048670	WH2 motif domain contaning protein;EHI_048670;ortholog	RE12101P (PTHR23202:SF34)	actin family cytoskeletal protein(PC00041)
EHI_126230	Uncharacterized protein;EHI_126230;ortholog	EXPORTIN 7 (PTHR12596:SF2)	transfer/carrier protein(PC00219)
EHI_152850	Uncharacterized protein;EHI_152850;ortholog	LYSOPHOSPHATIDIC ACID PHOSPHATASE TYPE 6 (PTHR11567:SF110)	phosphatase(PC00181)
EHI_058460	GTP-binding protein, putative;EHI_058460;ortholog	DEVELOPMENTALLY-REGULATED GTP-BINDING PROTEIN 1 (PTHR43127:SF1)
EHI_041950	Vacuolar protein sorting 35, putative;EHI_041950;ortholog	VACUOLAR PROTEIN SORTING-ASSOCIATED PROTEIN 35 (PTHR11099:SF0)	membrane traffic protein(PC00150)
EHI_030890	Uncharacterized protein;EHI_030890;ortholog
EHI_086180	Membrane-bound O-acyltransferase (MBOAT ) family protein;EHI_086180;ortholog	LYSOPHOSPHOLIPID ACYLTRANSFERASE 5 (PTHR13906:SF14)
EHI_132030	Long-chain-fatty-acid--CoA ligase, putative;EHI_132030;ortholog	LONG CHAIN ACYL-COA SYNTHETASE 3-RELATED (PTHR43272:SF3)	ligase(PC00142)
EHI_105110	ENTH domain protein, putative;EHI_105110;ortholog	FI19443P1 (PTHR12276:SF45)
EHI_200560	Uncharacterized protein;EHI_200560;ortholog	DNAJ HOMOLOG SUBFAMILY C MEMBER 13 (PTHR36983:SF2)
EHI_179820	3'(2'),5'-bisphosphate nucleotidase, putative;EHI_179820;ortholog	3' 2' ,5'-BISPHOSPHATE NUCLEOTIDASE 1 (PTHR43028:SF5)	phosphatase(PC00181)
EHI_152310	Branched-chain amino acid aminotransferase, putative;EHI_152310;ortholog	D-AMINO-ACID TRANSAMINASE, CHLOROPLASTIC (PTHR42743:SF3)	transaminase(PC00216)
EHI_117820	Uncharacterized protein;EHI_117820;ortholog	PROTEIN SGT1 HOMOLOG (PTHR45862:SF1)
EHI_013030	Uncharacterized protein;EHI_013030;ortholog	MITOTIC SPINDLE-ASSOCIATED MMXD COMPLEX SUBUNIT MIP18 (PTHR12377:SF0)
EHI_098000	Uncharacterized protein;EHI_098000;ortholog
EHI_177400	ATPase ASNA1 homolog;EHI_177400;ortholog	ATPASE ASNA1 (PTHR10803:SF3)	nucleotide phosphatase(PC00173);transporter(PC00227)
EHI_194490	Uncharacterized protein;EHI_194490;ortholog
EHI_030610	HECT domain and RCC1-like domain-containing protein, putative (Fragment);EHI_030610;ortholog
EHI_199050	Diphthamide synthesis protein, putative;EHI_199050;ortholog	2- 3-AMINO-3-CARBOXYPROPYL HISTIDINE SYNTHASE SUBUNIT 1 (PTHR10762:SF1)
EHI_153780	Midasin;EHI_153780;ortholog	MIDASIN (PTHR22908:SF66)
EHI_153200	Uncharacterized protein;EHI_153200;ortholog	ENDOPLASMIC RETICULUM-GOLGI INTERMEDIATE COMPARTMENT PROTEIN 3 (PTHR10984:SF25)
cpbf6	Cysteine protease binding protein family 6;cpbf6;ortholog
EHI_005040	Adenosine deaminase, putative;EHI_005040;ortholog	ADENOSINE DEAMINASE-LIKE PROTEIN (PTHR11409:SF42)	deaminase(PC00088)
EHI_182970	Uncharacterized protein;EHI_182970;ortholog	ENDOPLASMIC RETICULUM-GOLGI INTERMEDIATE COMPARTMENT PROTEIN 3 (PTHR10984:SF25)
EHI_200070	Uncharacterized protein;EHI_200070;ortholog	EUKARYOTIC TRANSLATION INITIATION FACTOR 2A (PTHR13227:SF0)	nuclease(PC00170);translation initiation factor(PC00224)
EHI_151200	Uncharacterized protein;EHI_151200;ortholog	GENERAL TRANSCRIPTIONAL COREPRESSOR CYC8 (PTHR14017:SF27)
EHI_111000	3-ketoacyl-CoA synthase;EHI_111000;ortholog	3-KETOACYL-COA SYNTHASE (PTHR31561:SF23)
EHI_137110	Copine, putative;EHI_137110;ortholog	COPINE FAMILY PROTEIN 1 (PTHR45751:SF8)
EHI_013650	Rac-like GTP-binding protein RAC2, putative;EHI_013650;ortholog	RHO GTPASE (PTHR24072:SF110)	small GTPase(PC00208)
EHI_040400	Prolyl-tRNA synthetase, putative;EHI_040400;ortholog	BIFUNCTIONAL GLUTAMATE/PROLINE--TRNA LIGASE (PTHR43382:SF2)	ligase(PC00142)
EHI_153160	Uncharacterized protein;EHI_153160;ortholog
EHI_083250	Alpha-NAC protein, putative;EHI_083250;ortholog	HMR-RELATED (PTHR21713:SF4)	basic helix-loop-helix transcription factor(PC00055)
EHI_186770	Actin-binding protein, cofilin/tropomyosin family;EHI_186770;ortholog	TWINFILIN-2 (PTHR13759:SF1)
EHI_009830	Uncharacterized protein;EHI_009830;ortholog	TRAFFICKING PROTEIN PARTICLE COMPLEX SUBUNIT 9 (PTHR21512:SF5)
EHI_004810	Uncharacterized protein;EHI_004810;ortholog	ADP-RIBOSYLATION FACTOR GTPASE-ACTIVATING PROTEIN 2 (PTHR45686:SF4)
EHI_025380	Hypothetical membrane-spanning protein;EHI_025380;ortholog	RE59932P (PTHR21229:SF2)	G-protein coupled receptor(PC00021)
EHI_069510	Uncharacterized protein;EHI_069510;ortholog
EHI_087540	Phosphoribulokinase /uridine kinase family protein;EHI_087540;ortholog	SUBFAMILY NOT NAMED (PTHR10285:SF89)	glycosyltransferase(PC00111);nucleotide kinase(PC00172)
EHI_194040	H/ACA ribonucleoprotein complex subunit;EHI_194040;ortholog	H/ACA RIBONUCLEOPROTEIN COMPLEX SUBUNIT 1 (PTHR23237:SF6)	ribosomal protein(PC00202)
EHI_141930	Protein kinase, putative;EHI_141930;ortholog	SUBFAMILY NOT NAMED (PTHR23257:SF762)
EHI_054480	Uncharacterized protein;EHI_054480;ortholog	SUBFAMILY NOT NAMED (PTHR36460:SF1)
EHI_065330	Gal/GalNAc lectin subunit Igl2;EHI_065330;ortholog	SUBFAMILY NOT NAMED (PTHR23275:SF31)
EHI_165070	Short chain dehydrogenase family protein;EHI_165070;ortholog	SUBFAMILY NOT NAMED (PTHR43391:SF38)	dehydrogenase(PC00092);reductase(PC00198)
EHI_164460	Leucine-rich repeat containing protein;EHI_164460;ortholog	PROTEIN PHOSPHATASE 1 REGULATORY SUBUNIT 37 HOMOLOG (PTHR24112:SF9)
EHI_148790	Gal/GalNAc lectin light subunit;EHI_148790;ortholog
EHI_039200	Uncharacterized protein;EHI_039200;ortholog
EHI_166360	Uncharacterized protein;EHI_166360;ortholog
EHI_134740	Iron-sulfur flavoprotein, putative;EHI_134740;ortholog	SUBFAMILY NOT NAMED (PTHR43278:SF4)
EHI_042170	Aminoacyl-histidine dipeptidase, putative;EHI_042170;ortholog	CYTOSOL NON-SPECIFIC DIPEPTIDASE (PTHR43501:SF1)	deacetylase(PC00087);metalloprotease(PC00153)
EHI_178720	Uncharacterized protein;EHI_178720;ortholog	CCR4-NOT TRANSCRIPTION COMPLEX SUBUNIT 1 (PTHR13162:SF8)	transcription factor(PC00218)
EHI_048270	Sec7 domain protein;EHI_048270;ortholog	EXCHANGE FACTOR FOR ARF 6 ORTHOLOG, ISOFORM H (PTHR10663:SF311)
EHI_013240	Uncharacterized protein;EHI_013240;ortholog
EHI_138340	Major facilitator superfamily protein;EHI_138340;ortholog	SUBFAMILY NOT NAMED (PTHR23532:SF11)
EHI_110510	Uncharacterized protein;EHI_110510;ortholog	DEOXYNUCLEOSIDE TRIPHOSPHATE TRIPHOSPHOHYDROLASE SAMHD1 (PTHR11373:SF4)
EHI_068090	Serine carboxypeptidase (S28) family protein;EHI_068090;ortholog	PROTEASE, SERINE, 16 THYMUS (PTHR11010:SF11)	serine protease(PC00203)
EHI_141850	Uncharacterized protein;EHI_141850;ortholog	SPATACSIN (PTHR13650:SF0)
EHI_105060	Geranylgeranyl pyrophosphate synthase, putative;EHI_105060;ortholog	GERANYLGERANYL PYROPHOSPHATE SYNTHASE (PTHR12001:SF44)
EHI_062460	RER1 protein, putative;EHI_062460;ortholog	PROTEIN RER1 (PTHR10743:SF0)
EHI_110010	Protein kinase, putative;EHI_110010;ortholog	SUGAR-FREE FROSTING, ISOFORM A (PTHR24343:SF223)	non-receptor serine/threonine protein kinase(PC00167)
EHI_035730	Uncharacterized protein;EHI_035730;ortholog
EHI_106690	Aspartyl aminopeptidase, putative;EHI_106690;ortholog	SUBFAMILY NOT NAMED (PTHR28570:SF13)	metalloprotease(PC00153)
EHI_010530	Tubulin alpha chain;EHI_010530;ortholog	TUBULIN ALPHA-2 CHAIN (PTHR11588:SF239)	tubulin(PC00228)
EHI_166900	Nuclear transport receptor, putative;EHI_166900;ortholog	IMPORTIN-13 (PTHR12363:SF33)	transporter(PC00227)
EHI_153380	Membrane transporter, putative;EHI_153380;ortholog	SUBFAMILY NOT NAMED (PTHR31201:SF1)
EHI_125900	Uncharacterized protein;EHI_125900;ortholog	RAL GTPASE-ACTIVATING PROTEIN SUBUNIT BETA (PTHR21344:SF1)
EHI_118050	Coatomer alpha subunit, putative;EHI_118050;ortholog	COATOMER SUBUNIT ALPHA (PTHR19876:SF1)	vesicle coat protein(PC00235)
	Panther protein class of Ox proteins in E.histolytica exposed to live E.coli O55 and then to H2O2
EHI_004490	Thioredoxin;EHI_004490;ortholog	Thioredoxin-like protein 1 (PTHR10438:SF284)	oxidoreductase(PC00176)
EHI_140590	Phospholipid cytidylyltransferase, putative;EHI_140590;ortholog	Ethanolamine-phosphate cytidylyltransferase (PTHR10739:SF23)	nucleotidyltransferase(PC00174)
EHI_006050	Serine/threonine-protein phosphatase;EHI_006050;ortholog	Serine/threonine-protein phosphatase 6 catalytic subunit (PTHR11668:SF24)	calcium-binding protein(PC00060);protein phosphatase(PC00195)
EHI_155420	Prefoldin subunit 6, putative;EHI_155420;ortholog	Prefoldin subunit 6 (PTHR21431:SF0)
EHI_047740	RNA methyltransferase, putative;EHI_047740;ortholog	tRNA (uracil(54)-C(5))-methyltransferase (PTHR11061:SF30)	RNA methyltransferase(PC00033)
EHI_156200	RNAseL inhibitor-like protein, putative;EHI_156200;ortholog	ATP-binding cassette sub-family E member 1 (PTHR19248:SF16)
EHI_050720	Paxillin, putative;EHI_050720;ortholog	Paxillin, isoform F (PTHR24216:SF8)
EHI_097870	Uncharacterized protein;EHI_097870;ortholog	SUBFAMILY NOT NAMED (PTHR38081:SF1)
EHI_104600	13 kDa ribonucleoprotein-associated protein, putative;EHI_104600;ortholog	NHP2-like protein 1 (PTHR23105:SF38)	ribosomal protein(PC00202)
EHI_200810	Uncharacterized protein;EHI_200810;ortholog	CCR4-NOT transcription complex subunit 1 (PTHR13162:SF8)	transcription factor(PC00218)
EHI_126310	Rho family GTPase;EHI_126310;ortholog	Cdc42 homolog (PTHR24072:SF192)	small GTPase(PC00208)
EHI_136150	Adenylyl cyclase-associated protein;EHI_136150;ortholog	Adenylyl cyclase-associated protein (PTHR10652:SF0)	actin family cytoskeletal protein(PC00041)
EHI_134740	Iron-sulfur flavoprotein, putative;EHI_134740;ortholog	SUBFAMILY NOT NAMED (PTHR43278:SF4)
EHI_153290	Uncharacterized protein;EHI_153290;ortholog	F-box only protein 10 (PTHR22990:SF15)
EHI_035510	Uncharacterized protein;EHI_035510;ortholog
EHI_182770	Uncharacterized protein;EHI_182770;ortholog	SUBFAMILY NOT NAMED (PTHR35899:SF1)
EHI_057700	Uncharacterized protein;EHI_057700;ortholog	Transmembrane protein 144 (PTHR16119:SF17)
EHI_007330	Beta-hexosaminidase;EHI_007330;ortholog	Beta-hexosaminidase A (PTHR22600:SF20)	glycosidase(PC00110)
EHI_119560	Derlin;EHI_119560;ortholog	Derlin (PTHR11009:SF0)	receptor(PC00197)
EHI_068630	HEAT repeat domain containing protein;EHI_068630;ortholog
EHI_087570	Endoribonuclease L-PSP, putative;EHI_087570;ortholog	Ribonuclease UK114 (PTHR11803:SF13)
EHI_182780	Ras GTPase-activating protein, putative;EHI_182780;ortholog	Neurofibromin (PTHR10194:SF60)	G-protein modulator(PC00022)
EHI_182970	Uncharacterized protein;EHI_182970;ortholog	Endoplasmic reticulum-Golgi intermediate compartment protein 3 (PTHR10984:SF25)
EHI_042370	Galactose-specific adhesin 170kD subunit, putative;EHI_042370;ortholog
EHI_161650	Uncharacterized protein;EHI_161650;ortholog
EHI_146950	Acid phosphatase, putative;EHI_146950;ortholog	Counting factor 60 (PTHR11567:SF110)	phosphatase(PC00181)
EHI_079180	Uncharacterized protein;EHI_079180;ortholog	Endoplasmic reticulum-Golgi intermediate compartment protein 3 (PTHR10984:SF25)
EHI_148360	Uncharacterized protein;EHI_148360;ortholog	SUBFAMILY NOT NAMED (PTHR15337:SF11)
EHI_109920	Uncharacterized protein;EHI_109920;ortholog
EHI_058330	Galactose-inhibitable lectin, putative;EHI_058330;ortholog
EHI_008120	Uncharacterized protein;EHI_008120;ortholog
EHI_177180	Uncharacterized protein;EHI_177180;ortholog
EHI_185270	Dedicator of cytokinesis domain containing protein;EHI_185270;ortholog	LD20667p (PTHR23317:SF76)	guanyl-nucleotide exchange factor(PC00113)
EHI_146530	60S ribosomal protein L7, putative;EHI_146530;ortholog	60S ribosomal protein L7-related (PTHR11524:SF16)	ribosomal protein(PC00202)
EHI_103260	Iron-sulfur flavoprotein, putative;EHI_103260;ortholog	SUBFAMILY NOT NAMED (PTHR43278:SF4)
EHI_127160	Ribonuclease, putative;EHI_127160;ortholog	Ribonuclease T2 (PTHR11240:SF22)
EHI_005950	Tubulin alpha chain, putative;EHI_005950;ortholog	TuBulin, Alpha-related (PTHR11588:SF239)	tubulin(PC00228)
EHI_092360	Uncharacterized protein;EHI_092360;ortholog
EHI_035730	Uncharacterized protein;EHI_035730;ortholog
EHI_087350	Uncharacterized protein;EHI_087350;ortholog	GRIP1-associated protein 1 (PTHR18978:SF1)
EHI_042870	Cell surface protease gp63, putative;EHI_042870;ortholog	Leishmanolysin-like peptidase (PTHR10942:SF36)
EHI_051720	Transporter, major facilitator family;EHI_051720;ortholog	SUBFAMILY NOT NAMED (PTHR23519:SF1)
cpbf1	Cysteine protease binding protein family 1;cpbf1;ortholog
EHI_044740	UMP-CMP kinase, putative;EHI_044740;ortholog	UMP-CMP kinase (PTHR23359:SF107)	nucleotide kinase(PC00172)
EHI_162560	Uncharacterized protein;EHI_162560;ortholog
EHI_014140	Uncharacterized protein;EHI_014140;ortholog	Thyroid adenoma-associated protein (PTHR14387:SF0)	receptor(PC00197)
EHI_017630	Uncharacterized protein;EHI_017630;ortholog
EHI_137120	Calcium-dependent protein kinase 2, putative;EHI_137120;ortholog	myosin light chain kinase DDB_G0271550-related (PTHR24347:SF355)	non-receptor serine/threonine protein kinase(PC00167)
EHI_007930	Uncharacterized protein;EHI_007930;ortholog
EHI_103450	Actin binding protein, putative;EHI_103450;ortholog
EHI_001910	Ras GTPase-activating protein, putative;EHI_001910;ortholog	Neurofibromin (PTHR10194:SF60)	G-protein modulator(PC00022)
EHI_075200	Uncharacterized protein;EHI_075200;ortholog
EHI_110510	Uncharacterized protein;EHI_110510;ortholog	Deoxynucleoside triphosphate triphosphohydrolase SAMHD1 (PTHR11373:SF4)
EHI_053080	Helicase, putative;EHI_053080;ortholog	ATP-dependent RNA helicase DDX18 (PTHR24031:SF301)	RNA helicase(PC00032)
EHI_177500	Uncharacterized protein;EHI_177500;ortholog
EHI_092380	Uncharacterized protein;EHI_092380;ortholog	SUBFAMILY NOT NAMED (PTHR35899:SF1)
EHI_001140	Uncharacterized protein;EHI_001140;ortholog
EHI_182650	Uncharacterized protein;EHI_182650;ortholog
EHI_065330	Gal/GalNAc lectin subunit Igl2;EHI_065330;ortholog	SUBFAMILY NOT NAMED (PTHR23275:SF89)
EHI_085060	Uncharacterized protein;EHI_085060;ortholog
EHI_107290	Actin;EHI_107290;ortholog	Actin-5C-related (PTHR11937:SF155)	actin and actin related protein(PC00039)
EHI_119600	Ubiquitin carboxyl-terminal hydrolase, putative;EHI_119600;ortholog	Ubiquitin carboxyl-terminal hydrolase 32 (PTHR44893:SF1)
EHI_005970	Uncharacterized protein;EHI_005970;ortholog
EHI_026480	(2r)-phospho-3-sulfolactate synthase, putative;EHI_026480;ortholog
EHI_064500	Protein tyrosine kinase domain-containing protein;EHI_064500;ortholog
EHI_107790	Uncharacterized protein;EHI_107790;ortholog
EHI_169240	Thioredoxin, putative;EHI_169240;ortholog
EHI_194430	Uncharacterized protein;EHI_194430;ortholog	Photosystem I iron-sulfur center (PTHR24960:SF37)
EHI_051060	Pyruvate:ferredoxin oxidoreductase;EHI_051060;ortholog	pyruvate-flavodoxin oxidoreductase-related (PTHR32154:SF0)	reductase(PC00198)
EHI_098620	Uncharacterized protein;EHI_098620;ortholog
EHI_161980	Uncharacterized protein;EHI_161980;ortholog
EHI_129770	Eukaryotic translation initiation factor eIF-5;EHI_129770;ortholog	Eukaryotic translation initiation factor 5 (PTHR23001:SF7)	G-protein modulator(PC00022);translation initiation factor(PC00224)
EHI_134960	S-phase kinase-associated protein 1A, putative;EHI_134960;ortholog	S-phase kinase-associated protein 1 (PTHR11165:SF24)
EHI_010650	60S ribosomal protein L7, putative;EHI_010650;ortholog	60S ribosomal protein L7-related (PTHR11524:SF16)	ribosomal protein(PC00202)
EHI_156420	Uncharacterized protein;EHI_156420;ortholog
EHI_006700	Thioredoxin, putative;EHI_006700;ortholog
EHI_179330	Protein phosphatase family protein;EHI_179330;ortholog	Protein spalten (PTHR13832:SF512)	kinase inhibitor(PC00139);protein phosphatase(PC00195)
EHI_010530	Tubulin alpha chain, putative;EHI_010530;ortholog	TuBulin, Alpha-related (PTHR11588:SF239)	tubulin(PC00228)
EHI_183120	Centromeric protein E, putative;EHI_183120;ortholog
EHI_093970	Uncharacterized protein;EHI_093970;ortholog	SUBFAMILY NOT NAMED (PTHR35899:SF1)
EHI_147440	Uncharacterized protein;EHI_147440;ortholog	LD20667p (PTHR23317:SF76)	guanyl-nucleotide exchange factor(PC00113)
EHI_012290	Ubiquitin carboxyl-terminal hydrolase, putative;EHI_012290;ortholog	Ubiquitin carboxyl-terminal hydrolase (PTHR43913:SF1)
EHI_138460	Papain family cysteine protease domain containing protein;EHI_138460;ortholog	Cathepsin L.1 (PTHR12411:SF536)	cysteine protease(PC00081)
EHI_157130	Uncharacterized protein;EHI_157130;ortholog
EHI_173460	Uncharacterized protein;EHI_173460;ortholog
EHI_038930	Uncharacterized protein;EHI_038930;ortholog	Protein FAN (PTHR13743:SF112)
EHI_068320	Glycerophosphoryl diester phosphodiesterase, putative;EHI_068320;ortholog	Glycerophosphodiester phosphodiesterase 1 (PTHR23344:SF28)	esterase(PC00097);ligase(PC00142);phosphodiesterase(PC00185)
EHI_076250	Uncharacterized protein;EHI_076250;ortholog
EHI_068170	Radical SAM domain protein;EHI_068170;ortholog	SUBFAMILY NOT NAMED (PTHR43273:SF2)
EHI_046650	Gal/GalNAc lectin heavy subunit, putative;EHI_046650;ortholog
EHI_194850	Uncharacterized protein;EHI_194850;ortholog
EHI_161040	Uncharacterized protein;EHI_161040;ortholog
EHI_022960	LIM zinc finger domain containing protein;EHI_022960;ortholog	Paxillin, isoform F (PTHR24216:SF8)
EHI_192590	Beta-amylase;EHI_192590;ortholog	Beta-amylase 3, chloroplastic (PTHR31352:SF1)
EHI_169840	Uncharacterized protein;EHI_169840;ortholog	UPF0047 protein YjbQ (PTHR30615:SF8)
EHI_127030	Uncharacterized protein;EHI_127030;ortholog	SUBFAMILY NOT NAMED (PTHR35899:SF1)
EHI_130880	Uncharacterized protein;EHI_130880;ortholog	Phosphatidylinositol-glycan biosynthesis class X protein (PTHR28650:SF1)
EHI_065810	Radical SAM domain protein;EHI_065810;ortholog	Pyruvate formate-lyase 1-activating enzyme (PTHR30352:SF5)
EHI_182990	Histone H2B;EHI_182990;ortholog	Histone H2B (PTHR23428:SF70)	histone(PC00118)
EHI_185600	Sodium/sulfate symporter, putative;EHI_185600;ortholog	SUBFAMILY NOT NAMED (PTHR43652:SF2)	cation transporter(PC00068)
EHI_152310	Branched-chain amino acid aminotransferase, putative;EHI_152310;ortholog	Branched-chain-amino-acid aminotransferase-like protein 1-related (PTHR42743:SF3)	transaminase(PC00216)
EHI_185260	Uncharacterized protein;EHI_185260;ortholog
EHI_025380	Hypothetical membrane-spanning protein;EHI_025380;ortholog	RE59932p (PTHR21229:SF2)	G-protein coupled receptor(PC00021)
EHI_068680	Nucleolar phosphoprotein Nopp34, putative;EHI_068680;ortholog
EHI_182720	Dipeptidyl-peptidase, putative;EHI_182720;ortholog	SUBFAMILY NOT NAMED (PTHR42776:SF13)	serine protease(PC00203)
EHI_029540	Dolichyl-diphosphooligosaccharide--protein glycosyltransferase subunit 1;EHI_029540;ortholog	Dolichyl-diphosphooligosaccharide--protein glycosyltransferase subunit 1 (PTHR21049:SF0)	glycosyltransferase(PC00111)
EHI_021560	Thioredoxin, putative;EHI_021560;ortholog	SUBFAMILY NOT NAMED (PTHR18929:SF176)
cpbf8	Cysteine protease binding protein family 8;cpbf8;ortholog
EHI_077500	Galactose-specific adhesin 170kD subunit;EHI_077500;ortholog
EHI_006830	Uncharacterized protein;EHI_006830;ortholog
EHI_013650	Rac-like GTP-binding protein RAC2, putative;EHI_013650;ortholog	Rho GTPase (PTHR24072:SF110)	small GTPase(PC00208)
EHI_154450	Uncharacterized protein (Fragment);EHI_154450;ortholog	SUBFAMILY NOT NAMED (PTHR23026:SF118)	peroxidase(PC00180)
EHI_114320	Uncharacterized protein;EHI_114320;ortholog	phospholipase B-like 2-related (PTHR12370:SF3)
EHI_000280	Uncharacterized protein;EHI_000280;ortholog
EHI_147230	Uncharacterized protein;EHI_147230;ortholog	DNA-directed RNA polymerase III subunit RPC6 (PTHR12780:SF1)	DNA-directed RNA polymerase(PC00019);nucleotidyltransferase(PC00174)
EHI_069510	Uncharacterized protein;EHI_069510;ortholog
EHI_025230	Ubiquitin-conjugating enzyme family protein;EHI_025230;ortholog	FI16911p1-related (PTHR24068:SF74)	ligase(PC00142)
EHI_103750	Nucleosome assembly protein, putative;EHI_103750;ortholog	AT14585p-related (PTHR11875:SF7)	phosphatase inhibitor(PC00183)
EHI_155170	DNA mismatch repair protein PMS1, putative;EHI_155170;ortholog	Mismatch repair endonuclease PMS2-related (PTHR10073:SF12)	DNA binding protein(PC00009)
EHI_096570	Lysozyme, putative;EHI_096570;ortholog	LYSozyme (PTHR23208:SF36)	protease(PC00190)
EHI_158050	Hsc70-interacting protein, putative;EHI_158050;ortholog	FI21225p1 (PTHR22904:SF490)	chaperone(PC00072)
EHI_199120	Serine/threonine-protein phosphatase;EHI_199120;ortholog	Serine/threonine-protein phosphatase 5 (PTHR11668:SF320)	calcium-binding protein(PC00060);protein phosphatase(PC00195)
EHI_161030	Rab family GTPase;EHI_161030;ortholog	Drab11 (PTHR24073:SF87)
EHI_110350	Thioredoxin, putative;EHI_110350;ortholog	Thioredoxin domain-containing protein 5 (PTHR18929:SF180)
EHI_148790	Gal/GalNAc lectin light subunit;EHI_148790;ortholog
EHI_141060	Acid phosphatase, putative;EHI_141060;ortholog	Counting factor 60 (PTHR11567:SF110)	phosphatase(PC00181)
EHI_186480	Eukaryotic translation initiation factor 5A;EHI_186480;ortholog	Eukaryotic translation initiation factor 5A (PTHR11673:SF6)	translation initiation factor(PC00224)
EHI_047800	Uncharacterized protein;EHI_047800;ortholog
EHI_143570	Uncharacterized protein;EHI_143570;ortholog	DUF51 family protein (PTHR13016:SF0)
EHI_073580	Leucine-rich repeat containing protein;EHI_073580;ortholog	DNA-damage-repair/toleration protein DRT100 (PTHR44401:SF1)
EHI_011950	Serine/threonine-protein phosphatase;EHI_011950;ortholog	Serine/threonine-protein phosphatase 2A catalytic subunit beta isoform (PTHR11668:SF301)	calcium-binding protein(PC00060);protein phosphatase(PC00195)
EHI_029230	Hydrolase yafV, putative;EHI_029230;ortholog	Omega-amidase NIT2 (PTHR23088:SF30)	hydrolase(PC00121)
EHI_153200	Uncharacterized protein;EHI_153200;ortholog	Endoplasmic reticulum-Golgi intermediate compartment protein 3 (PTHR10984:SF25)
EHI_152220	Uncharacterized protein;EHI_152220;ortholog	SUBFAMILY NOT NAMED (PTHR35899:SF1)
EHI_098300	U2 snRNP auxiliary factor large subunit, putative;EHI_098300;ortholog	FI08027p-related (PTHR23139:SF9)	mRNA splicing factor(PC00148)
EHI_012380	Rab family GTPase;EHI_012380;ortholog	Ras and EF-hand domain-containing protein (PTHR24073:SF851)
EHI_059670	Rab family GTPase;EHI_059670;ortholog	Ras and EF-hand domain-containing protein (PTHR24073:SF851)
EHI_193460	Uncharacterized protein;EHI_193460;ortholog
EHI_030890	Uncharacterized protein;EHI_030890;ortholog
EHI_012980	Dihydropyrimidine dehydrogenase, putative;EHI_012980;ortholog	Dihydropyrimidine dehydrogenase [NADP(+)] (PTHR43073:SF2)	dehydrogenase(PC00092);reductase(PC00198)
EHI_159870	Galactose-inhibitable lectin small subunit, putative;EHI_159870;ortholog
EHI_099720	Uncharacterized protein;EHI_099720;ortholog
EHI_166490	Alcohol dehydrogenase, putative;EHI_166490;ortholog	Aldehyde-alcohol dehydrogenase (PTHR11496:SF91)	dehydrogenase(PC00092)
EHI_125800	Chaperonin-containing TCP-1, zeta subunit, putative;EHI_125800;ortholog	T-complex protein 1 subunit zeta (PTHR11353:SF21)	chaperonin(PC00073)
EHI_170100	WD domain containing protein;EHI_170100;ortholog	U3 small nucleolar RNA-associated protein 15 homolog (PTHR19924:SF26)
SODB	Superoxide dismutase [Fe];SODB;ortholog	Superoxide dismutase (PTHR42769:SF3)	oxidoreductase(PC00176)
EHI_164400	Ubiquitin-conjugating enzyme family protein;EHI_164400;ortholog	Ubiquitin-conjugating enzyme E2 N (PTHR43902:SF2)
EHI_031360	Lecithin:cholesterol acyltransferase domain-containing protein;EHI_031360;ortholog	BcDNA.GH02384 (PTHR11440:SF35)	acyltransferase(PC00042)
EHI_039210	tRNA-methyltransferase catalytic subunit, putative;EHI_039210;ortholog	tRNA (adenine(58)-N(1))-methyltransferase catalytic subunit TRMT61A (PTHR12133:SF2)	methyltransferase(PC00155)
EHI_114380	Uncharacterized protein;EHI_114380;ortholog	GH01724p (PTHR23333:SF20)
EHI_118670	Skp1 protein, putative;EHI_118670;ortholog	S-phase kinase-associated protein 1 (PTHR11165:SF24)
cpbf6	Cysteine protease binding protein family 6;cpbf6;ortholog
EHI_050890	Uncharacterized protein;EHI_050890;ortholog
EHI_186020	DNA-directed RNA polymerase subunit beta;EHI_186020;ortholog	DNA-directed RNA polymerase I subunit RPA2 (PTHR20856:SF5)	DNA-directed RNA polymerase(PC00019);nucleotidyltransferase(PC00174)
EHI_183900	SnoRNA binding protein, putative;EHI_183900;ortholog	Nucleolar protein 58 (PTHR10894:SF1)	ribonucleoprotein(PC00201)
EHI_178850	70 kDa peptidyl-prolyl isomerase, putative;EHI_178850;ortholog	Outer envelope protein 61-related (PTHR43811:SF15)	calcium-binding protein(PC00060);chaperone(PC00072);isomerase(PC00135)
EHI_074110	Oxysterol binding protein, putative;EHI_074110;ortholog
EHI_098190	Uncharacterized protein;EHI_098190;ortholog	UPF0553 protein C9orf64 (PTHR21314:SF0)
EHI_025360	14-3-3 protein 1;EHI_025360;ortholog	14-3-3 protein epsilon (PTHR18860:SF17)
EHI_042900	Thioredoxin, putative;EHI_042900;ortholog	Thioredoxin-like protein 1 (PTHR10438:SF284)	oxidoreductase(PC00176)
EHI_035130	Uncharacterized protein;EHI_035130;ortholog	RNA polymerase I-specific transcription initiation factor RRN3-related (PTHR12790:SF0)	transcription factor(PC00218)
EHI_126880	Methionine aminopeptidase 2;EHI_126880;ortholog	Methionine aminopeptidase 2 (PTHR10804:SF9)	metalloprotease(PC00153);nucleic acid binding(PC00171);transcription factor(PC00218)
EHI_104450	Uncharacterized protein;EHI_104450;ortholog	SUBFAMILY NOT NAMED (PTHR35899:SF1)
EHI_000610	Nucleotide binding protein 2, putative;EHI_000610;ortholog	Cytosolic Fe-S cluster assembly factor NUBP2 (PTHR23264:SF32)
EHI_004880	Uncharacterized protein;EHI_004880;ortholog	Ribonuclease T2 (PTHR11240:SF22)
EHI_158320	Peptidase T, putative;EHI_158320;ortholog	Peptidase T (PTHR42994:SF1)	deacetylase(PC00087);metalloprotease(PC00153)
EHI_024530	Uncharacterized protein;EHI_024530;ortholog
EHI_199050	Diphthamide synthesis protein, putative;EHI_199050;ortholog	Diphthamide biosynthesis protein 1 (PTHR10762:SF1)
EHI_104740	Uncharacterized protein;EHI_104740;ortholog
EHI_035690	Galactose-inhibitable lectin 35 kDa subunit;EHI_035690;ortholog
EHI_159820	Uncharacterized protein;EHI_159820;ortholog
EHI_064670	Uncharacterized protein;EHI_064670;ortholog
EHI_175040	Uncharacterized protein;EHI_175040;ortholog
EHI_188930	PH-protein kinase domain containing protein;EHI_188930;ortholog	Serine/threonine-protein kinase sgk-1 (PTHR24356:SF243)	annexin(PC00050);calmodulin(PC00061);non-receptor serine/threonine protein kinase(PC00167);transfer/carrier protein(PC00219)
EHI_122900	Uncharacterized protein;EHI_122900;ortholog
EHI_194600	Molybdenum cofactor sulfurase putative;EHI_194600;ortholog	Molybdenum cofactor sulfurase (PTHR14237:SF19)
EHI_085970	Uncharacterized protein;EHI_085970;ortholog	tRNA (adenine(58)-N(1))-methyltransferase non-catalytic subunit TRM6 (PTHR12945:SF0)	translation initiation factor(PC00224)
EHI_081630	Uncharacterized protein;EHI_081630;ortholog
EHI_132880	Eukaryotic translation initiation factor 2 gamma subunit, putative;EHI_132880;ortholog	Eukaryotic translation initiation factor 2 subunit 3 (PTHR42854:SF3)	G-protein(PC00020);hydrolase(PC00121);translation elongation factor(PC00222);translation initiation factor(PC00224)
EHI_165280	Uncharacterized protein;EHI_165280;ortholog
EHI_176820	N-acetylmuraminidase, putative;EHI_176820;ortholog	LYSozyme (PTHR23208:SF36)	protease(PC00190)
EHI_103800	Protein tyrosine phosphatase, putative;EHI_103800;ortholog	Low molecular weight phosphotyrosine protein phosphatase (PTHR11717:SF7)
EHI_131050	Uncharacterized protein;EHI_131050;ortholog
EHI_117690	Uncharacterized protein;EHI_117690;ortholog
EHI_039200	Uncharacterized protein;EHI_039200;ortholog
EHI_098350	Deoxyhypusine synthase, putative;EHI_098350;ortholog	Deoxyhypusine synthase (PTHR11703:SF0)
EHI_015420	Uncharacterized protein;EHI_015420;ortholog	SUBFAMILY NOT NAMED (PTHR44692:SF8)
EHI_062690	Uncharacterized protein;EHI_062690;ortholog	Box A-binding factor (PTHR10071:SF281)
EHI_068090	Serine carboxypeptidase (S28) family protein;EHI_068090;ortholog	Prolyl Carboxy Peptidase like (PTHR11010:SF11)	serine protease(PC00203)
EHI_025830	60S ribosomal protein L7, putative;EHI_025830;ortholog	60S ribosomal protein L7-related (PTHR11524:SF16)	ribosomal protein(PC00202)
EHI_098230	Uncharacterized protein;EHI_098230;ortholog	Peptidyl-tRNA hydrolase 2, mitochondrial (PTHR12649:SF11)
EHI_170010	Probable acetate kinase;EHI_170010;ortholog	Acetate kinase (PTHR21060:SF15)
EHI_188160	Uncharacterized protein;EHI_188160;ortholog
EHI_072060	Uncharacterized protein;EHI_072060;ortholog	Thioredoxin domain-containing protein 16 (PTHR22699:SF1)
EHI_151810	Eukaryotic translation initiation factor 5A;EHI_151810;ortholog	Eukaryotic translation initiation factor 5A (PTHR11673:SF6)	translation initiation factor(PC00224)
EHI_022130	Uncharacterized protein;EHI_022130;ortholog
EHI_049690	Galactose-specific adhesin light subunit, putative;EHI_049690;ortholog
EHI_178490	Kinase, putative;EHI_178490;ortholog	Amino acid kinase family protein (PTHR43654:SF1)	amino acid kinase(PC00045);dehydrogenase(PC00092)
EHI_071590	Protein disulfide isomerase, putative;EHI_071590;ortholog	Protein disulfide-isomerase 1-related (PTHR18929:SF183)
EHI_009410	Uncharacterized protein;EHI_009410;ortholog	T-cell immunomodulatory protein (PTHR13412:SF0)
EHI_050570	Cysteine proteinase, putative;EHI_050570;ortholog	Cysteine proteinase 3 (PTHR12411:SF426)	cysteine protease(PC00081)
EHI_100480	MIR domain protein;EHI_100480;ortholog
EHI_179980	60S acidic ribosomal protein P2, putative;EHI_179980;ortholog	60S acidic ribosomal protein P2 (PTHR21141:SF5)	ribosomal protein(PC00202)
EHI_093710	CXXC-rich protein;EHI_093710;ortholog	SUBFAMILY NOT NAMED (PTHR10795:SF517)
EHI_104530	Uncharacterized protein;EHI_104530;ortholog
EHI_140740	Uncharacterized protein;EHI_140740;ortholog	SUBFAMILY NOT NAMED (PTHR36451:SF1)
EHI_141830	RNA modification enzymes, MiaB-family;EHI_141830;ortholog	Threonylcarbamoyladenosine tRNA methylthiotransferase (PTHR11918:SF45)
EHI_156310	Ribonuclease, putative;EHI_156310;ortholog	Ribonuclease T2 (PTHR11240:SF22)
EHI_200230	Cell surface protease gp63, putative;EHI_200230;ortholog	Leishmanolysin-like peptidase (PTHR10942:SF36)
EHI_077530	Uncharacterized protein;EHI_077530;ortholog
EHI_125790	Endonuclease/exonuclease/phosphatase domain containing protein;EHI_125790;ortholog	Sphingomyelinase DDB_G0288017 (PTHR16320:SF1)
EHI_138750	Tyrosine kinase, putative;EHI_138750;ortholog
EHI_039860	Uncharacterized protein;EHI_039860;ortholog	Counting factor 60 (PTHR11567:SF110)	phosphatase(PC00181)
EHI_148760	N2,N2-dimethylguanosine tRNA methyltransferase, putative;EHI_148760;ortholog	tRNA (guanine(26)-N(2))-dimethyltransferase (PTHR10631:SF3)
EHI_186340	Glucosamine 6-phosphate N-acetyltransferase. putative;EHI_186340;ortholog	Glucosamine 6-phosphate N-acetyltransferase (PTHR13355:SF11)
EHI_199110	Lysozyme, putative;EHI_199110;ortholog	LYSozyme (PTHR23208:SF36)	protease(PC00190)
EHI_002140	Uncharacterized protein;EHI_002140;ortholog	FrnE protein-like (PTHR13887:SF38)	transfer/carrier protein(PC00219)
EHI_025710	Iron-sulfur flavoprotein, putative;EHI_025710;ortholog	SUBFAMILY NOT NAMED (PTHR43278:SF4)
EHI_177320	26S protease regulatory subunit, putative;EHI_177320;ortholog	26S protease regulatory subunit 6B (PTHR23073:SF8)	hydrolase(PC00121)
EHI_164490	Phosphopantothenoylcysteine decarboxylase/phosphopantothenate--cysteine ligase, putative;EHI_164490;ortholog	Phosphopantothenoylcysteine decarboxylase (PTHR14359:SF6)
EHI_192460	Diaphanous protein, homolog 1, putative;EHI_192460;ortholog	Dishevelled associated activator of morphogenesis, isoform D (PTHR23213:SF328)	non-motor actin binding protein(PC00165)
EHI_124400	Thioredoxin, putative;EHI_124400;ortholog
EHI_110680	Tryptophanyl-tRNA synthetase, putative;EHI_110680;ortholog	Tryptophan--tRNA ligase, cytoplasmic (PTHR10055:SF1)	aminoacyl-tRNA synthetase(PC00047)
EHI_187140	Uncharacterized protein;EHI_187140;ortholog	SPRY domain-containing protein 3 (PTHR12864:SF14)	transfer/carrier protein(PC00219);transporter(PC00227)
EHI_093790	Dolichyl-diphosphooligosaccharide--protein glycosyltransferase subunit 1;EHI_093790;ortholog	Dolichyl-diphosphooligosaccharide--protein glycosyltransferase subunit 1 (PTHR21049:SF0)	glycosyltransferase(PC00111)
EHI_070750	Ubiquitin-conjugating enzyme family protein;EHI_070750;ortholog	SUBFAMILY NOT NAMED (PTHR24068:SF124)	ligase(PC00142)
EHI_092280	GPI-anchor transamidase, putative;EHI_092280;ortholog	GPI-anchor transamidase (PTHR12000:SF1)	transferase(PC00220)
EHI_081710	Uncharacterized protein;EHI_081710;ortholog
EHI_201200	Leukocyte-endothelial cell adhesion molecule 3, putative;EHI_201200;ortholog
EHI_012320	Pumilio domain-containing protein C6G9.14, putative;EHI_012320;ortholog	Pumilio homology domain family member 4 (PTHR12537:SF13)	mRNA processing factor(PC00147);translation factor(PC00223)
EHI_025450	LIM zinc finger domain containing protein;EHI_025450;ortholog	LIM domain and actin-binding protein 1 (PTHR24206:SF23)	actin family cytoskeletal protein(PC00041)
EHI_139460	Nucleosome assembly protein, putative;EHI_139460;ortholog	AT14585p-related (PTHR11875:SF7)	phosphatase inhibitor(PC00183)
EHI_136160	Calreticulin, putative;EHI_136160;ortholog	Calreticulin (PTHR11073:SF2)	calcium-binding protein(PC00060)
EHI_101280	Protein tyrosine kinase domain-containing protein;EHI_101280;ortholog
EHI_178650	Uncharacterized protein;EHI_178650;ortholog	Phosphatidylinositol-glycan biosynthesis class X protein (PTHR28650:SF1)
EHI_166360	Uncharacterized protein;EHI_166360;ortholog
EHI_048670	WH2 motif domain contaning protein;EHI_048670;ortholog	RE12101p (PTHR23202:SF34)	actin family cytoskeletal protein(PC00041)
EhNO1	Glutamate synthase beta subunit, putative;EhNO1;ortholog	NADPH:adrenodoxin oxidoreductase, mitochondrial (PTHR11938:SF91)	dehydrogenase(PC00092);reductase(PC00198)
EHI_170420	Thioredoxin, putative;EHI_170420;ortholog
EHI_014400	Uncharacterized protein;EHI_014400;ortholog
EHI_120590	Uncharacterized protein;EHI_120590;ortholog	SUBFAMILY NOT NAMED (PTHR37049:SF3)
EHI_027580	Importin alpha, putative;EHI_027580;ortholog	Importin subunit alpha (PTHR23316:SF0)
EHI_194410	Isopentenyl-diphosphate delta-isomerase, putative;EHI_194410;ortholog	SUBFAMILY NOT NAMED (PTHR43665:SF1)	dehydrogenase(PC00092);isomerase(PC00135);ligase(PC00142)
EHI_107930	Uncharacterized protein;EHI_107930;ortholog
EHI_135420	Glucosidase 2 subunit beta, putative;EHI_135420;ortholog	Glucosidase 2 subunit beta (PTHR12630:SF1)	enzyme modulator(PC00095);transferase(PC00220)
EHI_200080	Purine nucleoside phosphorylase, putative;EHI_200080;ortholog	Uridine phosphorylase (PTHR43691:SF1)	phosphorylase(PC00187)
EHI_029560	Glucosamine--fructose-6-phosphate aminotransferase, putative;EHI_029560;ortholog	GH12731p-related (PTHR10937:SF0)	transaminase(PC00216)
EHI_138000	Uncharacterized protein;EHI_138000;ortholog
EHI_012340	Uncharacterized protein;EHI_012340;ortholog
EHI_107120	RNA recognition motif domain containing protein;EHI_107120;ortholog	Found in neurons, isoform A (PTHR43938:SF6)
EHI_007020	Uncharacterized protein;EHI_007020;ortholog
EHI_046670	DNA-(apurinic or apyrimidinic site) lyase;EHI_046670;ortholog	DNA-(apurinic or apyrimidinic site) lyase (PTHR22748:SF6)
EHI_177400	ATPase ASNA1 homolog;EHI_177400;ortholog	ATPase ASNA1 (PTHR10803:SF3)	nucleotide phosphatase(PC00173);transporter(PC00227)
EHI_148240	Uncharacterized protein;EHI_148240;ortholog
EHI_087840	Uncharacterized protein;EHI_087840;ortholog	SUBFAMILY NOT NAMED (PTHR22774:SF11)
EHI_011250	Uncharacterized protein;EHI_011250;ortholog
EHI_167620	Protein phosphatase domain-containing protein;EHI_167620;ortholog	Protein phosphatase 1L (PTHR13832:SF321)	protein phosphatase(PC00195)
EHI_068650	Uncharacterized protein;EHI_068650;ortholog
EHI_026340	Thioredoxin, putative;EHI_026340;ortholog
EHI_052770	Glucosidase II alpha subunit, putative;EHI_052770;ortholog	BcDNA.GH04962 (PTHR22762:SF54)
EHI_047750	Cytosolic Fe-S cluster assembly factor NUBP1 homolog;EHI_047750;ortholog	Cytosolic Fe-S cluster assembly factor NUBP1 (PTHR23264:SF19)
EHI_159640	Iron hydrogenase, putative;EHI_159640;ortholog	cytosolic Fe-S cluster assembly factor CG17683-related (PTHR11615:SF6)	dehydrogenase(PC00092);reductase(PC00198)
EHI_086080	Proteasome alpha subunit, putative;EHI_086080;ortholog	Proteasome subunit alpha type-related (PTHR11599:SF12)
EHI_008810	Uncharacterized protein;EHI_008810;ortholog
EHI_151500	Uncharacterized protein;EHI_151500;ortholog
EHI_117270	Fumarate hydratase class I, anaerobic, putative (Fragment);EHI_117270;ortholog
EHI_065710	Uncharacterized protein;EHI_065710;ortholog
EHI_152010	Histone acetyltransferase, putative;EHI_152010;ortholog	Elongator complex protein 3 (PTHR11135:SF0)	acetyltransferase(PC00038)
EHI_108760	Cytoplasmic tRNA 2-thiolation protein 1;EHI_108760;ortholog	Cytoplasmic tRNA 2-thiolation protein 1 (PTHR11807:SF12)
EHI_153780	Uncharacterized protein;EHI_153780;ortholog	Midasin (PTHR22908:SF66)	chaperone(PC00072)
EHI_129810	Alpha-amylase;EHI_129810;ortholog	CD98 heavy chain, isoform D (PTHR43447:SF1)
EHI_133970	Thioredoxin, putative;EHI_133970;ortholog
EHI_176150	Ribose 5-phosphate isomerase, putative;EHI_176150;ortholog	DNA-damage-repair/toleration protein DRT102 (PTHR30345:SF0)	isomerase(PC00135)
EHI_083250	Alpha-NAC protein, putative;EHI_083250;ortholog	Hmr-related (PTHR21713:SF4)	basic helix-loop-helix transcription factor(PC00055)
EHI_118070	Uncharacterized protein;EHI_118070;ortholog
EHI_010340	Uncharacterized protein;EHI_010340;ortholog	SUBFAMILY NOT NAMED (PTHR35899:SF1)
EHI_201300	Uncharacterized protein;EHI_201300;ortholog	SUBFAMILY NOT NAMED (PTHR14241:SF21)
EHI_189860	Glycerophosphoryl diester phosphodiesterase, putative;EHI_189860;ortholog	Glycerophosphocholine phosphodiesterase GPCPD1 (PTHR22958:SF1)	phosphodiesterase(PC00185);phospholipase(PC00186)
EHI_140150	Uncharacterized protein;EHI_140150;ortholog
EHI_034710	Heat shock protein, putative;EHI_034710;ortholog	Chaperone protein ClpB1-related (PTHR11638:SF146)	chaperone(PC00072);protease(PC00190)
EHI_120340	Nucleosome assembly protein, putative;EHI_120340;ortholog	AT14585p-related (PTHR11875:SF7)	phosphatase inhibitor(PC00183)
EHI_030470	Uncharacterized protein;EHI_030470;ortholog
EHI_037140	Receptor protein kinase, putative;EHI_037140;ortholog
EHI_132030	Long-chain-fatty-acid--CoA ligase, putative;EHI_132030;ortholog	Long chain acyl-CoA synthetase 3-related (PTHR43272:SF3)	ligase(PC00142)
EHI_095180	Uncharacterized protein;EHI_095180;ortholog
EHI_110000	Uncharacterized protein;EHI_110000;ortholog
EHI_062790	Thioredoxin, putative;EHI_062790;ortholog	thioredoxin-5-related (PTHR10438:SF268)	oxidoreductase(PC00176)
EHI_128450	Proliferating cell nuclear antigen;EHI_128450;ortholog	Proliferating cell nuclear antigen (PTHR11352:SF0)	DNA polymerase processivity factor(PC00015)
EHI_035810	Uncharacterized protein;EHI_035810;ortholog	Neurofibromin (PTHR10194:SF60)	G-protein modulator(PC00022)
EHI_195020	Uncharacterized protein;EHI_195020;ortholog
EHI_147530	DNA primase large subunit, putative;EHI_147530;ortholog	DNA primase large subunit (PTHR10537:SF3)
EHI_142740	Uncharacterized protein;EHI_142740;ortholog	CDC50 family protein chat-1 (PTHR10926:SF0)
EHI_023060	Thioredoxin, putative;EHI_023060;ortholog	SUBFAMILY NOT NAMED (PTHR18929:SF185)
EHI_050690	Uncharacterized protein;EHI_050690;ortholog
EHI_091460	TFIID subunit, putative;EHI_091460;ortholog	TAF6-like RNA polymerase II p300/CBP-associated factor-associated factor 65 kDa subunit 6L (PTHR10221:SF9)	transcription factor(PC00218)
EHI_050800	Uncharacterized protein;EHI_050800;ortholog	SUBFAMILY NOT NAMED (PTHR35899:SF1)
EHI_151800	Ganglioside gm2 activator protein, putative;EHI_151800;ortholog	Ganglioside GM2 activator (PTHR17357:SF0)	transfer/carrier protein(PC00219)
EHI_152850	Uncharacterized protein;EHI_152850;ortholog	Counting factor 60 (PTHR11567:SF110)	phosphatase(PC00181)
EHI_035820	Uncharacterized protein;EHI_035820;ortholog
EHI_074180	Cysteine proteinase 1, putative;EHI_074180;ortholog	Cysteine proteinase 3 (PTHR12411:SF426)	cysteine protease(PC00081)
