# Supplementary material for: Escherichia coli mediated resistance of Entamoeba histolytica to oxidative stress is triggered by oxaloacetate
Source: PLoS Pathog. 2018 Oct 11;14(10):e1007295. doi: 10.1371/journal.ppat.1007295 (PMC6181410; doi:10.1371/journal.ppat.1007295)
Supplement: S4 Table — (XLS) [file ppat.1007295.s004.xls]

## Sheet: pantherGeneList
	Ox proteins in common between trophozoites incubated with dead or heat-killed E.coli O55
Gene ID	Gene name	PANTHER Family/Subfamily	PANTHER Protein Class
EHI_189860	Glycerophosphoryl diester phosphodiesterase, putative;EHI_189860;ortholog	GLYCEROPHOSPHOCHOLINE PHOSPHODIESTERASE GPCPD1 (PTHR22958:SF1)	phosphodiesterase(PC00185);phospholipase(PC00186)
EHI_148360	Uncharacterized protein;EHI_148360;ortholog	SUBFAMILY NOT NAMED (PTHR15337:SF11)	reductase(PC00198)
EHI_097870	Uncharacterized protein;EHI_097870;ortholog	SUBFAMILY NOT NAMED (PTHR38081:SF1)
EHI_159870	Galactose-inhibitable lectin small subunit, putative;EHI_159870;ortholog
EHI_158050	Hsc70-interacting protein, putative;EHI_158050;ortholog	HSC70-INTERACTING PROTEIN-RELATED (PTHR45883:SF2)
EHI_068650	Uncharacterized protein;EHI_068650;ortholog
EHI_058330	Galactose-inhibitable lectin, putative;EHI_058330;ortholog
EHI_201200	Leukocyte-endothelial cell adhesion molecule 3, putative;EHI_201200;ortholog
EHI_009410	Uncharacterized protein;EHI_009410;ortholog	T-CELL IMMUNOMODULATORY PROTEIN (PTHR13412:SF0)
EHI_200080	Purine nucleoside phosphorylase, putative;EHI_200080;ortholog	FI09636P-RELATED (PTHR43691:SF3)	phosphorylase(PC00187)
EHI_164400	Ubiquitin-conjugating enzyme family protein;EHI_164400;ortholog
EHI_046650	Gal/GalNAc lectin heavy subunit, putative;EHI_046650;ortholog
EHI_039860	Uncharacterized protein;EHI_039860;ortholog	LYSOPHOSPHATIDIC ACID PHOSPHATASE TYPE 6 (PTHR11567:SF110)	phosphatase(PC00181)
EHI_103450	Actin binding protein, putative;EHI_103450;ortholog
EHI_104740	Uncharacterized protein;EHI_104740;ortholog
EHI_065710	Uncharacterized protein;EHI_065710;ortholog
EHI_173460	Uncharacterized protein;EHI_173460;ortholog
EHI_035510	Uncharacterized protein;EHI_035510;ortholog
EHI_179980	60S acidic ribosomal protein P2, putative;EHI_179980;ortholog
EHI_074110	Oxysterol binding protein, putative;EHI_074110;ortholog	OXYSTEROL-BINDING PROTEIN-RELATED PROTEIN 5 (PTHR10972:SF102)
EHI_199120	Serine/threonine-protein phosphatase;EHI_199120;ortholog	SERINE/THREONINE-PROTEIN PHOSPHATASE 2B CATALYTIC SUBUNIT 1-RELATED (PTHR45673:SF1)
EHI_044740	UMP-CMP kinase, putative;EHI_044740;ortholog	UMP-CMP KINASE (PTHR23359:SF107)	nucleotide kinase(PC00172)
EHI_021560	Thioredoxin, putative;EHI_021560;ortholog	PROTEIN DISULFIDE-ISOMERASE A6 (PTHR45815:SF3)
EHI_085970	Uncharacterized protein;EHI_085970;ortholog	TRNA ADENINE 58 -N 1 -METHYLTRANSFERASE NON-CATALYTIC SUBUNIT TRM6 (PTHR12945:SF0)	translation initiation factor(PC00224)
EHI_192590	Beta-amylase;EHI_192590;ortholog	BETA-AMYLASE 3, CHLOROPLASTIC (PTHR31352:SF1)
EHI_120590	Uncharacterized protein;EHI_120590;ortholog	SUBFAMILY NOT NAMED (PTHR37049:SF4)
EHI_110000	Uncharacterized protein;EHI_110000;ortholog
EHI_062790	Thioredoxin, putative;EHI_062790;ortholog	THIOREDOXIN (PTHR10438:SF284)
EHI_182720	Dipeptidyl-peptidase, putative;EHI_182720;ortholog	SUBFAMILY NOT NAMED (PTHR42776:SF13)	serine protease(PC00203)
EHI_039210	tRNA (adenine(58)-N(1))-methyltransferase;EHI_039210;ortholog	TRNA ADENINE 58 -N 1 -METHYLTRANSFERASE CATALYTIC SUBUNIT TRMT61A (PTHR12133:SF2)	methyltransferase(PC00155)
EHI_093790	Dolichyl-diphosphooligosaccharide--protein glycosyltransferase subunit 1;EHI_093790;ortholog	DOLICHYL-DIPHOSPHOOLIGOSACCHARIDE--PROTEIN GLYCOSYLTRANSFERASE SUBUNIT 1 (PTHR21049:SF0)	glycosyltransferase(PC00111)
EHI_035810	Uncharacterized protein;EHI_035810;ortholog	INHIBITORY REGULATOR PROTEIN IRA1-RELATED (PTHR10194:SF60)	G-protein modulator(PC00022)
EHI_200230	Cell surface protease gp63, putative;EHI_200230;ortholog	LEISHMANOLYSIN-LIKE PEPTIDASE (PTHR10942:SF0)	cell adhesion molecule(PC00069);metalloprotease(PC00153)
EHI_136160	Calreticulin, putative;EHI_136160;ortholog	CALRETICULIN (PTHR11073:SF2)	calcium-binding protein(PC00060)
EHI_014140	Uncharacterized protein;EHI_014140;ortholog	SI:CH211-225B11.4 (PTHR14387:SF0)	receptor(PC00197)
EHI_086080	Proteasome endopeptidase complex;EHI_086080;ortholog	PROTEASOME SUBUNIT ALPHA TYPE-RELATED (PTHR11599:SF12)	protease(PC00190)
EHI_155420	Prefoldin subunit 6, putative;EHI_155420;ortholog	PREFOLDIN SUBUNIT 6 (PTHR21431:SF0)
EHI_193460	Uncharacterized protein;EHI_193460;ortholog
EHI_035130	Uncharacterized protein;EHI_035130;ortholog	RNA POLYMERASE I-SPECIFIC TRANSCRIPTION INITIATION FACTOR RRN3-RELATED (PTHR12790:SF0)	transcription factor(PC00218)
EHI_072060	Uncharacterized protein;EHI_072060;ortholog	THIOREDOXIN DOMAIN-CONTAINING PROTEIN 16 (PTHR22699:SF1)
EHI_050690	Uncharacterized protein;EHI_050690;ortholog
EHI_127030	Uncharacterized protein;EHI_127030;ortholog	SUBFAMILY NOT NAMED (PTHR35899:SF1)
EHI_161030	Rab family GTPase;EHI_161030;ortholog	DRAB11 (PTHR24073:SF87)
EHI_161650	Uncharacterized protein;EHI_161650;ortholog
EHI_138750	Tyrosine kinase, putative;EHI_138750;ortholog	SUBFAMILY NOT NAMED (PTHR45756:SF1)
EHI_183120	Centromeric protein E, putative;EHI_183120;ortholog
EHI_026480	(2r)-phospho-3-sulfolactate synthase, putative;EHI_026480;ortholog
EHI_151800	Ganglioside gm2 activator protein, putative;EHI_151800;ortholog	GANGLIOSIDE GM2 ACTIVATOR (PTHR17357:SF0)	transfer/carrier protein(PC00219)
EHI_071590	Protein disulfide isomerase, putative;EHI_071590;ortholog	THIOREDOXIN DOMAIN-CONTAINING PROTEIN 5 (PTHR45672:SF3)
cpbf1	Cysteine protease binding protein family 1;cpbf1;ortholog
EHI_005970	Uncharacterized protein;EHI_005970;ortholog
EHI_100480	MIR domain protein;EHI_100480;ortholog
EHI_077500	Galactose-specific adhesin 170kD subunit;EHI_077500;ortholog
EHI_158320	Peptidase T, putative;EHI_158320;ortholog	PEPTIDASE T (PTHR42994:SF1)	deacetylase(PC00087);metalloprotease(PC00153)
EHI_151810	Eukaryotic translation initiation factor 5A;EHI_151810;ortholog	EUKARYOTIC TRANSLATION INITIATION FACTOR 5A-1 (PTHR11673:SF6)	translation initiation factor(PC00224)
EHI_156310	Ribonuclease, putative;EHI_156310;ortholog	RIBONUCLEASE T2 (PTHR11240:SF22)
EHI_133970	Thioredoxin, putative;EHI_133970;ortholog	THIOREDOXIN DOMAIN-CONTAINING PROTEIN 16 (PTHR22699:SF1)
EHI_017630	Uncharacterized protein;EHI_017630;ortholog
EHI_201300	Uncharacterized protein;EHI_201300;ortholog	SUBFAMILY NOT NAMED (PTHR14241:SF21)
EHI_194600	Molybdenum cofactor sulfurase putative;EHI_194600;ortholog	MOLYBDENUM COFACTOR SULFURASE (PTHR14237:SF19)
EHI_104450	Uncharacterized protein;EHI_104450;ortholog	SUBFAMILY NOT NAMED (PTHR35899:SF1)
EHI_128450	Proliferating cell nuclear antigen;EHI_128450;ortholog	PROLIFERATING CELL NUCLEAR ANTIGEN (PTHR11352:SF0)	DNA polymerase processivity factor(PC00015)
EHI_104600	13 kDa ribonucleoprotein-associated protein, putative;EHI_104600;ortholog	NHP2-LIKE PROTEIN 1 (PTHR23105:SF38)	ribosomal protein(PC00202)
EHI_152220	Uncharacterized protein;EHI_152220;ortholog	SUBFAMILY NOT NAMED (PTHR35899:SF1)
EHI_110350	Thioredoxin, putative;EHI_110350;ortholog	PROTEIN DISULFIDE-ISOMERASE (PTHR18929:SF40)
EHI_194850	Uncharacterized protein;EHI_194850;ortholog
EHI_004490	Thioredoxin;EHI_004490;ortholog	THIOREDOXIN (PTHR10438:SF284)
EHI_049690	Galactose-specific adhesin light subunit, putative;EHI_049690;ortholog
EHI_004880	Uncharacterized protein;EHI_004880;ortholog	RIBONUCLEASE T2 (PTHR11240:SF22)
EHI_104530	Uncharacterized protein;EHI_104530;ortholog
EHI_139460	Nucleosome assembly protein, putative;EHI_139460;ortholog	AT14585P-RELATED (PTHR11875:SF7)	phosphatase inhibitor(PC00183)
EHI_070750	Ubiquitin-conjugating enzyme family protein;EHI_070750;ortholog	SUBFAMILY NOT NAMED (PTHR24068:SF124)	ligase(PC00142)
EHI_188930	PH-protein kinase domain containing protein;EHI_188930;ortholog	SERINE/THREONINE-PROTEIN KINASE SGK-1 (PTHR24356:SF243)	annexin(PC00050);calmodulin(PC00061);non-receptor serine/threonine protein kinase(PC00167);transfer/carrier protein(PC00219)
EHI_176820	N-acetylmuraminidase, putative;EHI_176820;ortholog	LYSOZYME (PTHR23208:SF36)	protease(PC00190)
EHI_147230	Uncharacterized protein;EHI_147230;ortholog	DNA-DIRECTED RNA POLYMERASE III SUBUNIT RPC6 (PTHR12780:SF1)	DNA-directed RNA polymerase(PC00019);nucleotidyltransferase(PC00174)
EHI_178850	70 kDa peptidyl-prolyl isomerase, putative;EHI_178850;ortholog	OUTER ENVELOPE PROTEIN 61 (PTHR43811:SF15)	calcium-binding protein(PC00060);chaperone(PC00072);isomerase(PC00135)
EHI_035690	Galactose-inhibitable lectin 35 kDa subunit;EHI_035690;ortholog
EHI_098190	Uncharacterized protein;EHI_098190;ortholog	UPF0553 PROTEIN C9ORF64 (PTHR21314:SF0)
EHI_029540	Dolichyl-diphosphooligosaccharide--protein glycosyltransferase subunit 1;EHI_029540;ortholog	DOLICHYL-DIPHOSPHOOLIGOSACCHARIDE--PROTEIN GLYCOSYLTRANSFERASE SUBUNIT 1 (PTHR21049:SF0)	glycosyltransferase(PC00111)
EHI_068320	Glycerophosphoryl diester phosphodiesterase, putative;EHI_068320;ortholog	SUBFAMILY NOT NAMED (PTHR46211:SF4)
EHI_095180	Uncharacterized protein;EHI_095180;ortholog
EHI_186480	Eukaryotic translation initiation factor 5A;EHI_186480;ortholog	EUKARYOTIC TRANSLATION INITIATION FACTOR 5A-1 (PTHR11673:SF6)	translation initiation factor(PC00224)
EHI_012340	Uncharacterized protein;EHI_012340;ortholog
EHI_157130	Uncharacterized protein;EHI_157130;ortholog
EHI_023060	Thioredoxin, putative;EHI_023060;ortholog	THIOREDOXIN DOMAIN-CONTAINING PROTEIN 5 (PTHR45672:SF3)
EHI_010340	Uncharacterized protein;EHI_010340;ortholog	SUBFAMILY NOT NAMED (PTHR35899:SF1)
EHI_179330	Protein phosphatase family protein;EHI_179330;ortholog	PROTEIN SPALTEN (PTHR13832:SF512)	kinase inhibitor(PC00139);protein phosphatase(PC00195)
EHI_073580	Leucine-rich repeat containing protein;EHI_073580;ortholog
EHI_042370	Galactose-specific adhesin 170kD subunit, putative;EHI_042370;ortholog
EHI_022960	LIM zinc finger domain containing protein;EHI_022960;ortholog	PAXILLIN, ISOFORM F (PTHR24216:SF8)
EhNO1	Glutamate synthase beta subunit, putative;EhNO1;ortholog	NADPH:ADRENODOXIN OXIDOREDUCTASE, MITOCHONDRIAL (PTHR11938:SF91)	cysteine protease(PC00081);dehydrogenase(PC00092);reductase(PC00198)
EHI_170420	Thioredoxin, putative;EHI_170420;ortholog	PROTEIN DISULFIDE-ISOMERASE A4 (PTHR18929:SF132)
EHI_006700	Thioredoxin, putative;EHI_006700;ortholog
EHI_074180	Cysteine proteinase 1, putative;EHI_074180;ortholog	CATHEPSIN Z (PTHR12411:SF14)	cysteine protease(PC00081);protease inhibitor(PC00191)
EHI_130880	Uncharacterized protein;EHI_130880;ortholog	PHOSPHATIDYLINOSITOL-GLYCAN BIOSYNTHESIS CLASS X PROTEIN (PTHR28650:SF1)
EHI_007930	Uncharacterized protein;EHI_007930;ortholog
EHI_098230	Uncharacterized protein;EHI_098230;ortholog	PEPTIDYL-TRNA HYDROLASE 2, MITOCHONDRIAL (PTHR12649:SF11)
EHI_005950	Tubulin alpha chain;EHI_005950;ortholog	TUBULIN ALPHA-2 CHAIN (PTHR11588:SF239)	tubulin(PC00228)
EHI_146950	Acid phosphatase, putative;EHI_146950;ortholog	LYSOPHOSPHATIDIC ACID PHOSPHATASE TYPE 6 (PTHR11567:SF110)	phosphatase(PC00181)
EHI_096570	Lysozyme, putative;EHI_096570;ortholog	LYSOZYME (PTHR23208:SF36)	protease(PC00190)
EHI_188160	Uncharacterized protein;EHI_188160;ortholog
EHI_140740	Uncharacterized protein;EHI_140740;ortholog	SUBFAMILY NOT NAMED (PTHR36451:SF1)
EHI_187140	Uncharacterized protein;EHI_187140;ortholog
EHI_000610	Nucleotide binding protein 2, putative;EHI_000610;ortholog	CYTOSOLIC FE-S CLUSTER ASSEMBLY FACTOR NUBP2 (PTHR23264:SF32)
EHI_050800	Uncharacterized protein;EHI_050800;ortholog	SUBFAMILY NOT NAMED (PTHR35899:SF1)
EHI_135420	Glucosidase 2 subunit beta, putative;EHI_135420;ortholog	GLUCOSIDASE 2 SUBUNIT BETA (PTHR12630:SF1)	enzyme modulator(PC00095);transferase(PC00220)
EHI_117690	Uncharacterized protein;EHI_117690;ortholog
EHI_125790	Endonuclease/exonuclease/phosphatase domain containing protein;EHI_125790;ortholog	SPHINGOMYELINASE DDB_G0288017 (PTHR16320:SF1)
EHI_127160	Ribonuclease, putative;EHI_127160;ortholog	RIBONUCLEASE T2 (PTHR11240:SF22)
EHI_199110	Lysozyme, putative;EHI_199110;ortholog	LYSOZYME (PTHR23208:SF36)	protease(PC00190)
EHI_048670	WH2 motif domain contaning protein;EHI_048670;ortholog	RE12101P (PTHR23202:SF34)	actin family cytoskeletal protein(PC00041)
EHI_152850	Uncharacterized protein;EHI_152850;ortholog	LYSOPHOSPHATIDIC ACID PHOSPHATASE TYPE 6 (PTHR11567:SF110)	phosphatase(PC00181)
EHI_030890	Uncharacterized protein;EHI_030890;ortholog
EHI_132030	Long-chain-fatty-acid--CoA ligase, putative;EHI_132030;ortholog	LONG CHAIN ACYL-COA SYNTHETASE 3-RELATED (PTHR43272:SF3)	ligase(PC00142)
EHI_152310	Branched-chain amino acid aminotransferase, putative;EHI_152310;ortholog	D-AMINO-ACID TRANSAMINASE, CHLOROPLASTIC (PTHR42743:SF3)	transaminase(PC00216)
EHI_177400	ATPase ASNA1 homolog;EHI_177400;ortholog	ATPASE ASNA1 (PTHR10803:SF3)	nucleotide phosphatase(PC00173);transporter(PC00227)
EHI_199050	Diphthamide synthesis protein, putative;EHI_199050;ortholog	2- 3-AMINO-3-CARBOXYPROPYL HISTIDINE SYNTHASE SUBUNIT 1 (PTHR10762:SF1)
EHI_153780	Midasin;EHI_153780;ortholog	MIDASIN (PTHR22908:SF66)
EHI_153200	Uncharacterized protein;EHI_153200;ortholog	ENDOPLASMIC RETICULUM-GOLGI INTERMEDIATE COMPARTMENT PROTEIN 3 (PTHR10984:SF25)
cpbf6	Cysteine protease binding protein family 6;cpbf6;ortholog
EHI_182970	Uncharacterized protein;EHI_182970;ortholog	ENDOPLASMIC RETICULUM-GOLGI INTERMEDIATE COMPARTMENT PROTEIN 3 (PTHR10984:SF25)
EHI_013650	Rac-like GTP-binding protein RAC2, putative;EHI_013650;ortholog	RHO GTPASE (PTHR24072:SF110)	small GTPase(PC00208)
EHI_083250	Alpha-NAC protein, putative;EHI_083250;ortholog	HMR-RELATED (PTHR21713:SF4)	basic helix-loop-helix transcription factor(PC00055)
EHI_025380	Hypothetical membrane-spanning protein;EHI_025380;ortholog	RE59932P (PTHR21229:SF2)	G-protein coupled receptor(PC00021)
EHI_069510	Uncharacterized protein;EHI_069510;ortholog
EHI_065330	Gal/GalNAc lectin subunit Igl2;EHI_065330;ortholog	SUBFAMILY NOT NAMED (PTHR23275:SF31)
EHI_148790	Gal/GalNAc lectin light subunit;EHI_148790;ortholog
EHI_039200	Uncharacterized protein;EHI_039200;ortholog
EHI_166360	Uncharacterized protein;EHI_166360;ortholog
EHI_134740	Iron-sulfur flavoprotein, putative;EHI_134740;ortholog	SUBFAMILY NOT NAMED (PTHR43278:SF4)
EHI_110510	Uncharacterized protein;EHI_110510;ortholog	DEOXYNUCLEOSIDE TRIPHOSPHATE TRIPHOSPHOHYDROLASE SAMHD1 (PTHR11373:SF4)
EHI_068090	Serine carboxypeptidase (S28) family protein;EHI_068090;ortholog	PROTEASE, SERINE, 16 THYMUS (PTHR11010:SF11)	serine protease(PC00203)
EHI_035730	Uncharacterized protein;EHI_035730;ortholog
EHI_010530	Tubulin alpha chain;EHI_010530;ortholog	TUBULIN ALPHA-2 CHAIN (PTHR11588:SF239)	tubulin(PC00228)
