# Supplementary material for: Escherichia coli mediated resistance of Entamoeba histolytica to oxidative stress is triggered by oxaloacetate
Source: PLoS Pathog. 2018 Oct 11;14(10):e1007295. doi: 10.1371/journal.ppat.1007295 (PMC6181410; doi:10.1371/journal.ppat.1007295)
Supplement: S5 Table — (XLS) [file ppat.1007295.s005.xls]

## Sheet: cell redox homeostasis life bac
Enriched Ox-proteins in trophozoites + live E.coli O55
Cell redox homeostasis (GO:0045454)
	Gene name	Protein name
	EHI_004490	Thioredoxin
	EHI_169240	Thioredoxin, putative
	EHI_006700	Thioredoxin, putative
	EHI_021560	Thioredoxin, putative
	EHI_110350	Thioredoxin, putative
	EHI_042900	Thioredoxin, putative
	EHI_072060	Uncharacterized protein
	EHI_071590	Protein disulfide isomerase
	EHI_124400	Thioredoxin, putative
	EHI_170420	Thioredoxin, putative
	EHI_026340	Thioredoxin, putative
	EHI_133970	Thioredoxin, putative
	EHI_062790	Thioredoxin, putative
	EHI_023060	Thioredoxin, putative
Enriched Ox-proteins in trophozoites + dead E.coli O55
Cell redox homeostasis (GO:0045454)	EHI_004490	Thioredoxin
	EHI_006700	Thioredoxin, putative
	EHI_021560	Thioredoxin, putative
	EHI_110350	Thioredoxin, putative
	EHI_072060	Uncharacterized protein
	EHI_071590	Protein disulfide isomerase
	EHI_170420	Thioredoxin, putative
	EHI_133970	Thioredoxin, putative
	EHI_062790	Thioredoxin, putative
	EHI_023060	Thioredoxin, putative
cellular lipid metabolic process (GO:0044255)	EHI_129780	Uncharacterized protein
	EHI_162230	Alpha-1,3-mannosyltransferase ALG2, putative
	EHI_006130	Phosphatidylinositol 3-kinase, putative
	EHI_111000	3-ketoacyl-CoA synthase
	EHI_130880	Uncharacterized protein
	EHI_105060	Geranylgeranyl pyrophosphate synthase, putative
	EHI_070720	L-myo-inositol-1-phosphate synthase
	EHI_006710	Uncharacterized protein
	EHI_001830	Uncharacterized protein
	EHI_179820	3'(2'),5'-bisphosphate nucleotidase, putative
	EHI_103330	Mannosyltransferase, putative
	EHI_112870	3-ketoacyl-CoA synthase
	EHI_110570	Protein tyrosine phosphatase, putative
	EHI_158240	3-ketoacyl-CoA synthase
	EHI_189860	Glycerophosphoryl diester phosphodiesterase, putative
	EHI_148700	Phosphatidylinositol 4-kinase, putative
	EHI_151800	Ganglioside gm2 activator protein, putative
small molecule metabolic process (GO:0044281)
	EHI_004490	Thioredoxin
	EHI_148290	Thiamine pyrophosphokinase, putative
	EHI_044740	UMP-CMP kinase, putative
	EHI_110510	Uncharacterized protein
	EHI_008200	Glyceraldehyde-3-phosphate dehydrogenase
	EHI_111000	3-ketoacyl-CoA synthase
	EHI_086530	Alkyl sulfatase, putative
	EHI_073460	Glycyl-tRNA synthetase, putative
	EHI_070720	L-myo-inositol-1-phosphate synthase
	EHI_126920	Asparaginyl-tRNA synthetase, putative
	EHI_104360	Nucleoside diphosphate kinase, putative
	EHI_087540	Phosphoribulokinase /uridine kinase family protein
	EhTD1	Threonine dehydratase;EhTD1
	EHI_040400	Prolyl-tRNA synthetase, putative
	EHI_177660	Isoleucyl-tRNA synthetase, putative
	EHI_005040	Adenosine deaminase, putative
	EHI_010950	Nicotinamide-nucleotide adenylyltransferase
	EhNO1	Glutamate synthase beta subunit, putative;EhNO1
	EHI_120890	AMP deaminase, putative
	EHI_200080	Purine nucleoside phosphorylase, putative
	EHI_134830	NAD synthetase, putative
	EHI_079860	Methionyl-tRNA synthetase, putative
	EHI_112870	3-ketoacyl-CoA synthase
	EHI_110570	Protein tyrosine phosphatase, putative
	EHI_158240	3-ketoacyl-CoA synthase
	EHI_062790	Thioredoxin, putative
carbohydrate derivative metabolic process (GO:1901135)
	EHI_162230	Alpha-1,3-mannosyltransferase ALG2, putative
	EHI_110510	Uncharacterized protein
	EHI_008200	Glyceraldehyde-3-phosphate dehydrogenase
	EHI_130880	Uncharacterized protein
	EHI_029540	Dolichyl-diphosphooligosaccharide--protein glycosyltransferase subunit 1
	EHI_104360	Nucleoside diphosphate kinase, putative
	EHI_087540	Phosphoribulokinase /uridine kinase family protein
	EHI_001830	Uncharacterized protein;EHI_001830
	EHI_100480	MIR domain protein;EHI_100480
	EHI_005040	Adenosine deaminase, putative;EHI_005040
	EHI_199110	Lysozyme, putative;EHI_199110
	EHI_118880	Oligosaccharyl transferase, putative;EHI_118880
	EHI_093790	Dolichyl-diphosphooligosaccharide--protein glycosyltransferase subunit 1
	EHI_120890	AMP deaminase, putative
	EHI_135420	Glucosidase 2 subunit beta, putative
	EHI_200080	Purine nucleoside phosphorylase, putative
	EHI_011940	Dolichyl-diphosphooligosaccharide--protein glycosyltransferase subunit STT3A, putative
	EHI_103330	Mannosyltransferase, putative
	EHI_151800	Ganglioside gm2 activator protein, putative
organonitrogen compound biosynthetic process (GO:1901566)
	EHI_129780	Uncharacterized protein
	EHI_148290	Thiamine pyrophosphokinase
	EHI_162230	Alpha-1,3-mannosyltransferase ALG2, putative
	EHI_138770	60S acidic ribosomal protein P2, putative
	EHI_044740	UMP-CMP kinase, putative
	EHI_200070	Uncharacterized protein
	EHI_130880	Uncharacterized protein
	EHI_073460	Glycyl-tRNA synthetase, putative
	EHI_029540	Dolichyl-diphosphooligosaccharide--protein glycosyltransferase subunit 1
	EHI_011210	Elongation factor 1-alpha
	EHI_186480	Eukaryotic translation initiation factor 5A
	EHI_126920	Asparaginyl-tRNA synthetase, putative
	EHI_104360	Nucleoside diphosphate kinase, putative
	EHI_193080	60S ribosomal protein L9, putative
	EHI_087540	Phosphoribulokinase /uridine kinase family protein
	EHI_042920	60S acidic riboomal protein P1, putative
	EHI_040400	Prolyl-tRNA synthetase, putative
	EHI_131020	Translation initiation factor eIF-2B epsilon subunit, putative
	EHI_001830	Uncharacterized protein
	EHI_151810	Eukaryotic translation initiation factor 5A
	EHI_100480	MIR domain protein
	EHI_179980	60S acidic ribosomal protein P2, putative
	EHI_177660	Isoleucyl-tRNA synthetase, putative
	EHI_005040	Adenosine deaminase, putative
	EHI_178890	Uncharacterized protein
	EHI_118880	Oligosaccharyl transferase, putative
	EHI_093790	Dolichyl-diphosphooligosaccharide--protein glycosyltransferase subunit 1
	EHI_010950	Nicotinamide-nucleotide adenylyltransferase
	EHI_120890	AMP deaminase, putative
	EHI_013220	Eukaryotic translation initiation factor 4E, putative
	EHI_134830	NAD synthetase, putative
	EHI_011940	Dolichyl-diphosphooligosaccharide--protein glycosyltransferase subunit STT3A, putative
	EHI_079860	Methionyl-tRNA synthetase, putative
	EHI_103330	Mannosyltransferase, putative
	EHI_110570	Protein tyrosine phosphatase, putative
