# Supplementary material for: Escherichia coli mediated resistance of Entamoeba histolytica to oxidative stress is triggered by oxaloacetate
Source: PLoS Pathog. 2018 Oct 11;14(10):e1007295. doi: 10.1371/journal.ppat.1007295 (PMC6181410; doi:10.1371/journal.ppat.1007295)
Supplement: S6 Table — (XLSX) [file ppat.1007295.s006.xlsx]

## Sheet: Sheet1
E.coli proteins co-purified with E.histolytica ox-proteins
Uniprot	protein name	standard name
P00805	L-asparaginase 2	ansB
P30859	Putative ABC transporter arginine-binding protein 2	artI
P0AC38	Aspartate ammonia-lyase	aspA
P0ABB0;C4ZZ12;B1X9W2	ATP synthase subunit alpha	atpA
P0ABB4;C4ZZ10;B1X9W0	ATP synthase subunit beta	atpD
P0A6H1;C4ZTJ5;B1XFM6	ATP-dependent Clp protease ATP-binding subunit ClpX	clpX
P0ABJ9	Cytochrome bd-I ubiquinol oxidase subunit 1	cydA
P23845;C4ZZQ5;B1XCS7	Sulfate adenylyltransferase subunit 1	cysN
P11557	Protein DamX	damX
P04036;C4ZPV7;B1XBF6	4-hydroxy-tetrahydrodipicolinate reductase	dapB
P0A6Y8	Chaperone protein DnaK	dnaK
P23847	Periplasmic dipeptide transport protein	dppA
P0A6P9;C4ZZT2;B1XDI9	Enolase	eno
P10384	Long-chain fatty acid transport protein	fadL
P0A6M8;C4ZUJ5;B1X6J0	Elongation factor G	fusA
P25526	Succinate-semialdehyde dehydrogenase [NADP(+)] GabD	gabD
P22256	4-aminobutyrate aminotransferase GabT	gabT
P0A9B2	Glyceraldehyde-3-phosphate dehydrogenase A	gapA
P0C8J8;C4ZSH9;P0C8K0;C4ZR44;B1XGU5	D-tagatose-1,6-bisphosphate aldolase subunit GatZ;D-tagatose-1,6-bisphosphate aldolase subunit KbaZ	gatZ;kbaZ
P30870;C4ZQX0;B1XG58	Glutamate-ammonia-ligase adenylyltransferase	glnE
P37902	Glutamate/aspartate periplasmic-binding protein	gltI
P0A825;C4ZXC6;B1XB26	Serine hydroxymethyltransferase	glyA
P0A6F5;C5A1D5;B1XDP7	60 kDa chaperonin	groL
P45756	Putative general secretion pathway protein A	gspA
P0ADG7	Inosine-5-monophosphate dehydrogenase	guaB
P0A6X3;C4ZR49;B1XDS3	RNA-binding protein Hfq	hfq
P08200;Q1PI72	Isocitrate dehydrogenase [NADP]	icd
P0A705;C4ZSQ9;B1XGY0	Translation initiation factor IF-2	infB
P02943;C5A130;B1XC35	Maltoporin	lamB
P04816;P0AD96	Leucine-specific-binding protein;Leu/Ile/Val-binding protein	livK;livJ
P0A9P0	Dihydrolipoyl dehydrogenase	lpdA
P69776	Major outer membrane lipoprotein Lpp	lpp
P08660	Lysine-sensitive aspartokinase 3	lysC
P61889;C4ZSX4;B1XHK9	Malate dehydrogenase	mdh
P00562	Bifunctional aspartokinase/homoserine dehydrogenase 2;Aspartokinase;Homoserine dehydrogenase	metL
P0AEZ3	Septum site-determining protein MinD	minD
P11349;P19318	Respiratory nitrate reductase 1 beta chain;Respiratory nitrate reductase 2 beta chain	narH;narY
P0A910	Outer membrane protein A	ompA
P02931	Outer membrane protein F	ompF
P09169	Protease 7	ompT
P0A915	Outer membrane protein W	ompW
P0A917	Outer membrane protein X	ompX
P23843	Periplasmic oligopeptide-binding protein	oppA
P0ADB1	Osmotically-inducible lipoprotein E	osmE
P09373	Formate acetyltransferase 1	pflB
P23865	Tail-specific protease	prc
P62399;C4ZUG3;B1X6G0	50S ribosomal protein L5	rplE
P0A7Z4	DNA-directed RNA polymerase subunit alpha	rpoA
P0A8V2;C5A0S7;B1XBY9	DNA-directed RNA polymerase subunit beta	rpoB
P0A8T7;B1XBZ0	DNA-directed RNA polymerase subunit beta	rpoC
P0AG67	30S ribosomal protein S1	rpsA
P0A7V0;C4ZRR1;B1XD38	30S ribosomal protein S2	rpsB
P0A7V3;C4ZUG9	30S ribosomal protein S3	rpsC
P0A7V8;C4ZUF1;B1X6E8	30S ribosomal protein S4	rpsD
P0A7W1	30S ribosomal protein S5	rpsE
P0A7R9;C4ZUF2;B1X6E9	30S ribosomal protein S11	rpsK
P0A7U3;C4ZUH1;B1X6G7	30S ribosomal protein S19	rpsS
P0AC41	Succinate dehydrogenase flavoprotein subunit	sdhA
P07014	Succinate dehydrogenase iron-sulfur subunit	sdhB
P37194	Outer membrane protein slp	slp
P34107;C4LX20	Superoxide dismutase [Fe]	SODB
P0AFG6	Dihydrolipoyllysine-residue succinyltransferase component of 2-oxoglutarate dehydrogenase complex	sucB
P0A836;C4ZWK2;B1X6Q8	Succinyl-CoA ligase [ADP-forming] subunit beta	sucC
P69428	Sec-independent protein translocase protein TatA	tatA
P14565	Multifunctional conjugation protein TraI;DNA relaxase TraI;DNA helicase I	traI
P13979	TraT complement resistance protein	traT
P0ADA5	Uncharacterized lipoprotein YajG	yajG
P75818	Uncharacterized lipoprotein YbjP	ybjP
P0ADQ7	Uncharacterized protein YgaM	ygaM
P64581	Uncharacterized protein YqjD	yqjD
